# Supplementary material for: Phenotyping reproductive stage chilling and frost tolerance in wheat using targeted metabolome and lipidome profiling
Source: Metabolomics. 2019 Oct 20;15(11):144. doi: 10.1007/s11306-019-1606-2 (PMC6800866; doi:10.1007/s11306-019-1606-2)
Supplement: Supplementary file 3 — Supplementary material 3 (XLSX 837 kb) [file 11306_2019_1606_MOESM3_ESM.xlsx]

## Sheet: Table S1
	Table S1. The Multiple Reaction Monitorings (MRMs) established for the authentic sugars, organic acids, amino acids/amines and phytohormones used for identification and quantification in this study.
	Target transition for identification and quantification = T; Qualifier transition to help for identification = Q
	Compound name	Precursor ion (m/z)	Product ion (m/z)	Transition	Retention Time (min)	MSI Level	PubChem ID
	Sugars and organic acids
	13C6-Sorbitol (Internal standard)	323	132	T	21.497	1	137553928
	2-Ketogluconic acid	349	201	T	20.62	1	10198044
	2-Ketogluconic acid	349	186	Q		1
	2-Oxoglutarate	198	154	T	16.51	1	51
	2-Oxoglutarate	198	167	Q		1
	Aconitate	375	211	T	18.93	1	309
	Aconitate	375	285	Q		1
	Caffeic acid	219	191	T	24.437	1	1549111
	Citrate	183	138.7	T	19.92	1	311
	Ferulic acid	308	219	T	23.904	1	445858
	Ferulic acid	308	293	Q		1
	Fumarate	245	217	T	12.21	1	444972
	Fumarate	245	170.9	Q		1
	Isocitrate	257	200.7	T	19.93	1	1198
	Itaconate	215	132.8	T	12.04	1	811
	Itaconate	259	130.8	Q		1
	Malate	233	189	T	14.61	1	525
	Maleate	245	216.7	T	11.326	1	5288227
	Maleate	245	132.7	Q		1
	Malonate	233	142.8	T	9.446	1	9084
	Malonate	233	216.8	Q		1
	Nicotinic acid	180	105.9	T	11.256	1	938
	Nicotinic acid	180	135.9	Q		1
	Pipecolate	156	83.9	T	12.46	1	849
	Pipecolate	156	127.9	Q		1
	Quinate	255	239	T	20.468	1	6508
	Quinate	345	255.1	Q		1
	Salicylate	267	209	T	15.057	1	338
	Salicylate	209	91	Q		1
	Shikimate	255	239	T	19.79	1	8742
	Shikimate	204	189	Q		1
	Succinate	172	112.9	T	11.514	1
	Succinate	172	155.9	Q		1	1110
	Syringic acid	327	312	T	21.19	1	10742
	Arabinose	307	217	T	17.446	1	66308
	beta-Gentibiose	361	243	T	31.916	1	441422
	Fructose	307	217	T	20.617	1	439709
	Galactose	319	157	T	20.903	1	6036
	Glucose	319	129	T	20.98	1	5793
	Maltose	361	169	T	31.06	1	10991489
	Mannose	319	129	T	20.848	1	18950
	Melezitose	361	169	T	37.6	1	92817
	Melibiose	361	169	T	32.33	1	11458
	Raffinose	361	169	T	36.946	1	10542
	Rhamnose	364	160	T	18.31	1	25310
	Ribose	307	217	T	17.683	1	5779
	Sucrose	361	169	T	30.02	1	5988
	Trehalose	361	169	T	31.13	1	7427
	Turanose	361	169	T	31.18	1	5460935
	Xylose	307	217	T	17.19	1	135191
	Fructose-6-phosphate	204	189	T	26.35	1	69507
	Glucose-6-phosphate	364	160	T	26.505	1	5958
	Arabitol	319	129	T	18.332	1	827
	Erythritol	307	217	T	14.864	1	222285
	Galactitol	319	129	T	21.6	1	11850
	Glucuronate	364	160	T	21.537	1	94715
	Inositol	305	217	T	23.666	1	892
	Mannitol	319	157	T	21.429	1	6251
	Amino acids and amines	Precursor ion (m/z)	Product ion (m/z)	Transition	Retention Time (min)	MSI Level	PubChem ID
	Valine-13C5,15N (Internal standard)	294	171	T	11	1	12164856
	gamma-Aminobutyric acid	274	171	T	9.767	1	119
	4-Hydroxyproline	302	171	T	12.741	1	825
	Alanine	260	171	T	8.446	1	5950
	Asparagine	303	171	T	6.147	1	6267
	Arginine	345	171	T	6.394	1	6322
	Aspartate	304	171	T	7.469	1	5960
	beta-Alanine	260	171	T	8.446	1	239
	Citrulline	346	171	T	7.582	1	9750
	Cysteine	292	171	T	13.995	1	5862
	Glutamate	318	171	T	7.769	1	33032
	Glutamine	317	171	T	6.781	1	5961
	Glycine	246	171	T	7.025	1	750
	Histidine	326	171	T	5.425	1	6274
	Homoserine	290	171	T	7.94	1	12647
	Isoleucine	302	171	T	12.741	1	6306
	Leucine	302	171	T	12.908	1	6106
	Lysine	244	171	T	10.037	1	5962
	Methionine	320	171	T	11.069	1	6137
	Octopamine	324	171	T	10.648	1	4581
	Ornithine	237	171	T	9.485	1	6262
	Phenyalanine	336	171	T	13.122	1	6140
	Proline	286	171	T	8.961	1	145742
	Putrescine	215	171	T	10.056	1	1045
	Serine	276	171	T	6.753	1	5951
	Threonine	290	171	T	7.94	1	6288
	Tryptophan	375	171	T	13.486	1	6305
	Tyramine	308	171	T	11.62	1	5610
	Tyrosine	352	171	T	10.981	1	6057
	Valine	288	171	T	11.156	1	6287
	Phytohormones and the precursor organic acids	Precursor ion (m/z)	Product ion (m/z)	Transition	Retention Time (min)	MSI Level	PubChem ID
	Benzoic acid (BA)	105	77.1	T	6.45	1	243
	Benzoic acid (BA)	105	51	Q		1
	Benzoic acid (BA)	136.1	105	Q		1
	trans-Cinnamic acid (CA)	131.1	103.1	T	8.604	1	444539
	trans-Cinnamic acid (CA)	162.1	103.1	Q		1
	trans-Cinnamic acid (CA)	162.1	131	Q		1
	Salicylic acid (SA)	135.1	77.1	T	9.337	1	338
	Salicylic acid (SA)	135.1	92	Q		1
	Salicylic acid (SA)	121	93	Q		1
	Salicylic acid (SA)	121	65.1	Q		1
	Jasmonic acid (JA)	151.1	93.1	T	10.192	1	5281166
	Jasmonic acid (JA)	224.2	151	Q		1
	Jasmonic acid (JA)	151.1	133.1	Q		1
	Jasmonic acid-Isoleucine (Jaile)	151.1	93	T	10.376	1	126961093
	Jasmonic acid-Isoleucine (Jaile)	224.1	150.8	Q		1
	Indole-3-acetic acid (IAA)	130.1	103.1	T	11.256	1	802
	Indole-3-acetic acid (IAA)	189.1	130	Q		1
	Indole-3-carboxylic acid (ICA)	144	89.1	T	11.494	1	69867
	Indole-3-carboxylic acid (ICA)	175	89	Q		1
	Indole-3-carboxylic acid (ICA)	144	116	Q		1
	Indole-3-butyric acid (IBA)	130.1	103.1	T	12.291	1	8617
	Indole-3-butyric acid (IBA)	217.1	130	Q		1
	Indole-3-butyric acid (IBA)	217.7	142.9	Q		1
	2-cis-4-trans Abscisic acid (ABA)	190.1	162	T	12.55	1	5280896
	2-cis-4-trans Abscisic acid (ABA)	190.1	91	Q		1
	2-cis-4-trans Abscisic acid (ABA)	162.1	134	Q		1
	12-oxophytodienoic acid (OPDA)	121.1	77	T	13.479	1	5280411
	12-oxophytodienoic acid (OPDA)	238.2	148.9	Q		1
	12-oxophytodienoic acid (OPDA)	163.1	121.1	Q		1
	12-oxophytodienoic acid (OPDA)	238.2	206	Q		1
	12-oxophytodienoic acid (OPDA)	121.1	93	Q		1
	D5BA (Internal standard)	110.1	82.1	T	6.432	1	24852996
	D5BA (Internal standard)	110.1	54.1	Q		1
	D7CA (Internal standard)	138.1	82.1	T	8.582	1	16213746
	D7CA (Internal standard)	169.1	110.1	Q		1
	D7CA (Internal standard)	138.1	110.1	Q		1
	D6SA (Internal standard)	139.1	81.1	T	9.327	1	71309006
	D6SA (Internal standard)	139.1	96.1	Q		1
	H2JA (Internal standard)	153.1	97.1	T	10.203	1	2519057
	H2JA (Internal standard)	153.1	83	Q		1
	D2IAA (Internal standard)	191.1	132	T	11.247	1	24872781
	D6ABA (Internal standard)	190.1	162	T	12.526	1	46779839
	D6ABA (Internal standard)	190.1	91	Q		1
	D6ABA (Internal standard)	162.1	134	Q		1
	Valine-13C5,15N (Internal standard)	134.9	103.1	T	7.58	1	12164856
	Valine-13C5,15N (Internal standard)	134.9	75.1	Q		1
	Valine-13C5,15N (Internal standard)	117.9	86	Q		1
	Valine-13C5,15N (Internal standard)	103.1	59.1	Q		1

## Sheet: Table S2
	Table S2. The Multiple Reaction Monitorings (MRMs) used for the measurement and identification of the eight external authentic lipids and 70 phospholipids in this study.
	Compound Group	Compound Name	Precursor Ion	Product Ion	Retention Time (min)	Dwell (s)	Fragmentor	Collision Energy (V)	Cell Accelerator Voltage (V)	Polarity	Lipid Name searched by using LIPIDMAPS and LIPIDMATCH	MSI Level	PubChem ID	Avanti Catalogue No.
	LPC (Lysophosphatidylcholine)	LPC_482.2	482.2	184.1	5	5	60	30	7	Positive	LPC(15:0)	2
		LPC_496.8	496.8	184.1	4.403	5	60	30	7	Positive	LPC(16:0)	2
		LPC_510.6	510.6	184.1	5.3	5	60	30	7	Positive	LPC(17:0)	2
		LPC_518.6	518.6	184.1	2.268	5	60	30	7	Positive	LPC(18:3)	2
		LPC_520.3	520.3	184.1	3.593	5	60	30	7	Positive	LPC(18:2)	2
		LPC_522.4	522.4	184.1	4.447	5	60	30	7	Positive	LPC(18:1)	2
		LPC_600.0	600	184.1	4.334	5	60	30	7	Positive	LPC(24:4)	2
		LPC_674.5	674.5	184.1	4.649	5	60	30	7	Positive	LPC(29:2)	2
		LPC_680.5	680.5	184.1	5.974	5	60	30	7	Positive	LPC(30:6)	2
		LPC(17:0), external standard	510.6	184.1	5.3	5	60	30	7	Positive	LPC(17:0)	1	24779463	855676
	PC (Phosphatidylcholine)	PC_728.4	728.4	184.1	7.547	5	60	30	7	Positive	PC(32:3)	2
		PC_730.5	730.5	184.1	7.524	5	60	30	7	Positive	PC(32:2)	2
		PC_732.4	732.4	184.1	5.231	5	60	30	7	Positive	PC(32:1)	2
		PC_734.6	734.6	184.1	5	5	60	30	7	Positive	PC(32:0)	2
		PC_740.6	740.6	184.1	7.927	5	60	30	7	Positive	PC(33:4)	2
		PC_742.5	742.5	184.1	6.848	5	60	30	7	Positive	PC(33:3)	2
		PC_744.6	744.6	184.1	7.005	5	60	30	7	Positive	PC(33:2)	2
		PC_746.5	746.5	184.1	6.645	5	60	30	7	Positive	PC(33:1)	2
		PC_754.8	754.8	184.1	5.453	5	60	30	7	Positive	PC(34:4)	2
		PC_756.6	756.6	184.1	5.385	5	60	30	7	Positive	PC(34:3)	2
		PC_758.8	758.8	184.1	6.262	5	60	30	7	Positive	PC(34:2)	2
		PC_760.6	760.6	184.1	4.958	5	60	30	7	Positive	PC(34:1)	2
		PC_762.8	762.8	184.1	7.093	5	60	30	7	Positive	PC(34:0)	2
		PC_766.7	766.7	184.1	6.44	5	60	30	7	Positive	PC(35:5)	2
		PC_768.4	768.4	184.1	7.092	5	60	30	7	Positive	PC(35:4)	2
		PC_770.7	770.7	184.1	6.822	5	60	30	7	Positive	PC(35:3)	2
		PC_772.8	772.8	184.1	6.596	5	60	30	7	Positive	PC(35:2)	2
		PC_774.0	774.7	184.1	6.798	5	60	30	7	Positive	PC(35:1)	2
		PC_776.5	776.5	184.1	5.18	5	60	30	7	Positive	PC(35:0)	2
		PC_778.6	778.6	184.1	8	5	60	30	7	Positive	PC(36:6)	2
		PC_780.7	780.7	184.1	9.674	5	60	30	7	Positive	PC(36:5)	2
		PC_782.7	782.7	184.1	7.494	5	60	30	7	Positive	PC(36:4)	2
		PC_784.8	784.8	184.1	9.381	5	60	30	7	Positive	PC(36:3)	2
		PC_786.6	786.6	184.1	7.74	5	60	30	7	Positive	PC(36:2)	2
		PC_788.0	788	184.1	6.796	5	60	30	7	Positive	PC(36:1)	2
		PC_790.7	790.7	184.1	7.267	5	60	30	7	Positive	PC(36:0)	2
		PC_794.5	794.5	184.1	8.054	5	60	30	7	Positive	PC(37:5)	2
		PC_796.8	796.8	184.1	8.188	5	60	30	7	Positive	PC(37:4)	2
		PC_806.5	806.5	184.1	8.075	5	60	30	7	Positive	PC(38:6)	2
		PC_808.8	808.8	184.1	7.49	5	60	30	7	Positive	PC(38:5)	2
		PC_810.8	810.8	184.1	7.445	5	60	30	7	Positive	PC(38:4)	2
		PC_812.8	812.8	184.1	6.478	5	60	30	7	Positive	PC(38:3)	2
		PC_814.6	814.6	184.1	8.95	5	60	30	7	Positive	PC(38:2)	2
		PC_820.6	820.6	184.1	5	5	60	30	7	Positive	PC(39:6)	2
		PC_824.5	824.5	184.1	8.612	5	60	30	7	Positive	PC(39:4)	2
		PC_826.7	826.7	184.1	7.78	5	60	30	7	Positive	PC(39:3)	2
		PC_828.5	828.5	184.1	7.128	5	60	30	7	Positive	PC(39:2)	2
		PC_848.3	848.3	184.1	7.329	5	60	30	7	Positive	PC(41:6)	2
		PC_850.7	850.7	184.1	6.924	5	60	30	7	Positive	PC(41:5)	2
		PC(34:1), external standard	760.6	184.1	4.958	5	60	30	7	Positive	PC(16:0/18:1)	1	5497103	850457
	PE (Phosphatidylethanolamine)	PE_686.3	686.34	545.2	7.591	5	160	20	7	Positive	PE(32:3)	2
		PE_688.3	688.3	547.2	7.781	5	160	20	7	Positive	PE(32:2)	2
		PE_690.4	690.4	549.3	7.972	5	160	20	7	Positive	PE(32:1)	2
		PE_700.3	700.3	559.2	7.781	5	160	20	7	Positive	PE(33:3)	2
		PE_702.2	702.2	561.1	7.937	5	160	20	7	Positive	PE(33:2)	2
		PE_704.2	704.2	563.1	6.551	5	160	20	7	Positive	PE(33:1)	2
		PE_712.1	712.1	571	7.711	5	160	20	7	Positive	PE(34:4)	2
		PE_714.3	714.3	573.2	7.902	5	160	20	7	Positive	PE(34:3)	2
		PE_716.3	716.3	575.2	8.092	5	160	20	7	Positive	PE(34:2)	2
		PE_718.3	718.3	577.2	8.239	5	160	20	7	Positive	PE(34:1)	2
		PE_720.3	720.3	579.2	8.239	5	160	20	7	Positive	PE(34:0)	2
		PE_722.4	722.4	581.3	7.451	5	160	20	7	Positive	PE(35:6)	2
		PE_726.3	726.3	585.2	7.832	5	160	20	7	Positive	PE(35:4)	2
		PE_728.3	728.3	587.2	8.005	5	160	20	7	Positive	PE(35:3)	2
		PE_736.3	736.3	595.2	7.598	5	160	20	7	Positive	PE(36:6)	2
		PE_738.2	738.2	597.1	7.788	5	160	20	7	Positive	PE(36:5)	2
		PE_740.3	740.3	599.2	7.952	5	160	20	7	Positive	PE(36:4)	2
		PE_742.3	742.3	601.2	7.943	5	160	20	7	Positive	PE(36:3)	2
		PE_744.4	744.4	603.3	8.332	5	160	20	7	Positive	PE(36:2)	2
		PE_758.4	758.4	617.3	6.229	5	160	20	7	Positive	PE(38:9)	2
		PE_764.4	764.4	623.3	7.873	5	160	20	7	Positive	PE(38:6)	2
		PE_766.2	766.2	625.1	8.002	5	160	20	7	Positive	PE(38:5)	2
		PE_768.3	768.3	627.2	8.192	5	160	20	7	Positive	PE(38:4)	2
		PE_770.4	770.4	629.3	8.426	5	160	20	7	Positive	PE(38:3)	2
		PE_772.4	772.4	631.3	8.556	5	160	20	7	Positive	PE(38:2)	2
		PE_784.5	784.5	643.4	6.331	5	160	20	7	Positive	PE(40:10)	2
		PE_786.3	786.3	645.2	6.555	5	160	20	7	Positive	PE(40:9)	2
		PE_794.3	794.3	653.2	8.286	5	160	20	7	Positive	PE(40:5)	2
		PE_796.3	796.3	655.2	8.424	5	160	20	7	Positive	PE(40:4)	2
		PE_806.3	806.3	665.2	7.706	5	160	20	7	Positive	PE(41:6)	2
		PE_808.3	808.3	667.2	7.818	5	160	20	7	Positive	PE(41:5)	2
		PE_810.4	810.4	669.3	8.225	5	160	20	7	Positive	PE(41:4)	2
		PE(34:0), external standard	720.3	579.3	669.3	5	160	20	7	Positive	PE(17:0/17:0)	1	46891875	830756
	PG (Phosphatidylglycerol)	PG_738.3	738.3	549.3	7.398	5	160	20	7	Positive	PG(32:1)	2
		PG_740.4	740.4	551.4	7.45	5	160	20	7	Positive	PG(32:0)	2
		PG_760.3	760.3	571.3	7.077	5	160	20	7	Positive	PG(34:4)	2
		PG_762.3	762.3	573.3	7.172	5	160	20	7	Positive	PG(34:3)	2
		PG_764.3	764.3	575.3	7.336	5	160	20	7	Positive	PG(34:2)	2
		PG_766.3	766.3	577.3	7.517	5	160	20	7	Positive	PG(34:1)	2
		PG_784.4	784.4	595.4	6.841	5	160	20	7	Positive	PG(36:6)	2
		PG_786.3	786.3	597.3	7.014	5	160	20	7	Positive	PG(36:5)	2
		PG_788.2	788.2	599.2	7.412	5	160	20	7	Positive	PG(36:4)	2
		PG_790.1	790.1	601.1	7.429	5	160	20	7	Positive	PG(36:3)	2
		PG(34:1), external standard	764.3	575.2	7.336	5	160	20	7	Positive	PG(16:0/18:1)	1	5283509	840457
	PI (Phosphatidylinositol)	PI_792.1	792.1	515.1	8.078	5	160	20	7	Positive	PI(30:4)	2
		PI_848.2	848.2	571.2	7.073	5	160	20	7	Positive	PI(34:4)	2
		PI_850.2	850.2	573.2	6.917	5	160	20	7	Positive	PI(34:3)	2
		PI_852.2	852.2	575.2	7.134	5	160	20	7	Positive	PI(34:2)	2
		PI_872.1	872.1	595.1	6.623	5	160	20	7	Positive	PI(36:6)	2
		PI_874.2	874.2	597.2	6.804	5	160	20	7	Positive	PI(36:5)	2
		PI_876.2	876.2	599.2	6.986	5	160	20	7	Positive	PI(36:4)	2
		PI_878.2	878.2	601.2	7.254	5	160	20	7	Positive	PI(36:3)	2
		PI_880.3	880.3	603.3	6.839	5	120	20	7	Positive	PI(36:2)	2
		PI_892.4	892.4	615.4	9.072	5	160	20	7	Positive	PI(37:3)	2
		PI_906.5	906.5	629.5	8.916	5	160	20	7	Positive	PI(38:3)	2
		PI(36:2), external standard	880.3	603.3	6.839	5	120	20	7	Positive	PI(18:1/18:1)	1	Not found	850149
	PA (Phosphatidic acid)	PA(34:0), external standard	677.5	153	7	5	120	40	7	Positive	PA(17:0/17:0)	1	16219855	830856
	PS (Phosphatidylserine)	PS_680.2	680.2	495.2	8.964	5	160	20	7	Positive	PS(28:0)	2
		PS_842.1	842.1	657.1	7.824	5	160	20	7	Positive	PS(40:3)	2
		PS_844.2	844.2	659.2	7.959	5	160	20	7	Positive	PS(40:2)	2
		PS_858.1	858.1	673.1	8.115	5	160	20	7	Positive	PS(41:2)	2
		PS_870.1	870.1	685.1	8.137	5	160	20	7	Positive	PS(42:3_	2
		PS(34:0), external standard	764.5	676	7	5	160	20	7	Positive	PS(17:0/17:0)	1	46891783	840028
	Galactosyl lipids	DGDG_932.2	932.2	591.2	7.944	20	130	20	7	Positive	DGDG(34:3)	2
		DGDG_954.3	954.3	613.3	7.677	20	130	20	7	Positive	DGDG(36:6)	2
		DGDG_960.3	960.3	619.3	8.22	20	130	20	7	Positive	DGDG(36:3)	2
		DGDG_982.4	982.4	641.4	7.907	20	130	20	7	Positive	DGDG(38:6)	2
		MGDG_792.2	792.2	613.2	8.081	20	130	20	7	Positive	MGDG(36:6)	2
		MGDG_794.2	794.2	615.2	8.247	20	130	20	7	Positive	MGDG(36:5)	2
		MGDG_796.2	796.2	617.2	8.396	20	130	20	7	Positive	MGDG(36:4)	2
		SQDG_834.1	834.1	591.1	6.997	20	130	20	7	Positive	SQDG(34:3)	2
		SQDG_856.2	856.2	613.2	6.684	20	130	20	7	Positive	SQDG(36:6)	2

## Sheet: Table S3
	Table S3. Concentrations in picomole/mg of fresh weight for the measured metabolites (sugars, organic acids, aminoacids/amines and phytohormones) in the Wyalkatchem’s (W) and Young’s (Y) flag leaves across all the time points.
Sample	WT0L1	WT0L2	WT0L3	WT0L4	WT1L1	WT1L2	WT1L3	WT1L4	WT2L1	WT2L2	WT2L3	WT2L4	WT3L1	WT3L2	WT3L3	WT3L4	WT4L1	WT4L2	WT4L3	WT4L4	YT0L1	YT0L2	YT0L3	YT0L4	YT1L1	YT1L2	YT1L3	YT1L4	YT2L1	YT2L2	YT2L3	YT2L4	YT3L1	YT3L2	YT3L3	YT3L4	YT4L1	YT4L2	YT4L3	YT4L4
Group	WT0	WT0	WT0	WT0	WT1	WT1	WT1	WT1	WT2	WT2	WT2	WT2	WT3	WT3	WT3	WT3	WT4	WT4	WT4	WT4	YT0	YT0	YT0	YT0	YT1	YT1	YT1	YT1	YT2	YT2	YT2	YT2	YT3	YT3	YT3	YT3	YT4	YT4	YT4	YT4
2-keto gluconic acid	23.2301	32.0202	24.7696	35.779	24.0799	24.6613	24.283	31.3969	18.7695	22.3207	23.27	33.1545	26.9582	24.1191	20.7912	28.5421	24.5684	26.1767	29.9365	35.8785	27.8434	25.2273	28.3759	42.8887	19.134	24.728	20.1786	22.8177	23.5239	17.3522	19.5762	31.3487	27.0416	20.0943	23.4216	27.2354	25.7185	26.5813	21.7732	27.4561
2-Oxoglutarate	8.62098	8.6378	8.81273	11.3769	6.77036	7.32314	6.73935	8.03698	9.78222	12.772	10.2051	12.9656	6.53289	7.0415	7.11406	7.37266	12.7318	8.20725	13.0481	11.807	9.2066	7.47943	11.17	10.7477	6.61548	6.64399	7.60109	7.25467	10.9779	9.41492	6.6399	10.3292	7.63737	5.41281	6.50694	7.29788	6.25301	8.40807	7.56617	7.90862
Aconitate	293.511	274.62	371.905	481.134	416.732	335.589	336.676	203.058	212.658	259.284	181.047	515.937	124.951	258.806	319.364	342.686	299.196	176.955	279.722	157.33	514.959	503.359	320.296	529.632	95.8784	384.427	280.523	286.811	386.034	205.354	359.188	130.359	301.56	277.149	172.952	311.121	198.651	104.911	226.798	160.833
Arabinose	50.9785	70.6423	57.3117	74.434	56.9951	54.5473	52.3344	67.8229	61.4673	61.9519	73.5913	94.1096	72.2559	79.6044	81.9305	72.5441	107.152	67.3348	87.1674	90.969	74.6196	61.9859	63.8909	101.061	82.1564	55.4996	58.9586	54.1703	66.537	47.6304	41.5955	66.4327	58.4661	42.1572	53.5868	61.8234	72.9973	76.067	51.4106	62.1198
Arabitol	43.7988	56.0144	45.616	60.2704	42.7246	38.6288	39.6982	49.8424	35.5922	41.4973	41.7364	70.0535	44.9324	46.984	44.3984	49.2976	45.2021	42.1813	51.7767	57.2389	66.5346	51.8147	55.2754	96.0384	41.5665	41.0341	44.9087	37.7482	48.2607	30.7867	32.1963	47.9918	43.728	32.7342	37.9	43.7896	44.1469	43.2698	36.4437	44.4169
beta-Gentibiose	89.5229	122.794	101.386	144.852	98.1235	94.1154	95.4966	121.214	76.4492	87.824	91.5374	131.269	106.384	95.1959	88.5392	111.951	96.7406	100.756	120.47	137.713	112.438	104.555	108.589	170.295	75.8121	95.4959	83.3349	87.6501	92.7396	67.1833	74.9155	118.58	103.083	76.5899	89.4921	104.722	98.0365	104.129	84.4649	105.399
Caffeic Acid	35.4269	50.6937	56.9163	52.5251	38.5421	35.7031	40.4303	47.4075	32.3834	38.3667	42.9198	53.5967	45.4084	38.6377	33.9286	43.1381	39.8407	53.5338	46.2542	56.1558	43.9564	39.991	43.6528	61.9621	31.8883	39.4727	36.7102	34.5941	45.2232	39.4215	41.6288	54.1682	45.9042	32.0451	39.5075	40.7706	41.9525	38.9229	36.5926	40.1374
Citrate	171.109	149.369	155.186	242.429	171.267	185.032	154.166	224.168	114.283	113.939	144.726	83.8788	149.972	155.148	129.883	211.811	115.145	131.967	89.5019	72.7836	92.6036	133.714	160.232	134.952	136.633	123.077	195.941	181.772	112.106	135.859	129.483	144.315	142.817	97.2442	102.838	135.369	90.244	138.186	79.4416	101.984
Ferulic Acid	56.7608	83.5856	62.1788	85.2002	68.618	61.4801	64.5643	81.1594	62.7516	59.3332	64.9461	87.4809	77.1003	64.4818	58.8761	76.0167	67.0815	51.0843	80.1871	82.9206	81.1226	77.8535	71.4227	115.653	53.3842	69.8275	56.5371	59.843	91.6023	59.0271	62.6773	85.6576	77.9828	52.3338	67.1627	68.4037	70.3401	63.1203	62.4792	63.3078
Fructose	1830.93	4032.01	3374.73	5962.14	3687.01	2527.18	2413.71	4380.8	5515.39	3638.47	4344.22	8563.48	12375.7	13223.6	14210.4	13269.9	10351.1	13192.7	8105.97	9754.64	3799.27	3521.44	2458.25	5418.12	5229.12	3227.4	9672.68	2787.29	6790.55	5540.03	2575.02	6760.77	2282.41	2580.35	2866.51	4807.25	4255.05	5053.92	3583.34	2978.3
Fructose-6-P	4797.32	4626.19	2958.61	2723.14	3597.23	1954.48	2440.91	1900.68	3538.96	3767.99	2349.24	7095.49	2235.02	2136.49	2214.09	1606.89	2619.59	1708.78	2190.67	1676.26	4002.63	3326.51	2706.37	5975.02	2502.06	2850.23	2084.88	2571.07	3200.27	2698.23	2269.35	1429.6	2262.83	2107.72	1095.77	1789.31	2629.37	1460.06	1124.88	1412.3
Fumarate	53.4262	53.9198	48.3233	62.8026	50.2899	46.7098	38.4629	81.5828	53.205	41.7736	54.0273	54.7627	61.4367	83.1984	61.4304	53.0767	65.5998	70.6113	44.9881	63.6572	75.6597	75.2378	38.5292	57.4078	83.187	44.2178	54.1581	50.8446	67.2095	63.257	62.5162	61.182	69.5958	66.2866	49.078	53.3788	53.2084	60.3401	46.5122	46.9542
Galactitol	82.3534	70.7764	93.4183	66.1941	80.5605	44.1776	72.5142	55.0012	82.9646	105.571	75.1011	119.719	56.2989	65.9368	111.8	90.1521	79.3236	46.191	94.4383	49.1159	70.9797	44.3777	46.1964	85.0856	59.7266	41.0711	74.0003	33.3141	63.5459	27.3422	20.3702	27.6373	35.4759	20.4963	30.9391	32.8791	47.218	31.4846	27.6769	29.3939
Glucose	1787.98	3347.34	2881.87	4500.07	3605.6	2280.31	2585.79	3729.13	7752.61	4809.58	6032.15	12416.1	12839.4	19685.5	21989.6	18171.5	12325.8	14318.9	11690.2	10968.4	3709.72	3210.76	2442.04	5476.37	5858.74	3155.46	10974.4	3446.32	11409.5	7762.24	2593.74	8254.5	1645.42	2192.69	2714.07	6185.15	7140.02	9179.06	6827.03	4218.5
Glucose-6-P	97.6618	122.897	137.947	129.314	273.17	230.248	188.245	197.635	159.906	141.084	196.215	152.184	133.212	163.542	242.493	167.276	165.977	109.598	177.562	135.173	254.7	128.314	98.0529	148.288	142.16	247.54	317.793	137.252	133.497	116.298	94.8336	121.065	118.05	112.941	103.517	106.561	88.5167	104.295	86.5273	93.7149
Glucuronate	27.1124	37.8901	30.2829	40.9192	29.492	29.6842	29.617	37.9602	25.1344	27.8144	30.1755	39.4606	32.0705	29.7772	27.7776	33.9787	31.2745	30.5291	35.6463	40.7114	35.0146	31.2317	32.5039	48.56	25.365	30.2235	25.8823	27.7561	29.0701	21.5807	23.2433	36.013	31.0981	23.7838	27.0147	31.2943	30.3817	32.0064	25.9878	31.6401
Inositol	3531.42	3615.44	2656.66	2774.7	2616.22	1653.92	2336.73	1935.72	2639.73	2894.05	2555.44	5525.96	1782.47	1763.1	2093.09	1876.62	2083.2	1638.71	2147.83	1927.42	3350.08	2699.31	2612.74	4738.19	2133.13	2194.73	2165.7	2038.97	2454.87	2483.91	2374.18	1586.94	1836.16	1661.38	1339.46	1873.87	2031.42	1484.05	1368.77	1518.85
Isocitrate	25.0548	34.0086	40.9149	38.0949	38.2382	39.9791	35.3769	44.2107	28.445	30.8569	25.2271	35.2017	22.058	20.9811	44.4762	36.8631	23.7585	21.0367	28.1314	18.7968	27.2704	33.1287	22.1928	50.5799	24.4279	25.743	43.9584	30.4371	27.0653	21.5984	17.767	15.1524	20.1147	13.0309	16.727	19.8398	11.7749	19.3298	12.2477	15.3016
Itaconate	173.171	421.512	476.3	564.342	326.001	278.815	421.584	394.912	226.355	275.746	371.495	642.127	326.792	455.058	444.854	405.397	359.769	236.929	365.38	324.585	393.508	739.546	279.705	675.942	94.0712	476.398	349.626	306.579	527.253	451.898	614.88	327.59	508.151	429.647	374.099	403.883	353.295	227.92	268.05	232.851
Malate	171.57	157.029	163.243	291.11	187.655	219.203	136.18	345.468	165.359	163.03	215.885	197.693	171.744	256.029	226.333	260.49	242.732	219.806	198.669	249.436	241.33	248.164	104.563	207.884	160.233	61.0055	183.614	151.767	165.498	192.784	168.173	235.974	151.431	104.451	86.3271	157.217	113.677	249.08	141.601	153.114
Maleate	122.665	157.785	96.954	285.674	117.684	102.681	64.3109	229.555	209.609	72.5099	201.263	118.797	147.042	258.168	191.117	125.925	157.932	125.414	124.814	157.734	150.106	168.095	61.6009	206.309	321.654	80.8426	112.339	133.768	166.161	151.622	265.268	154.479	213.278	148.569	170.307	107.03	149.053	186.248	88.4242	144.985
Malonate	6.23625	7.99462	7.37307	9.12091	7.08938	7.68248	6.26856	9.50872	5.54912	6.23917	6.79695	8.86793	6.99414	6.51504	7.01314	8.10121	6.86869	6.29482	7.50728	9.26605	9.73429	9.49675	8.06115	10.8987	5.92392	6.39295	8.38336	7.30479	7.75376	7.19896	7.75945	8.75352	8.34828	6.23936	6.48836	7.49094	5.98395	7.30301	7.03026	7.52198
Maltose	57.2316	77.5121	60.2895	85.0618	81.4613	75.3816	81.6173	84.7177	48.0552	57.2344	62.0315	85.8584	69.3421	80.3023	67.9006	76.3199	62.9456	64.4643	74.1029	86.8018	95.3966	78.5531	70.7304	119.82	87.1108	78.6376	81.871	69.4298	59.1193	47.8373	56.3458	77.1052	71.8843	59.644	65.7533	76.3551	63.3264	65.7311	54.7925	67.5763
Mannose	48.0704	64.6109	52.4211	71.4642	53.7364	52.1588	54.8443	63.245	67.3335	65.6695	78.3443	94.6093	74.453	76.8327	89.3502	69.0217	106.197	62.1976	94.5995	87.6432	71.8487	57.9828	58.2181	94.5253	70.3777	51.2604	50.5513	49.5224	65.9151	49.9883	39.2857	67.4212	54.7057	38.5985	49.6108	60.0309	74.4885	80.6502	51.0068	62.2721
Melezitose	66.9563	93.692	74.4533	104.157	71.443	73.2938	73.0094	92.426	57.4159	68.0607	69.7619	99.9235	80.2166	72.8102	67.1889	86.3743	73.93	77.6161	89.8636	104.559	84.371	76.124	84.3446	125.546	58.5355	73.699	63.7384	67.266	71.0971	52.9461	60.0125	90.1134	79.4954	59.7513	69.5784	81.3732	75.7114	77.5282	65.2348	80.8649
Melibiose	88.2187	121.047	105.607	132.348	94.7242	92.9227	94.2797	117.057	76.7985	94.0035	92.9188	131.812	106.219	93.9693	90.2892	111.956	102.871	101.175	123.577	133.713	118.433	98.7628	108.696	163.489	82.4127	100.472	92.4029	89.374	98.7465	73.212	83.1998	114.336	105.249	80.7216	89.5584	105.968	108.906	98.6984	83.4203	102.587
Nicotinic Acid	18.0855	21.5863	25.8245	28.7557	22.439	21.0452	28.9235	25.9707	16.0856	20.2629	22.5983	33.9964	23.5903	23.2069	27.2665	37.4408	23.5468	23.1765	28.1437	33.3033	27.5163	32.982	18.0287	33.1413	12.5462	22.3296	27.7401	18.4729	26.6995	20.2459	21.6007	31.8323	20.8366	18.2081	21.8296	30.4502	16.8019	23.0076	19.6897	22.8964
Quinate	1.96716	2.68158	2.33496	3.32061	2.86742	2.80968	2.2853	3.15609	3.61095	3.9381	3.78395	10.1591	3.87665	4.27557	4.24933	3.93744	4.60392	4.98653	4.40196	4.22213	4.38948	2.6777	2.55978	4.27756	2.82463	2.64332	3.64566	2.77473	2.86346	2.84225	2.36768	3.4222	2.74074	2.30908	2.50355	2.84349	2.24277	2.48587	2.41884	2.70069
Raffinose	1207.05	755.453	1541.47	646.242	1868.07	948.024	1058.05	923.741	1668.22	1864.53	1898.73	3297.94	1802.77	2049.87	3533.62	2248.86	2046.12	1955.91	3505.78	973.263	1702.67	698.931	1194.78	608.359	750.968	1315.43	1303.82	1066.24	1122.26	756.832	2130.3	422.531	1397.79	2102.89	928.399	1376.71	1492.28	703.077	1412.66	841.652
Rhamnose	52.7103	73.1222	64.1194	79.5209	57.2689	52.5367	55.788	69.1807	49.5424	59.129	59.4096	85.2685	61.3705	57.9564	57.6452	66.5711	60.0267	56.4977	71.4398	77.243	67.6562	56.5143	64.6711	100.307	85.4472	56.3718	92.8842	52.2386	62.93	41.7362	43.9913	65.9602	59.2779	43.7792	52.5739	62.6401	60.7549	62.8467	48.4462	59.2278
Ribose	46.8223	60.0021	56.6214	66.4467	52.505	48.5802	49.5782	57.8761	60.0783	56.5817	62.619	69.3642	62.4619	55.4092	59.3168	62.4915	72.2734	53.2773	66.4131	69.2236	74.5344	51.1505	52.7959	101.971	58.6001	50.8526	49.5905	46.3276	53.3406	37.1584	36.1246	55.7445	51.1653	39.5856	48.7839	51.7015	60.5309	52.4443	42.006	52.4394
Shikimate	32.1217	26.7485	30.9124	44.295	49.7669	38.4763	28.4527	34.3252	61.6554	58.0682	57.1216	114.942	73.6316	83.6666	100.61	90.5991	83.5344	87.5016	62.7456	54.8322	55.2182	22.9947	41.6758	33.5297	75.1858	52.7967	67.639	54.9493	38.0238	43.0984	30.2624	37.7512	37.9193	37.4905	36.915	34.1569	23.506	15.9632	32.3997	22.8027
Succinate	9.23556	10.2988	9.31704	14.1677	11.0454	9.92422	7.9484	10.2056	7.7663	10.0598	8.92048	13.245	7.91317	8.0844	7.49611	8.42589	9.52703	10.9132	10.829	9.99671	10.6218	13.581	8.7922	15.0658	8.61245	11.5748	11.2476	9.48613	9.82302	8.44097	10.6837	10.3103	9.26183	10.3032	7.33997	9.96102	7.97284	7.77486	8.0449	9.75563
Sucrose	51465.9	56259.5	57673.2	73634.5	76458.7	75867	74251.5	81847.7	78238.9	84665.1	92350.6	108164	77362.5	95013.1	103083	89228.9	87625.6	74030.4	110004	96219.3	84360.2	76996.4	68196	107888	89494.5	78425.7	100178	89879.7	73143.3	78688.7	62565	83746.6	74997	57392	65906.4	78395.1	67766	87236.2	65547.7	77334.9
Syringic Acid	12.0438	18.3481	13.1831	20.8324	11.6285	13.3987	13.482	17.27	12.9118	12.7782	14.3258	22.7892	14.8873	15.0883	14.2703	17.3188	15.0116	10.4342	20.951	18.8464	14.1474	16.8024	13.8575	24.4159	9.72838	15.7392	11.7917	14.5948	18.5087	11.2034	14.1876	16.2456	15.8328	14.4034	14.8691	15.4831	15.4991	14.5386	13.3973	13.2486
Trehalose	26.995	27.6608	41.7945	19.4035	25.1254	21.238	33.3601	22.3273	35.1647	44.0994	28.736	34.3909	20.4788	18.9276	53.0836	40.5239	31.8656	14.9334	32.7039	15.3912	23.2095	14.2238	12.7451	27.3152	10.6572	13.6421	11.444	10.8686	16.1778	10.7986	10.0024	10.2046	10.3338	9.83868	10.4895	11.7355	14.2441	11.038	9.62188	8.8515
Xylose	79.1642	102.352	85.5409	114.691	90.9357	74.6127	84.6968	93.9752	100.066	115.024	95.5024	156.954	90.8293	93.7669	99.8679	109.786	125.215	86.1595	110.84	104.943	121.041	104.458	88.9873	165.031	81.5905	81.5264	67.7871	74.1679	102.66	60.6655	66.9068	82.3317	74.9552	59.8983	69.0773	85.4156	85.1463	85.3162	67.1634	76.0919
Mannitol	206.581	123.191	155.608	96.2293	190.481	62.5919	86.5234	97.5107	299.063	179.487	128.764	211.131	100.626	287.733	166.308	126.934	153.88	77.9869	163.537	97.7402	273.403	140.993	228.388	386.886	214.904	161.644	402.486	159.698	326.205	115.624	123.769	92.1328	146.782	111.136	127.303	132.743	224.796	86.8785	99.2815	103.055
Histidine	325.331	278.173	519.02	329.953	351.513	139.685	499.031	154.094	248.361	136.835	145.048	50.382	73.1896	77.4817	117.805	131.887	92.7152	68.2437	136.868	54.9063	174.363	421.333	188.039	422.002	462.001	189.793	235.104	253.782	497.376	252.26	125.137	209.574	149.065	35.2626	82.4382	135.21	104.715	127.19	139.961	136.902
Asparagine	542.637	636.486	1012.07	580.74	818.115	414.495	701.363	409.299	249.686	174.59	251.417	325.762	132.351	91.2438	135.78	249.065	152.57	118.879	297.411	87.6379	129.454	528.794	219.621	641.159	616.088	139.46	149.185	224.82	103.747	119.089	109.36	82.7905	92.6649	102.908	139.884	76.4809	183.345	636.679	305.289	118.157
Arginine	263.546	245.769	374.458	220.566	326.341	95.4844	152.316	134.032	133.892	96.3251	152.906	70.034	103.458	95.6429	142.028	110.233	115.666	99.1173	143.193	60.2858	159.669	579.405	101.515	463.526	248.365	109.949	102.007	125.638	338.805	159.132	87.0691	84.2707	86.593	73.0401	71.1499	71.0682	109.009	227.848	120.062	96.5001
Serine	4374.6	4064.24	4584.84	4279.72	4128.37	2679.16	3204.07	3200.26	3130.28	4246.5	4229.53	3461.88	3435.24	2168.55	3029.69	3306.02	5061.83	3290.43	3671.5	3152.98	2494.1	3631.92	3327.25	5427.22	3564.31	2870.15	3179.05	4218.75	3373.88	3405.15	3027.09	3402.11	2596.37	2538.88	2395.07	1751.63	5084.35	5044.22	3770.98	3269.75
Glutamine	1645.23	1182.06	1743.44	1341.66	1938.36	833.094	656.034	901.622	3114.38	2146.45	2337.14	1481.76	1484.81	1224.51	2874.34	1069.57	2711.02	2589.12	2841.7	1188.96	816.651	1845.74	1356.81	2478.46	3017.88	1822.73	2105.26	2658.12	4294.04	2707.69	1857.86	1572.14	1701.28	2059.47	2643.99	1457.46	3047.81	1979.89	2799.74	2806.4
Homoserine	3.05761	3.75232	4.43517	6.31038	3.44415	3.258	2.64042	2.57879	9.0442	7.1507	5.14021	5.14758	4.05439	2.60109	5.30086	2.6458	5.5844	10.1386	5.7351	3.23966	3.73761	4.589	5.48286	11.0963	9.01725	5.05	6.29244	5.54831	8.33028	14.62	6.39554	8.83802	3.78961	3.55018	3.09663	2.50307	7.45461	5.74362	8.46808	5.18007
Glycine	121.981	126.886	156.295	215.878	69.7039	44.885	41.8138	59.6057	162.824	118.973	112.478	99.4573	42.5716	57.6317	155.633	35.362	127	56.0068	81.4699	62.4542	81.0778	158.315	162.101	236.408	597.29	86.7854	299.298	245.476	143.093	370.103	90.1747	286.312	100.308	55.4858	68.0939	68.0599	94.7266	123.774	199.892	76.7052
Aspartate	4441.92	4268.34	5656.75	4425.11	6970.92	4936.34	5693.73	5055.89	5628.71	5501.78	3878.67	4373.52	5765.44	4090.23	4922.78	6626.22	4823.47	4464.64	3634.09	2679.82	2582.03	3741.36	4191.81	4537.96	2871.6	6995.63	6026.51	5017.15	6105.36	4909.78	5146.56	3327.33	5850.55	6224.1	4787.35	3970.87	3824.87	2322.67	4581.59	3683.36
Citrulline	2.86738	1.91934	1.22319	5.4596	0.471515	0.795448	0.219169	1.20964	8.33676	9.31909	8.33831	14.1939	1.99885	2.15765	8.2465	2.11279	8.8275	9.57733	7.38349	4.23733	2.40544	4.22723	2.45668	5.94411	3.83369	2.75403	2.41796	2.72839	7.74309	10.1406	6.62737	8.82371	1.98712	7.15814	2.41798	2.4157	11.0309	4.15602	7.76242	12.0837
Glutamate	7602.74	7405.54	8262.28	7237.93	9408.06	6822.84	7583.31	6806.86	7881.08	8097.97	6240.31	7288.65	7939.42	5748.64	7797.47	8561.19	8504.08	6390.43	8183.16	4239.63	6537.04	7790.34	6391.03	10126.4	8536.51	10884.6	9167.25	10960.7	8249.33	7029.05	7742.14	6621.8	7660.14	8706.99	6523.74	4833.97	9058.18	4983.8	6472.62	5399.02
beta-Alanine	32.337	31.7757	43.2145	35.5051	24.8194	16.4363	22.7931	19.7639	26.3639	23.5213	24.9478	18.4165	34.1048	18.7331	22.411	27.4917	31.3182	27.7003	28.1001	16.5339	20.9657	20.6028	11.9931	36.8494	23.5243	15.008	28.0088	28.8997	30.5039	21.103	19.8535	21.8692	19.0123	20.1193	17.0903	13.5238	28.7276	21.313	15.7734	22.0867
Threonine	1455.35	1316.35	1579.95	1489.52	1429.88	1200.01	1110.9	1058.69	1415.85	1514.24	1306.05	1038.88	1725.38	1279.9	1874.16	1664.26	1632.12	1677.4	1670.52	810.603	787.61	1354.43	1154.36	1924.98	1412.65	1361.83	1476.54	1696.9	1434.86	1448.67	1195.22	1487.33	1394.72	1697.68	1279.63	992.979	1561.72	1582.81	1441.91	1222.66
Alanine	2729.9	2510.38	2928.78	2233.43	1881.08	1125.34	1061.37	1331.84	1698.26	3254.8	1890.19	2392.66	1088.98	1043.56	1991.62	1190.85	2182.22	1682.28	2627.31	972.477	2102.22	2552.39	1942.01	3825.7	1662.24	2690.22	2509.5	2026.7	1340.61	1328.25	1892.69	2483.44	1202.49	1735.7	1359.47	1064.45	2633.78	2396.09	1917.13	1977.98
GABA (gamma-Aminobutyric acid)	421.853	485.676	322.345	256.921	263.702	92.0718	72.6261	239.989	222.346	825.263	324.508	338.216	288.211	73.4042	108.655	118.964	534.521	833.617	584.534	397.716	1054.74	1049.7	362.611	2083.22	289.219	408.355	394.124	308.479	611.456	567.753	908.702	1026.71	208.845	989.774	316.321	666.853	1294.73	870.214	996.004	1079.16
Proline	257.639	264.616	342.466	525.81	160.141	91.4146	154.666	114.052	166.376	212.917	149.942	169.345	250.216	117.046	155.734	119.92	124.044	172.798	203.405	133	141.516	434.95	111.854	1051.49	229.954	112.269	257.188	320.407	1052.96	1004.58	144.663	734.068	170.864	133.378	170.592	193.246	237.967	195.411	246.224	160.483
Cysteine	33.1645	30.7537	53.4191	34.3666	34.1451	29.0493	28.3774	27.0107	46.736	44.7275	33.2493	19.5189	40.9192	27.6106	25.0233	46.7069	29.6153	33.8632	41.8509	20.5164	52.535	43.3043	26.602	56.8527	33.203	28.4641	33.1066	32.5397	31.4535	27.448	23.2499	25.5695	33.8954	27.9213	35.623	15.7258	29.2322	28.0879	38.552	27.834
Ornithine	3.00805	8.10827	6.74925	10.0218	4.88444	9.29488	5.74139	5.55024	6.20197	12.195	6.81057	4.87865	5.59513	2.59078	6.28262	3.84905	8.51829	5.45709	6.57647	4.16257	5.55491	15.5089	3.91729	13.7464	8.19637	5.92089	8.14764	3.62137	12.1045	8.3367	10.004	12.792	7.31253	6.15144	2.99264	4.91138	7.78234	7.69419	6.78736	7.30025
Lysine	268.702	283.662	379.187	195.583	205.602	56.6674	160.268	98.6492	67.6315	47.9122	66.0493	39.3546	52.5257	49.052	58.8002	54.6183	68.7478	28.0825	75.8175	37.6635	135.269	349.751	82.7237	316.589	117.236	70.6402	61.7355	79.2593	211.089	51.7531	48.5582	38.2741	55.4177	31.8201	45.5572	32.7063	91.8275	152.117	54.6153	38.8563
Putrescine	17.8985	28.1158	17.2085	10.8528	13.7993	8.2935	11.6921	11.5822	30.9358	34.0905	33.8942	35.2363	23.606	18.055	20.1685	20.3471	41.2478	18.2993	32.5191	12.2054	23.502	24.4203	9.34705	25.9175	38.6009	5.72096	24.913	16.7942	31.4737	31.4662	8.42301	27.0183	7.76144	7.06109	7.44127	12.3341	21.1374	24.5749	8.39876	13.1969
Tyrosine	196.14	192.688	264.6	77.1701	79.1589	44.9753	75.5839	64.0883	47.3081	53.4313	45.1465	44.984	66.5455	44.9592	54.4244	80.7935	62.9336	45.9465	60.3519	39.3917	86.5975	104.622	73.924	162.764	70.9116	71.4924	77.6664	89.6237	63.1841	42.1731	65.832	49.2073	67.8418	62.4754	61.5545	41.558	98.4187	63.993	47.5855	41.7382
Methionine	24.1362	25.7798	27.5387	17.5873	15.9075	15.7717	12.0471	13.7914	18.7306	23.7406	22.8767	28.6737	26.0705	21.1134	51.2071	21.2455	27.3704	30.3485	36.3196	14.967	14.0994	40.4526	35.2725	63.0226	29.0413	33.5268	30.728	43.8286	116.557	74.6058	73.2288	28.9432	88.5069	140.585	57.4922	40.5082	88.4601	28.9725	80.4142	43.0188
Valine	666.357	730.347	849.59	505.433	347.77	182.673	370.829	306.77	184.139	135.23	174.769	151.241	168.223	122.962	148.891	166.295	175.521	89.5384	207.829	138.214	285.304	651.274	220.863	595.306	249.812	202.221	238.004	247.513	304.563	183.639	146.705	123.384	161.63	140.072	179.934	124.145	277.399	542.871	168.56	127.071
Isoleucine	379.436	410.718	549.584	271.196	223.073	100.082	261.301	169.499	135.945	64.6532	98.7392	53.7351	85.7943	68.1139	100.32	83.1911	79.4271	46.8472	105.211	73.4126	193.483	430.321	114.786	356.207	138.382	125.095	125.315	134.149	226.093	100.931	77.4325	69.8451	85.513	63.5662	96.019	77.6232	169.086	292.636	86.493	71.2612
Leucine	438.553	452.415	650.286	334.193	261.681	99.4335	284.781	180.518	99.2601	56.4414	102.48	48.9868	90.11	72.5312	89.8729	95.3652	78.6615	32.6932	110.282	89.2836	231.024	493.763	117.927	534.87	119.561	133.182	123.537	147.15	162.224	74.3861	87.9103	44.7528	96.6735	70.1184	142.111	75.1873	248.778	342.122	70.1036	71.9898
Phenylalanine	230.372	245.264	289.974	134.692	91.0041	57.754	86.3153	72.2175	41.1329	51.6041	50.0384	59.5307	72.3296	60.6706	84.9845	77.2255	70.1584	31.6456	78.6954	58.3767	135.973	148.15	101.425	209.779	213.776	86.6776	94.3574	115.452	166.585	118.062	79.721	49.1518	79.6558	81.91	78.3154	62.6663	142.642	95.7809	51.857	45.54
Tryptophan	34.5319	40.6366	62.3772	13.6353	14.607	9.81379	11.6114	12.3331	4.80094	6.30732	7.14334	6.77731	20.2404	7.45781	9.70051	9.5459	8.36744	6.12652	7.70812	12.8822	88.8977	24.2253	16.4334	24.8362	66.9636	13.5592	30.9068	16.6631	103.094	78.1867	11.6684	7.28423	12.2167	8.36464	11.0452	9.55375	21.6265	10.5101	5.96979	5.85743
trans-Cinnamic acid	4.78585	7.24491	4.72821		3.47183	4.70627	2.32368		3.96954	3.64519	4.64017		3.06207	5.34802	3.34497		2.44221	2.03887	2.3588		2.86293	2.98296	2.59077		2.46406	1.97063	2.12355		2.3589	1.97257	1.63657		4.03938	3.16793	2.508		3.36629	2.40947	2.865
Salicylic acid	19.7645	28.0486	19.334		18.6182	24.5396	20.6016		17.7748	21.9053	16.6845		17.7031	20.059	18.4528		21.7626	20.2471	22.0342		8.32896	7.78192	8.79733		8.15991	10.1345	7.91715		6.97125	10.3008	7.42459		9.2185	8.54793	8.49042		15.4065	10.333	14.8514
Jasmonic acid	8.77296	9.0999	7.39472		7.54593	8.65855	7.93295		8.6606	10.7221	8.52149		7.2078	8.27524	9.06385		8.16589	7.58953	8.10217		7.21042	7.06551	7.4607		8.23072	8.35525	7.50396		11.2625	8.24251	6.35822		8.32283	7.90647	7.2189		6.51282	7.09517	7.93429
Jasmonoyl-isoleucine	9.63431	10.1798	7.66234		7.58684	10.4778	8.71437		9.98248	10.445	9.72177		7.80133	8.16053	9.30103		8.39632	6.90541	8.49953		7.47162	7.35804	7.37247		8.91739	8.32951	7.87301		13.8196	8.00966	6.00629		8.99432	9.50125	6.81505		7.45856	7.17131	7.67615
Indole-3-acetic acid	0.322109	0.348969	0.26764		0.287659	0.396441	0.252392		0.374349	0.359742	0.262768		0.265746	0.313818	0.296089		0.278005	0.268126	0.271138		0.250412	0.249051	0.220687		0.217851	0.205774	0.1866		0.302787	0.249793	0.196325		0.358589	0.295379	0.21784		0.28097	0.24536	0.254085
2-cis-4-trans-Abscisic acid	12.8173	13.2892	9.93791		11.7645	20.1964	9.5144		14.1339	17.1747	13.0918		15.4008	12.662	13.1918		15.2395	17.1513	16.2731		21.7501	22.0258	17.3648		11.9996	7.40508	8.46262		24.2036	13.8352	13.4812		11.6056	12.6159	11.2282		10.9534	13.9131	14.4499

## Sheet: Table S4
	Table S4. Lipid responses (normalized to fresh weight, mg) for the measured phospholipids in the Wyalkatchem’s (W) and Young’s (Y) flag leaves across all the time points.
Sample	WT0_1	WT0_2	WT0_3	WT0_4	YT0_1	YT0_2	YT0_3	YT0_4	WT1_1	WT1_2	WT1_3	WT1_4	YT1_1	YT1_2	YT1_3	YT1_4	WT2_1	WT2_2	WT2_3	WT2_4	YT2_1	YT2_2	YT2_3	YT2_4	WT3_1	WT3_2	WT3_3	WT3_4	YT3_1	YT3_2	YT3_3	YT3_4	WT4_1	WT4_2	WT4_3	WT4_4	YT4_1	YT4_2	YT4_3	YT4_4
Group	WT0	WT0	WT0	WT0	YT0	YT0	YT0	YT0	WT1	WT1	WT1	WT1	YT1	YT1	YT1	YT1	WT2	WT2	WT2	WT2	YT2	YT2	YT2	YT2	WT3	WT3	WT3	WT3	YT3	YT3	YT3	YT3	WT4	WT4	WT4	WT4	YT4	YT4	YT4	YT4
LPC(16:0)	40	42.8846	35.8654	42.2397	83.7821	20.8798	36.3158	31.7049	36.087	20.3395	36.6458	35.7101	24.3284	44.2812	39.1018	21.2232	23.3235	31.0526	24.5652	21.976	21.4151	20.6854	41.6159	38.4615	67.8797	15.122	28.0124	55.0456	33.3546	26.2745	31.6519	53.7576	32.2013	55.7188	33.6499	50.125	38.2315	31.2805	29.9688	33.6792
LPC(18:3)	251.855	350.865	321.603	339.306	486.218	230.704	294.836	805.934	376.863	239.074	343.699	327.544	250.06	318.625	299.042	214.954	293.235	300.994	186.211	170.988	168.585	129.252	342.195	270.185	401.804	188.323	233.292	422.918	342.045	92.7124	206.195	334.697	220.566	327.156	311.395	255.531	298.585	234.268	178.162	218.05
LPC(24:4)	25.3774	24.5513	9.45513	23.7224	26.1218	24.4282	21.5461	30.1639	23.1677	19.5988	19.4357	20.355	23.9104	18.4688	25.1198	26.9419	24.6176	24.2105	20.2484	9.19162	26.5409	26.3551	12.4085	8.64615	22.0886	29.3598	18.1988	16.6869	31.3738	19.6078	18.6431	13.3636	20.9748	29.375	19.822	25.875	26.5916	25.1829	27.1651	31.6038
LPC(30:6)	485.535	446.346	466.923	252.587	298.205	356.393	271.02	259.082	265.963	266.173	397.962	214.231	310.119	246.562	263.473	210.214	280.382	254.649	383.478	340.659	265.063	222.399	327.195	217.538	331.424	282.134	253.106	196.261	161.342	178.072	232.92	272.758	285.943	343.688	300.415	290.531	318.071	244.451	243.614	217.013
PC(32:0)	131.164	130.545	143.622	125.331	252.885	121.906	111.908	150.689	110.093	80.2469	102.476	114.024	54.8955	105.344	64.4311	55.4434	78.9118	125.643	115.062	119.521	78.1132	58.785	71.8902	55.1077	64.8418	61.9817	69.7516	68.3283	40.9904	56.8301	63.0383	49.5455	72.7987	70.0938	76.4392	89.625	80.418	44.4817	52.7414	40.4403
PC(32:1)	140.818	131.603	156.186	145.931	170.321	93.9003	119.145	105.508	123.696	137.809	122.539	150.059	88.7463	86.4062	76.3473	76.1162	104.824	154.795	119.441	155.838	103.491	71.8069	78.9024	74.1538	100.854	106.159	104.627	112.948	61.3738	61.2745	65.8997	56.9091	109.906	116.625	122.938	127.375	71.3826	71.9817	66.729	69.3082
PC(32:2)	185.346	198.526	181.314	184.826	254.199	250.528	191.908	254.066	162.267	160.864	150.282	179.112	197.582	183.719	194.251	216.086	119.324	154.942	191.366	216.168	227.893	200.312	196.738	190.277	214.937	208.963	175.435	213.708	177.955	203.922	190.177	199.091	227.075	253.781	194.896	186.625	213.826	197.622	223.302	222.61
PC(33:1)	153.679	168.109	187.244	157.981	186.282	193.636	161.678	153.508	176.304	218.21	184.295	200.03	250.985	170.406	174.222	158.869	155.412	233.099	228.075	280.988	201.667	160.343	203.811	236.246	199.019	178.293	207.578	251.793	143.962	113.497	121.74	112.303	221.667	225.75	240.742	257.781	147.91	215.701	188.847	179.371
PC(33:2)	339.874	341.218	479.327	399.148	358.75	516.54	477.401	416.066	315.124	429.383	366.52	410.503	558.119	342.844	442.515	455.963	326.853	413.83	393.509	478.383	443.239	411.869	419.543	587.231	538.07	407.47	459.255	578.419	448.786	374.967	359.351	388.091	496.792	580.688	479.407	619.406	387.717	655.701	740.312	509.843
PC(33:3)	833.994	763.494	1091.19	798.044	854.647	857.625	732.303	708.426	716.894	1003.61	915.925	1000.21	940.269	511.844	612.455	744.128	779.735	1059.01	942.981	983.862	769.497	567.134	776.311	798.954	741.266	611.006	933.043	925.015	560.895	354.837	515.752	479.697	772.579	861.812	916.884	1089.5	543.601	937.134	888.536	647.767
PC(33:4)	197.107	208.237	264.615	214.448	134.103	155.279	157.072	138.689	201.366	213.611	228.088	254.822	192.179	122.156	137.784	194.526	217.706	332.047	259.907	275.329	168.428	164.517	187.957	176.369	207.658	193.506	322.733	315.532	143.514	72.9412	129.558	116.939	261.95	235.062	321.068	267	143.569	209.421	220.218	146.384
PC(34:0)	258.208	248.846	288.526	264.164	304.167	507.361	400.658	422.984	432.609	452.562	412.476	395.296	687.97	678.094	650.479	475.321	469.029	704.678	520.342	767.605	840.472	614.486	680.671	816	552.563	493.11	541.025	633.04	409.265	418.431	384.336	462.273	678.176	663.594	671.721	574.281	487.814	682.043	483.801	456.792
PC(34:1)	3913.08	3902.02	4611.31	3942.18	4802.12	7561	6096.32	6395.38	6433.2	6995.59	6549.81	6131.42	10586	10524.4	10128.6	7098.81	7149	11014.8	7747.33	12047	13041.2	9100.16	10656	12908.2	8363.29	7485.24	8087.36	9955.74	6100.22	6493.5	5848.61	7122.79	10578.6	10287.6	10011.4	8559.12	7249.74	10661.3	7614.86	7370.85
PC(34:2)	35262	35817.4	37608.3	40235.7	37754.4	43021.8	36680.3	47396.4	36492.6	30453.1	35337.6	36296.2	35876.4	44282	41330.7	36794.7	28195.6	42077.4	34503	45304.8	42733.2	37164.7	39721.2	43832.8	48659.7	35205.9	39531.5	51114.9	40407	43346.7	39662.8	41723.9	50649.7	52147.8	45517.6	42813.2	45524.1	42380.6	48892.2	41039.8
PC(34:3)	67074.7	67713.1	73302	69542.7	80685.7	56667.6	50565.1	59902.3	68791.5	61199.4	70957.1	69691.6	53296.2	54057.9	47404	51131	59588	75758.9	71997.3	67143.5	53826.9	42773.4	58290	48687.1	49838.3	42861.2	60386.1	53813.6	38882.9	31329.5	43214.9	36951.6	58112.4	49753.8	63317.3	60882.6	51075	49482.9	44216.9	43502.7
PC(34:4)	415.943	470.609	512.917	497.571	483.846	237.537	552.862	342.852	446.46	593.951	392.79	446.746	291.403	279.188	235.988	282.997	381.824	549.327	462.516	552.126	311.824	240.062	318.933	237.046	315.823	462.012	387.64	375.167	216.518	195.392	194.307	200.758	431.509	369.562	451.454	404.094	267.749	231.28	246.168	229.623
PC(35:0)	81.3836	71.6346	101.25	85.3312	128.269	61.2317	59.2105	72.6885	89.9379	61.5432	94.0125	89.6154	62.4478	56.5625	48.4731	61.6208	69.8235	105.614	84.8137	76.8862	73.7107	46.5109	63.4756	40.1846	49.6519	44.7866	75.3416	53.9514	47.0288	29.2157	46.4307	45.2121	60.3774	57.4688	73.4421	53.9375	51.2862	45.3049	46.3863	43.4591
PC(35:1)	76.0692	71.0897	84.4872	65.5521	88.9103	128.534	139.934	106.656	87.9503	94.537	87.3981	87.7811	152.149	123.375	141.317	114.037	85.1176	134.649	119.255	147.874	150.22	107.944	141.494	184.615	118.829	99.6037	102.143	126.383	86.6454	77.9085	81.8879	90.1212	136.101	118.906	133.086	137.938	114.051	145.671	118.66	99.1509
PC(35:2)	455.377	447.917	550.353	457.981	501.827	617.009	542.664	643.18	429.658	395.617	477.367	457.278	519.731	503.719	526.677	517.798	363.294	522.105	504.783	635.269	512.83	419.439	490.915	578.246	608.006	431.28	482.857	671.854	501.534	415.131	484.425	451.273	606.321	639.719	609.436	575.688	561.736	571.982	650.779	501.415
PC(35:3)	558.396	571.442	715.673	567.95	660.224	532.258	506.414	594.656	528.727	606.975	622.32	629.024	538.06	443.531	410.599	502.661	509.912	671.199	654.565	656.677	483.176	378.131	519.695	495.815	473.354	401.555	549.72	556.018	393.419	281.078	369.941	331.515	530.692	487.594	595.252	600.812	424.566	467.317	477.04	379.182
PC(35:4)	262.956	258.814	292.917	271.199	269.679	245.249	187.73	228.852	262.36	259.691	243.887	265.503	213.134	187.75	184.192	205.994	208.853	318.012	295.217	337.515	231.195	159.688	226.433	218	262.215	215.793	253.913	298.207	181.853	142.288	153.186	148.152	332.642	286.25	294.303	319.031	225.691	185.793	219.907	207.547
PC(35:5)	118.113	125.385	142.276	148.486	184.679	126.979	82.3026	120.623	133.043	112.068	131.505	134.467	92.6269	100	97.2156	105.382	113	143.918	130.497	144.97	102.956	85.514	97.8354	104.862	148.987	106.311	136.957	157.903	114.76	82.6797	93.4218	86.1515	182.138	143.656	154.985	139.531	127.942	93.872	125.234	93.6792
PC(36:0)	120.566	104.071	89.6474	71.388	87.2115	98.4164	65.1316	74.4918	72.5776	80.4012	100.784	70.7396	97.4328	71.5	74.2515	58.5015	84	73.2456	105.901	99.3713	88.9308	58.7539	88.5671	71.4462	90.6013	76.0671	71.7702	36.7781	49.361	41.5359	70.708	69.1818	70.5346	98.3438	87.6261	77.25	77.7814	81.5244	75.4206	69.4654
PC(36:1)	237.044	277.949	220.288	212.524	253.622	272.463	270.789	458.098	285.373	208.148	232.539	251.953	350.119	398.875	409.281	290.398	206.765	359.035	298.696	503.413	512.484	364.953	349.451	424.092	422.753	324.817	264.472	491.307	315.048	427.778	319.469	417.424	487.987	428.219	390.801	338.188	331.35	356.159	374.611	297.956
PC(36:2)	1726.54	1762.15	1327.66	1533.6	1291.38	2074.81	1951.18	3332.82	1943.26	1577.22	1669.78	1768.25	2094.15	2958.19	2477.31	2024.46	1587.44	2767.49	2033.94	3663.74	3068.52	2221.25	2035.03	2595.85	2746.3	2426.25	2010.06	3081.34	1899.27	2553.56	2386.61	2532.45	3375.75	2565.22	2911.1	2438.5	2482.12	2189.91	2320.22	1804.4
PC(36:3)	4100.41	4072.44	4061.83	3661.42	4548.56	5065.01	4779.57	7364.23	5011.93	4350.4	4523.89	4644.7	7100.33	6959.19	6861.38	5114.95	4715.79	7845.91	5454.66	9415.69	10134.2	7164.98	6840.03	8690.46	5940.06	5775.43	5128.82	6743.4	5052.27	6179.08	4651.03	5765.73	7956.57	7668.25	7151.34	6149.38	5608.1	7270.3	6633.74	5601.86
PC(36:4)	9451.73	9419.1	10018.1	11069.6	10789.5	13851.6	13699.4	18852.9	10018.2	9315.46	9705.64	9848.88	16947.7	16231.3	16301.7	13714.2	10322.2	16322.4	10765.6	17746.7	21061.4	17142.8	15266.4	19699	17154	15451.1	12924	18300.6	18642.1	21642.5	14214.5	19337.8	19379.4	21547.1	15683.5	14780.7	16086.5	19018.3	20311.4	16070.1
PC(36:5)	35510.2	35938.8	40182.1	41670.8	42813.4	34765.2	32536.8	35684.4	35098.6	28043.4	35506.6	35258.6	35479.1	35001.1	31838.1	34283	29556.4	48518.5	34806.7	44664.5	39539	28788.8	35270.6	36286.5	35874.1	30818	34373	39688.8	33633.1	29338.5	29252.5	32122	42976.8	40976.5	38950.3	37264	36543.8	34908.4	35482.6	30263.5
PC(36:6)	30087	30307.7	35118.9	31949.6	41126	19887.3	21065.6	20009.8	27482.7	23784.4	29610.7	29967.5	23576.2	17168.8	14153.8	21114.5	24368.2	40387.4	31682.8	29271.4	21584.7	13636.9	21786.2	16886.9	15381.6	15209	22087.3	17944.1	13512.3	8849.51	12973.5	11748.3	21202.9	17625.1	24007.2	24669.9	17705.1	18371.8	14016.2	13356.8
PC(37:4)	176.164	193.782	215.385	160.505	232.981	214.252	168.454	215.508	212.578	194.29	193.135	226.509	197.284	185.969	202.784	187.982	162.412	253.538	213.851	263.533	226.509	167.259	219.695	232.246	230.475	190.884	229.037	265.38	186.294	166.144	182.773	175.455	278.711	239.125	262.255	219.75	209.775	204.116	229.003	183.868
PC(37:5)	81.0377	86.3782	92.3718	88.2965	109.519	98.0352	51.6118	103.279	84.2857	77.2531	80.094	95.9467	69.3731	73.7188	64.2216	70.2141	69.5	91.7544	87.1739	87.2754	79.6226	68.3489	79.2988	77.6308	83.7975	71.9817	85.9627	86.383	71.7252	62.451	74.8083	69.5758	96.0063	90.75	96.2315	76.5625	89.0032	65.5183	80.1558	67.8302
PC(38:2)	39.9371	39.4231	81.5064	74.795	64.8077	64.1642	36.5461	84.1967	41.5839	44.2901	83.4169	47.0414	47.403	55.5625	61.3473	58.0122	61.0882	64.7076	45.9938	68.2635	64.8113	57.6636	52.1951	70.1846	99.8101	54.7256	70.0932	90.1824	72.4601	78.9216	66.9027	84.9394	83.3333	107.219	66.7062	50.8125	54.6302	70	80.4361	72.2642
PC(38:3)	189.654	189.647	156.667	215.899	249.327	291.701	250.23	455.246	212.298	194.63	184.953	193.373	372.03	340.344	381.826	297.798	178.441	315.205	211.335	375.808	530.755	389.782	342.957	464.308	437.88	410.274	287.329	423.951	480.703	618.791	316.106	530.879	505	582.375	371.454	335.625	384.63	461.463	516.48	428.616
PC(38:4)	425.849	415.865	377.404	474.227	463.686	509.853	521.743	828.885	520.093	424.105	423.511	423.432	608.478	564.938	589.581	577.339	405.971	667.31	466.925	730.09	840.22	635.607	613.598	658.185	688.386	631.159	591.553	695.258	745.974	764.477	532.684	721.455	864.057	880.5	661.128	593.094	659.132	648.415	749.221	657.862
PC(38:5)	306.352	299.615	312.115	347.129	346.923	294.604	389.737	439.902	338.665	263.086	269.812	309.586	275.164	294.594	259.341	318.043	234.235	356.579	278.292	378.832	391.824	306.791	317.927	299.723	338.323	342.591	319.317	394.681	351.406	331.634	257.965	289.818	423.868	426.312	358.457	352.531	346.077	277.591	353.458	323.019
PC(38:6)	345.818	328.59	402.147	386.972	449.936	261.76	329.046	299.574	381.615	329.938	356.301	393.107	285.94	246.75	206.677	282.538	312.206	458.801	395.497	398.084	321.761	223.863	290.579	219.569	251.614	256.616	327.453	314.347	224.824	156.961	195.782	188.667	363.428	307.688	362.255	320.094	278.232	243.018	228.318	226.069
PC(39:2)	1031.35	858.141	917.404	534.574	588.045	835.484	627.928	712.918	567.795	472.13	803.417	398.698	657.881	586.188	556.317	484.495	604.412	622.018	744.658	850.509	686.824	486.729	655.335	520.8	984.968	721.616	613.54	573.404	538.818	520.523	577.552	741.788	833.491	1022.72	814.866	643.062	853.987	608.963	760.717	653.836
PC(39:3)	2009.47	1710.83	1829.58	950.379	1253.59	1052.79	847.632	886.754	1099.1	1005.9	1698.56	830.769	1200.21	803.094	734.042	698.777	1232	1295.91	1691.37	1429.43	1005.82	592.368	1094.91	673.385	1147.91	1100.49	1141.34	714.772	543.642	420.621	699.587	792.303	1035.63	1083.59	1285.13	993.969	1055.34	793.232	711.776	739.465
PC(39:4)	37.1069	32.7885	32.8526	31.7666	36.0256	22.7566	21.6776	17.8361	38.4161	26.6667	31.8495	26.6568	33.8209	27.9062	27.4551	26.6361	26.1471	35.3216	57.795	27.6647	38.3333	23.676	30.7622	34.5538	29.9367	29.9085	26.8012	26.4438	26.4856	23.8889	18.2891	24.7879	27.7987	34.6875	38.4273	21.625	31.254	35.1524	31.5888	21.6352
PC(39:6)	52.9874	49.4231	34.0064	38.4227	20.2885	16.305	32.2697	43.0492	78.5093	34.1975	31.6614	45.7396	26.5373	46.875	43.3234	38.104	17.5	23.4503	36.4596	36.0479	31.5094	34.7975	35.0915	33.9692	30.981	33.3841	38.6646	44.0122	24.2492	26.7974	32.5369	28.3333	47.8616	31.8125	29.4065	15.5	23.5048	17.9573	26.7913	28.239
PC(41:5)	603.176	598.526	878.686	1042.4	283.045	738.915	435.789	1026.46	905.031	443.765	755.768	975	389.075	657.875	893.084	508.838	582.353	1052.11	519.565	1193.5	487.767	421.371	486.951	1053.91	530.253	573.628	880.186	780.061	679.936	519.837	425.664	502.061	798.648	670.156	709.258	491.5	913.183	530.549	759.159	946.101
PC(41:6)	295.818	325.353	301.859	304.984	149.776	172.229	141.349	229.705	290.839	242.5	258.15	321.065	194.955	236.875	208.443	177.615	219.647	368.918	292.422	328.293	190.912	126.168	212.012	239.569	156.266	224.878	257.733	264.347	134.185	105.719	136.637	130.667	263.019	193.062	281.454	204.219	198.296	179.848	199.034	199.277
PE(34:1)	55.6199	41.8406	47.659	46.5677	63.8773	52.0666	68.0892	62.2047	47.954	67.0883	44.5763	51.0268	84.0099	65.8808	75.5278	64.992	46.6753	87.5153	57.1863	82.0519	88.1331	62.1846	73.3243	61.1785	69.1375	57.7847	52.5313	75.2892	54.2984	63.2407	48.149	49.5664	50.9943	65.0535	76.2559	62.3868	59.6122	68.4086	52.7813	49.4884
PE(34:2)	472.439	470.108	502.938	598.689	840.949	474.541	672.995	696.205	477.916	516.815	473.388	534.632	575.774	615.268	562.122	581.219	473.144	775.483	493.301	644.671	595.231	600.116	517.472	446.428	658.324	553.873	536.718	688.822	641.607	774.471	540.706	536.04	595.205	623.797	638.897	585.945	615.043	604.82	633.275	530.76
PE(34:3)	1536.74	1514.56	1799.34	1847.97	2422.5	1134.53	1509.28	1581.44	1802.69	2017.37	1837.61	1923.06	1579.28	1650.14	1434.14	1462.23	1826.58	2763.56	2024.54	1978.95	1739.07	1446.88	1453.03	1066.39	1653.02	1708.05	1960.79	1776.96	1302.28	1265	1317.74	1281.4	1621.33	1346.95	2023.01	1477.76	1416.78	1261.41	1205.66	1070.41
PE(36:2)	44.7793	44.1038	49.3917	43.809	62.552	35.6531	59.1287	67.8272	25.6129	39.7261	39.4997	54.7956	44.6666	52.7546	45.1997	38.5909	32.3838	53.9258	42.1133	63.6455	39.2762	29.2657	41.5625	29.1772	45.9774	45.5202	28.9831	50.3602	38.0803	59.1551	37.079	40.6287	64.4007	49.152	49.7199	42.3021	37.3843	41.3266	28.5981	36.4012
PE(36:3)	33.2928	31.444	40.6526	29.1311	46.9713	27.8976	53.5743	39.7981	41.7273	39.3638	38.833	40.059	57.8915	46.177	47.0861	41.7141	37.7657	69.1473	40.6441	63.5873	57.8981	39.2863	46.2953	40.0083	42.6285	47.3434	40.5445	50.9576	42.2598	46.3439	28.0513	44.371	52.2886	46.4176	50.1286	43.867	33.5557	52.3845	42.3946	29.1059
PE(36:4)	632.774	638.538	578.195	730.354	595.916	635.388	786.833	840.337	586.299	566.763	556.07	584.514	800.653	835.162	856.308	838.526	490.999	784.356	584.019	808.257	858.034	827.233	746.26	740.536	908.503	747.689	607.374	933.145	897.323	1083.12	722.51	800.427	862.29	806.703	784.871	675.191	871.42	911.245	971.151	747.145
PE(36:5)	887.275	919.868	853.178	1016.44	1088.6	662.401	797.954	951.503	896.922	959.55	917.267	947.457	929.076	981.747	928.237	943.718	747.945	1330.32	1058.29	1122.63	1004.68	765.498	948.204	666.22	1067.67	884.709	895.737	1092.09	738.613	814.587	766.827	735.078	1022.5	794.619	1119.59	806.242	924.756	897.216	770.225	665.775
PE(36:6)	561.699	540.281	679.07	632.964	847.95	332.692	475.401	512.647	687.454	805.819	681.032	792.916	617.969	448.098	406.136	566.82	666.321	1013.65	827.283	733.977	616.692	446.686	510.754	328.839	503.185	584.122	744.968	616.302	399.475	333.085	427.377	348.071	549.637	423.322	721.28	533.823	388.52	432.62	341.713	296.38
PE(38:3)	35.512	34.3318	28.4353	33.3408	44.7791	33.2304	58.5728	59.5499	27.8669	22.0293	23.2212	22.3186	34.3575	33.915	46.7275	37.3033	20.2498	40.5003	30.5121	57.1513	51.8616	37.5378	44.5871	33.7417	39.2429	33.9981	21.7755	35.3654	42.366	42.2163	31.0815	52.1059	44.7833	45.6166	33.6678	37.6187	40.7066	39.507	39.0529	31.1896
PE(38:4)	20.5289	25.1525	19.5943	29.847	24.4491	13.5318	29.3533	40.8009	23.3208	18.5609	14.3688	18.2145	20.7928	18.7206	21.6441	25.3862	14.2537	25.6891	24.5661	29.3025	26.2185	26.3513	15.8589	18.508	20.8844	20.642	19.8753	21.8474	20.1462	29.3645	16.9882	17.2576	23.6549	25.6676	21.9917	28.7569	27.1661	17.5053	21.9754	23.1805
PE(38:6)	40.3946	37.3338	44.3268	42.4374	52.1303	26.452	37.2218	32.1992	44.5309	50.13	50.1242	45.9975	38.5449	34.9425	29.6534	36.528	45.5801	50.5208	51.9665	49.92	42.6282	31.631	38.5593	25.6162	36.7068	40.3229	48.7488	43.7415	27.489	21.1734	29.3395	30.9892	43.254	31.8628	48.7328	42.5489	27.3999	29.1731	31.5373	25.9345
PE(40:9)	167.587	156.626	151.685	116.359	177.616	153.588	114.832	136.746	114.978	109.473	183.016	96.5038	155.162	125.971	128.84	104.933	135.863	154.783	184.131	198.807	151.364	106.153	135.056	94.6356	222.014	134.873	125.842	116.236	89.2264	102.023	115.832	133.315	152.522	187.551	164.73	134.388	158.377	116.372	123.927	96.145
PE(40:10)	411.469	379.571	432.131	253.665	401.799	253.415	185.684	214.83	307.918	289.177	485.662	245.71	357.431	211.889	223.126	184.178	377.199	387.533	468.784	395.697	267.029	163.016	261.689	154.134	351.02	294.291	342.078	211.975	156.343	128.098	187.342	238.995	256.939	313.534	351.507	273.904	235.797	180.571	168.96	144.612
PG(32:0)	306.195	250.613	315.094	295.604	360.367	286.07	311.9	344.2	293.865	310.512	311.684	282.698	307.922	286.287	249.234	247.789	240.666	384.16	324.633	386.355	320.662	182.343	329.366	238.766	313.533	242.326	284.658	396.835	221.742	185.213	186.764	200.352	367.405	357.63	361.815	334.867	212.592	273.345	223.818	196.023
PG(32:1)	682.553	628.561	766.98	804.929	1210.37	883.283	619.841	965.993	739.771	577.072	777.27	706.027	572.188	903.943	733.084	649.827	597.261	802.798	709.199	711.827	820.273	588.555	780.904	611.225	714.247	376.824	658.107	691.207	571.499	553.311	607.615	607.082	680.283	564.054	668.596	457.494	644.171	560.812	577.52	527.865
PG(34:1)	3407.64	3593.09	3051.06	3189.31	4737.36	5095.85	3985.33	5364.74	3703.78	4088.81	3804.88	3298.52	6582.65	5951.59	6111.6	4554.03	3145.4	5818.71	4712.89	6305.32	6396.84	4713.97	5743.51	5658.86	6606.61	6492.36	5310.96	7358.45	5069.23	6221.09	4238.53	6353.02	8657.46	5962.67	7188.54	6030.23	6741.15	6322.34	5850.45	4888.22
PG(34:2)	1916.02	2004.63	1838.78	1801.84	2589.07	3124.72	2181.38	2935.01	2206.98	2236.47	2282.25	1896.93	3463.69	3304.28	3431.42	2533.36	1926.76	3120.45	2599.62	3480.71	3502.36	2567.11	3105.39	3381.9	3614.81	3666.01	3162.23	4114.37	3150.01	3616.82	2537.71	3838.65	4734.7	3493.49	3898.49	3614.34	4073.17	3565.81	3410.78	2797.66
PG(34:3)	5042.36	5134.36	4546.86	4728.86	6040.56	6056.78	4858.41	6772.9	4982.69	4675.8	5011.62	4612.94	5471.34	5812.69	5742.93	4970.53	3793.43	5775.18	5391.15	6351.35	5879.56	4426.14	5607.03	5634.5	6895.26	5641.9	5451.75	7115.58	4989.92	5458.07	4647.51	5576.75	7471.78	6893.43	6666.61	6299.03	5917.45	5562.2	5876.25	5268.74
PG(34:4)	14140.8	15849.5	12137.1	13643.9	14327	14263.5	11588.2	17507.2	13564.9	9810.48	13119	11226.8	11610.5	16348.1	14684.4	12109.2	9479.66	12392.2	13670.6	14051.6	14520.2	11925.5	14200.4	12638	14017.6	10442.5	11155.2	12663.1	11396.9	13675.9	12686.1	12050.1	14648.2	12576.5	13117.8	11405.9	12786.3	11460.3	12388	12869.3
PG(36:4)	32.2786	33.0588	26.6813	28.5896	42.9537	43.5052	25.7992	47.1811	28.871	18.0989	27.0439	25.5715	37.3823	44.4647	39.8006	28.9512	17.5477	22.1573	32.6409	34.7993	41.9366	29.5873	39.3493	38.0718	31.688	22.394	22.7211	24.8689	32.594	30.5376	33.125	28.8209	36.3502	26.1719	30.2971	20.469	30.5816	34.2683	34.1729	37.5102
PG(36:5)	147.741	123.934	157.57	136.466	115.336	143.313	140.392	134.193	216.012	194.493	199.768	196.522	232.78	239.33	206.81	184.079	138.418	245.436	136.099	213.468	181.264	122.059	160.835	146.704	233.305	216.576	224.251	260.738	207.675	201.994	177.407	194.054	193.999	167.773	189.562	153.72	205.91	161.125	147.407	126.939
PG(36:6)	576.417	458.216	731.549	557.773	360.041	323.711	422.364	341.366	684.496	600.521	732.169	749.881	456.828	464.864	404.176	471.186	533.339	856.786	614.865	671.639	470.859	293.904	479.838	379.256	582.398	406.497	576.887	643.648	363.874	261.119	302.922	308.331	594.282	490.612	660.478	473.494	327.168	380.66	322.684	268.667
PI(34:2)	519.144	565.548	570.462	668.85	654.546	549.158	545.589	704.925	461.853	508.943	494.528	539.118	516.81	633.825	607.408	542.934	528.702	807.738	537.313	790.633	621.931	541.792	647.996	632.238	740.161	450.749	529.182	844.637	558.033	581.05	488.899	445.785	752.897	701.016	725.884	486	558.953	620.464	701.332	532.396
PI(34:3)	2377.7	2542.04	2899.21	3076.17	3464.49	1835	1856.48	2374.7	2428.67	2739.77	2584.73	2738.15	2227.32	2315.43	2100.48	2116.09	2775.46	4242.58	2972.68	3484.22	2499.07	1884.59	2730.56	2064.61	2547.68	1768.87	2586.68	2960.33	1584.56	1343.27	1594.23	1434.05	2746.18	2135.91	3016.02	1987.22	1828.49	2119	1748.9	1571.17
PI(34:4)	15.8912	18.5509	15.6019	14.6115	13.3944	14.6817	9.81978	19.6737	15.2318	12.0052	13.3298	10.9888	13.944	6.84801	17.9991	16.2022	8.76366	14.5659	17.9158	14.8156	14.4415	13.2163	16.4521	13.6093	20.2458	13.2172	11.2723	11.3992	11.5071	15.9513	7.22867	12.3504	18.4585	15.7121	12.8762	11.6251	20.0432	11.2426	13.9816	14.9089
PI(36:4)	32.2724	44.2028	33.0384	34.6803	22.9372	42.7829	59.5747	47.5385	41.909	50.5662	34.9054	40.4853	72.6076	75.6368	67.675	56.0329	41.349	76.0315	44.5135	80.168	67.4573	62.2592	51.115	61.9965	89.8256	82.1559	63.5182	97.6071	73.1864	81.2168	47.3875	65.5146	73.8505	66.2856	58.308	33.9785	53.9501	53.117	67.7206	49.7768
PI(36:5)	236.781	266.412	222.452	239.552	157.465	172.206	218.73	229.25	269.222	254.396	265.126	250.078	285.182	316.541	290.901	293.587	229.533	351.482	229.406	332.671	289.868	232.832	238.426	220.377	356.163	274.432	260.907	386.651	243.793	223.611	225.587	203.335	331.138	261.99	297.146	197.676	205.461	205.298	216.416	196.644
PI(36:6)	181.648	234.404	187.606	186.011	141.307	89.9396	136.54	120.616	206.517	233.954	203.982	206.352	185.344	160.809	134.256	186.271	170.086	291.879	236.357	212.718	154.74	118.893	173.141	111.035	157.701	132.272	173.512	172.788	91.8571	67.8858	87.4257	70.2557	165.706	106.803	174.144	113.66	95.061	119.93	72.2407	81.4653

## Sheet: Table S5
	Table S5. Fold changes ± sem for the pair-wise comparisons of metabolites in Young and Wyalkatchem.
			p < 0.05			p < 0.1
		In the Wyalkatchem variety: After one-night of cold stress (Short cold stress)									In the Young variety: After one-night of cold stress (Short cold stress)									In the Wyalkatchem variety: After four-night of cold stress (Prolonged cold stress)									In the Young variety: After four-night of cold stress (Prolonged cold stress)									In Wyalkatchem: Metabolite recovery after the short cold stress									In Young: Metabolite recovery after the short cold stress
		x-fold		sem	x-fold		sem	Benjamini-Hochberg adjusted p-value			x-fold		sem	x-fold		sem	Benjamini-Hochberg adjusted p-value			x-fold		sem	x-fold		sem	Benjamini-Hochberg adjusted p-value			x-fold		sem	x-fold		sem	Benjamini-Hochberg adjusted p-value			x-fold		sem	x-fold		sem	Benjamini-Hochberg adjusted p-value			x-fold		sem
			WT0			WT1						YT0			YT1						WT1			WT3						YT1			YT3						WT1			WT2						YT1
	2-keto gluconic acid	1	±	0.102787	0.901745	±	0.0677255	0.710366		2-keto gluconic acid	1	±	0.128512	0.698582	±	0.058427	0.190508		2-keto gluconic acid	1	±	0.0677255	0.961593	±	0.0678668	0.885803		2-keto gluconic acid	1	±	0.058427	1.12589	±	0.0693586	0.464312		2-keto gluconic acid	1	±	0.0677255	0.93386	±	0.126398	0.74104		2-keto gluconic acid	1	±	0.058427
	2-Oxoglutarate	1	±	0.0718863	0.770922	±	0.0421633	0.0875379		2-Oxoglutarate	1	±	0.0868126	0.728303	±	0.0342992	0.190508		2-Oxoglutarate	1	±	0.0421633	0.971987	±	0.0250596	0.844095		2-Oxoglutarate	1	±	0.0342992	0.955176	±	0.0735936	0.673303		2-Oxoglutarate	1	±	0.0421633	1.58383	±	0.0730793	0.0289855		2-Oxoglutarate	1	±	0.0342992
	Aconitate	1	±	0.132108	0.909148	±	0.137051	0.798427		Aconitate	1	±	0.105374	0.560761	±	0.229995	0.246992		Aconitate	1	±	0.137051	0.809414	±	0.186699	0.668085		Aconitate	1	±	0.229995	1.01445	±	0.119426	0.858406		Aconitate	1	±	0.137051	0.904704	±	0.261026	0.762991		Aconitate	1	±	0.229995
	Arabinose	1	±	0.0871349	0.914484	±	0.0592813	0.710366		Arabinose	1	±	0.119348	0.831634	±	0.104707	0.495576		Arabinose	1	±	0.0592813	1.32212	±	0.0321531	0.0453313		Arabinose	1	±	0.104707	0.86143	±	0.0795622	0.492064		Arabinose	1	±	0.0592813	1.25646	±	0.105004	0.217014		Arabinose	1	±	0.104707
	Arabitol	1	±	0.0776225	0.830794	±	0.0591363	0.285819		Arabitol	1	±	0.149	0.61283	±	0.0354764	0.190508		Arabitol	1	±	0.0591363	1.08613	±	0.0240114	0.529989		Arabitol	1	±	0.0354764	0.957002	±	0.067158	0.673303		Arabitol	1	±	0.0591363	1.10524	±	0.163971	0.769834		Arabitol	1	±	0.0354764
	beta-Gentibiose	1	±	0.106412	0.891822	±	0.0624032	0.710366		beta-Gentibiose	1	±	0.125237	0.690279	±	0.0480713	0.190508		beta-Gentibiose	1	±	0.0624032	0.983176	±	0.0527154	0.928668		beta-Gentibiose	1	±	0.0480713	1.0923	±	0.0704101	0.535313		beta-Gentibiose	1	±	0.0624032	0.94652	±	0.123376	0.762991		beta-Gentibiose	1	±	0.0480713
	Caffeic Acid	1	±	0.0955994	0.828807	±	0.0615157	0.400477		Caffeic Acid	1	±	0.104241	0.752604	±	0.0450652	0.190508		Caffeic Acid	1	±	0.0615157	0.994013	±	0.0630973	0.955015		Caffeic Acid	1	±	0.0450652	1.10908	±	0.0723137	0.492064		Caffeic Acid	1	±	0.0615157	1.03198	±	0.107141	0.911578		Caffeic Acid	1	±	0.0450652
	Citrate	1	±	0.119573	1.02303	±	0.0811606	0.898161		Citrate	1	±	0.107341	1.22229	±	0.109794	0.492514		Citrate	1	±	0.0811606	0.880458	±	0.108648	0.621948		Citrate	1	±	0.109794	0.750315	±	0.095616	0.260719		Citrate	1	±	0.0811606	0.621843	±	0.108756	0.0898031		Citrate	1	±	0.109794
	Ferulic Acid	1	±	0.1013	0.958629	±	0.062686	0.898161		Ferulic Acid	1	±	0.114666	0.692358	±	0.0594812	0.190508		Ferulic Acid	1	±	0.062686	1.00237	±	0.0643915	0.985978		Ferulic Acid	1	±	0.0594812	1.10973	±	0.0796771	0.535313		Ferulic Acid	1	±	0.062686	0.995251	±	0.093104	0.946551		Ferulic Acid	1	±	0.0594812
	Fructose	1	±	0.225188	0.855846	±	0.145624	0.861307		Fructose	1	±	0.161113	1.37635	±	0.30093	0.67165		Fructose	1	±	0.145624	4.08031	±	0.0282496	0.00249499		Fructose	1	±	0.30093	0.599361	±	0.181968	0.436139		Fructose	1	±	0.145624	1.69591	±	0.19713	0.167157		Fructose	1	±	0.30093
	Fructose-6-P	1	±	0.14388	0.654958	±	0.159236	0.248554		Fructose-6-P	1	±	0.177068	0.625103	±	0.0631963	0.190508		Fructose-6-P	1	±	0.159236	0.828084	±	0.0725529	0.652506		Fructose-6-P	1	±	0.0631963	0.724965	±	0.142716	0.240436		Fructose-6-P	1	±	0.159236	1.69323	±	0.243044	0.245662		Fructose-6-P	1	±	0.0631963
	Fumarate	1	±	0.0550589	0.993471	±	0.173931	0.898161		Fumarate	1	±	0.142926	0.941551	±	0.148244	0.887716		Fumarate	1	±	0.173931	1.19395	±	0.0994964	0.603316		Fumarate	1	±	0.148244	1.02552	±	0.0830765	0.862817		Fumarate	1	±	0.173931	0.93883	±	0.0603175	0.911578		Fumarate	1	±	0.148244
Sugars	Galactitol	1	±	0.0781572	0.806586	±	0.130852	0.400477		Galactitol	1	±	0.160374	0.84379	±	0.176535	0.6688		Galactitol	1	±	0.130852	1.28517	±	0.154003	0.574043		Galactitol	1	±	0.176535	0.575605	±	0.10968	0.191673		Galactitol	1	±	0.130852	1.51972	±	0.106951	0.142922		Galactitol	1	±	0.176535
and	Glucose	1	±	0.179516	0.974721	±	0.11888	0.982189		Glucose	1	±	0.173601	1.57929	±	0.30888	0.53745		Glucose	1	±	0.11888	5.95746	±	0.106924	0.00249499		Glucose	1	±	0.30888	0.543518	±	0.321507	0.372739		Glucose	1	±	0.11888	2.54167	±	0.215098	0.0766077		Glucose	1	±	0.30888
Organic acids	Glucose-6-P	1	±	0.0710485	1.82301	±	0.0863154	0.026618		Glucose-6-P	1	±	0.216455	1.34224	±	0.206932	0.580034		Glucose-6-P	1	±	0.0863154	0.794473	±	0.131581	0.496901		Glucose-6-P	1	±	0.206932	0.522133	±	0.029505	0.152708		Glucose-6-P	1	±	0.0863154	0.730225	±	0.0734953	0.114085		Glucose-6-P	1	±	0.206932
	Glucuronate	1	±	0.0945001	0.93061	±	0.0659861	0.777619		Glucuronate	1	±	0.108315	0.741476	±	0.0402675	0.190508		Glucuronate	1	±	0.0659861	0.975154	±	0.0436763	0.921193		Glucuronate	1	±	0.0402675	1.03629	±	0.0635788	0.789702		Glucuronate	1	±	0.0659861	0.967114	±	0.10159	0.805298		Glucuronate	1	±	0.0402675
	Inositol	1	±	0.0793026	0.679157	±	0.0996431	0.0875379		Inositol	1	±	0.14659	0.636741	±	0.015853	0.190508		Inositol	1	±	0.0996431	0.879742	±	0.0402394	0.617605		Inositol	1	±	0.015853	0.786504	±	0.072649	0.142277		Inositol	1	±	0.0996431	1.5938	±	0.208896	0.179737		Inositol	1	±	0.015853
	Isocitrate	1	±	0.10019	1.14291	±	0.0468552	0.523971		Isocitrate	1	±	0.185633	0.935381	±	0.143303	0.887716		Isocitrate	1	±	0.0468552	0.788178	±	0.184811	0.524245		Isocitrate	1	±	0.143303	0.55964	±	0.0949506	0.141532		Isocitrate	1	±	0.0468552	0.758726	±	0.0701921	0.0948717		Isocitrate	1	±	0.143303
	Itaconate	1	±	0.205173	0.869131	±	0.0914507	0.898161		Itaconate	1	±	0.211411	0.587291	±	0.259251	0.416803		Itaconate	1	±	0.0914507	1.14831	±	0.071363	0.574043		Itaconate	1	±	0.259251	1.39872	±	0.0669963	0.436139		Itaconate	1	±	0.0914507	1.06643	±	0.244796	0.987363		Itaconate	1	±	0.259251
	Malate	1	±	0.163126	1.13481	±	0.200479	0.846554		Malate	1	±	0.165414	0.694093	±	0.193354	0.495576		Malate	1	±	0.200479	1.02936	±	0.0893371	0.893735		Malate	1	±	0.193354	0.897247	±	0.139765	0.893378		Malate	1	±	0.200479	0.835072	±	0.0692929	0.74104		Malate	1	±	0.193354
	Maleate	1	±	0.252564	0.775522	±	0.276077	0.710366		Maleate	1	±	0.209094	1.10662	±	0.334671	0.94397		Maleate	1	±	0.276077	1.40453	±	0.161805	0.541615		Maleate	1	±	0.334671	0.985479	±	0.13854	0.858406		Maleate	1	±	0.276077	1.17103	±	0.219959	0.762991		Maleate	1	±	0.334671
	Malonate	1	±	0.0784179	0.994281	±	0.0900668	0.974568		Malonate	1	±	0.0610143	0.733291	±	0.077501	0.190508		Malonate	1	±	0.0900668	0.936967	±	0.0468869	0.84123		Malonate	1	±	0.077501	1.02007	±	0.0678645	0.893378		Malonate	1	±	0.0900668	0.898656	±	0.104219	0.637776		Malonate	1	±	0.077501
	Maltose	1	±	0.0958533	1.15382	±	0.0241836	0.378775		Maltose	1	±	0.119193	0.869819	±	0.0468497	0.596275		Maltose	1	±	0.0241836	0.909297	±	0.0398514	0.278414		Maltose	1	±	0.0468497	0.863073	±	0.053226	0.240195		Maltose	1	±	0.0241836	0.783406	±	0.127351	0.167157		Maltose	1	±	0.0468497
	Mannose	1	±	0.0912509	0.946814	±	0.0442583	0.846069		Mannose	1	±	0.121666	0.784612	±	0.0901349	0.359082		Mannose	1	±	0.0442583	1.3825	±	0.0555615	0.035867		Mannose	1	±	0.0901349	0.915359	±	0.0900945	0.651832		Mannose	1	±	0.0442583	1.36597	±	0.0871043	0.0948717		Mannose	1	±	0.0901349
	Melezitose	1	±	0.100922	0.914264	±	0.064192	0.736676		Melezitose	1	±	0.120451	0.710716	±	0.0483644	0.190508		Melezitose	1	±	0.064192	0.988451	±	0.0547781	0.928668		Melezitose	1	±	0.0483644	1.10241	±	0.0687717	0.496485		Melezitose	1	±	0.064192	0.951607	±	0.123719	0.762991		Melezitose	1	±	0.0483644
	Melibiose	1	±	0.0857176	0.89214	±	0.0579789	0.609031		Melibiose	1	±	0.116803	0.74515	±	0.0410374	0.190508		Melibiose	1	±	0.0579789	1.00864	±	0.0505849	0.928668		Melibiose	1	±	0.0410374	1.04617	±	0.0647938	0.724625		Melibiose	1	±	0.0579789	0.99135	±	0.117915	0.911578		Melibiose	1	±	0.0410374
	Nicotinic Acid	1	±	0.0995213	1.04378	±	0.0722373	0.850441		Nicotinic Acid	1	±	0.127018	0.726157	±	0.157884	0.39338		Nicotinic Acid	1	±	0.0722373	1.13342	±	0.118988	0.668085		Nicotinic Acid	1	±	0.157884	1.12623	±	0.116161	0.651832		Nicotinic Acid	1	±	0.0722373	0.944752	±	0.164894	0.762991		Nicotinic Acid	1	±	0.157884
	Quinate	1	±	0.111744	1.07901	±	0.0652458	0.736676		Quinate	1	±	0.142723	0.854997	±	0.0766322	0.6688		Quinate	1	±	0.0652458	1.46953	±	0.0253345	0.0300478		Quinate	1	±	0.0766322	0.874543	±	0.0461986	0.372739		Quinate	1	±	0.0652458	1.93301	±	0.29718	0.167157		Quinate	1	±	0.0766322
	Raffinose	1	±	0.199736	1.15606	±	0.187393	0.770624		Raffinose	1	±	0.240229	1.05511	±	0.119439	0.835072		Raffinose	1	±	0.187393	2.0082	±	0.160201	0.103514		Raffinose	1	±	0.119439	1.30866	±	0.167163	0.47672		Raffinose	1	±	0.187393	1.81943	±	0.171976	0.125799		Raffinose	1	±	0.119439
	Rhamnose	1	±	0.0863631	0.871236	±	0.0618929	0.526741		Rhamnose	1	±	0.133248	0.992369	±	0.142358	0.953355		Rhamnose	1	±	0.0618929	1.03735	±	0.0340714	0.839662		Rhamnose	1	±	0.142358	0.760681	±	0.0762448	0.372739		Rhamnose	1	±	0.0618929	1.07912	±	0.120966	0.762991		Rhamnose	1	±	0.142358
	Ribose	1	±	0.0712252	0.907118	±	0.0400324	0.584847		Ribose	1	±	0.169457	0.732286	±	0.0506436	0.359082		Ribose	1	±	0.0400324	1.14932	±	0.0280027	0.125386		Ribose	1	±	0.0506436	0.931176	±	0.0588493	0.55164		Ribose	1	±	0.0400324	1.19231	±	0.0434564	0.100502		Ribose	1	±	0.0506436
	Shikimate	1	±	0.112523	1.12637	±	0.119214	0.731689		Shikimate	1	±	0.177251	1.63325	±	0.0847752	0.190508		Shikimate	1	±	0.119214	2.30767	±	0.0652589	0.0175629		Shikimate	1	±	0.0847752	0.584592	±	0.0231166	0.0594184		Shikimate	1	±	0.119214	1.93209	±	0.192364	0.097177		Shikimate	1	±	0.0847752
	Succinate	1	±	0.108138	0.909449	±	0.0670293	0.736676		Succinate	1	±	0.117915	0.851442	±	0.0691987	0.571986		Succinate	1	±	0.0670293	0.815864	±	0.0242222	0.147264		Succinate	1	±	0.0691987	0.900907	±	0.0718257	0.531056		Succinate	1	±	0.0670293	1.02218	±	0.117952	0.959588		Succinate	1	±	0.0691987
	Sucrose	1	±	0.0805299	1.2903	±	0.0213713	0.0875379		Sucrose	1	±	0.100879	1.06086	±	0.0496373	0.725203		Sucrose	1	±	0.0213713	1.18242	±	0.0593292	0.16157		Sucrose	1	±	0.0496373	0.772926	±	0.0683737	0.143745		Sucrose	1	±	0.0213713	1.17831	±	0.071	0.167157		Sucrose	1	±	0.0496373
	Syringic Acid	1	±	0.129791	0.866035	±	0.0851906	0.710366		Syringic Acid	1	±	0.142202	0.749085	±	0.104932	0.359082		Syringic Acid	1	±	0.0851906	1.10372	±	0.0432513	0.577768		Syringic Acid	1	±	0.104932	1.16844	±	0.0209941	0.372739		Syringic Acid	1	±	0.0851906	1.12596	±	0.152118	0.74104		Syringic Acid	1	±	0.104932
	Trehalose	1	±	0.161205	0.880857	±	0.107434	0.777619		Trehalose	1	±	0.18142	0.601493	±	0.0586602	0.190508		Trehalose	1	±	0.107434	1.30341	±	0.247755	0.779443		Trehalose	1	±	0.0586602	0.909585	±	0.0380516	0.436139		Trehalose	1	±	0.107434	1.3953	±	0.0892053	0.142922		Trehalose	1	±	0.0586602
	Xylose	1	±	0.0845463	0.901694	±	0.0496792	0.633512		Xylose	1	±	0.136903	0.636206	±	0.0435383	0.190508		Xylose	1	±	0.0496792	1.14534	±	0.0424917	0.278414		Xylose	1	±	0.0435383	0.948453	±	0.0739362	0.66216		Xylose	1	±	0.0496792	1.35828	±	0.1197	0.158349		Xylose	1	±	0.0435383
	Mannitol	1	±	0.163214	0.751547	±	0.256526	0.551756		Mannitol	1	±	0.198765	0.911682	±	0.24449	0.855593		Mannitol	1	±	0.256526	1.55935	±	0.242802	0.529989		Mannitol	1	±	0.24449	0.55177	±	0.0568911	0.202673		Mannitol	1	±	0.256526	1.87241	±	0.174784	0.166107		Mannitol	1	±	0.24449
	Histidine	1	±	0.146694	0.787842	±	0.300156	0.609031		Histidine	1	±	0.230474	0.946043	±	0.211997	0.953355		Histidine	1	±	0.300156	0.34987	±	0.145917	0.143801		Histidine	1	±	0.211997	0.3524	±	0.259256	0.143745		Histidine	1	±	0.300156	0.507398	±	0.279148	0.339788		Histidine	1	±	0.211997
	Asparagine	1	±	0.155982	0.845358	±	0.176178	0.710366		Asparagine	1	±	0.321465	0.743602	±	0.399653	0.748831		Asparagine	1	±	0.176178	0.259654	±	0.222635	0.0300478		Asparagine	1	±	0.399653	0.364691	±	0.130593	0.206256		Asparagine	1	±	0.176178	0.427374	±	0.123261	0.0766077		Asparagine	1	±	0.399653
	Arginine	1	±	0.12299	0.641265	±	0.288946	0.285819		Arginine	1	±	0.355483	0.449315	±	0.234225	0.454499		Arginine	1	±	0.288946	0.637361	±	0.0901764	0.541615		Arginine	1	±	0.234225	0.515141	±	0.0495333	0.14957		Arginine	1	±	0.288946	0.639896	±	0.164206	0.455468		Arginine	1	±	0.234225
	Serine	1	±	0.0249709	0.763541	±	0.0912788	0.0875379		Serine	1	±	0.166058	0.929557	±	0.0840372	0.887716		Serine	1	±	0.0912788	0.903696	±	0.0954648	0.722324		Serine	1	±	0.0840372	0.671036	±	0.0837272	0.141532		Serine	1	±	0.0912788	1.1405	±	0.0743904	0.484064		Serine	1	±	0.0840372
	Glutamine	1	±	0.0883382	0.732209	±	0.267965	0.378775		Glutamine	1	±	0.217829	1.47807	±	0.112048	0.345092		Glutamine	1	±	0.267965	1.53686	±	0.2481	0.529989		Glutamine	1	±	0.112048	0.818639	±	0.131124	0.47672		Glutamine	1	±	0.267965	2.09737	±	0.147986	0.114085		Glutamine	1	±	0.112048
	Homoserine	1	±	0.159383	0.679068	±	0.0730635	0.248554		Homoserine	1	±	0.266915	1.04024	±	0.136543	0.847773		Homoserine	1	±	0.0730635	1.22487	±	0.176779	0.668085		Homoserine	1	±	0.136543	0.49944	±	0.0875171	0.088189		Homoserine	1	±	0.0730635	2.22145	±	0.141396	0.0302278		Homoserine	1	±	0.136543
	Glycine	1	±	0.13899	0.347817	±	0.120677	0.026618		Glycine	1	±	0.198895	1.9264	±	0.347302	0.53745		Glycine	1	±	0.120677	1.34809	±	0.384592	0.890793		Glycine	1	±	0.347302	0.237578	±	0.131234	0.143745		Glycine	1	±	0.120677	2.28571	±	0.111338	0.0289855		Glycine	1	±	0.347302
	Aspartate	1	±	0.0685293	1.20566	±	0.0823078	0.295212		Aspartate	1	±	0.113248	1.38914	±	0.168934	0.48087		Aspartate	1	±	0.0823078	0.944732	±	0.10194	0.880843		Aspartate	1	±	0.168934	0.996269	±	0.0984161	0.915883		Aspartate	1	±	0.0823078	0.855487	±	0.0883954	0.417148		Aspartate	1	±	0.168934
	Citrulline	1	±	0.323446	0.235039	±	0.317529	0.0875379		Citrulline	1	±	0.224225	0.78053	±	0.105547	0.6688		Citrulline	1	±	0.317529	5.38464	±	0.424241	0.103514		Citrulline	1	±	0.105547	1.19131	±	0.350622	0.915883		Citrulline	1	±	0.317529	14.9078	±	0.139497	0.011895		Citrulline	1	±	0.105547
Amino acids	Glutamate	1	±	0.0294294	1.00369	±	0.0799065	0.97561		Glutamate	1	±	0.112064	1.2822	±	0.0618667	0.241493		Glutamate	1	±	0.0799065	0.981243	±	0.0812906	0.928668		Glutamate	1	±	0.0618667	0.701023	±	0.119621	0.167202		Glutamate	1	±	0.0799065	0.963651	±	0.0563522	0.808485		Glutamate	1	±	0.0618667
and	beta-Alanine	1	±	0.0737471	0.586791	±	0.0872973	0.0348796		beta-Alanine	1	±	0.229255	1.05563	±	0.13313	0.854616		beta-Alanine	1	±	0.0872973	1.22583	±	0.129715	0.574043		beta-Alanine	1	±	0.13313	0.730774	±	0.0829602	0.339296		beta-Alanine	1	±	0.0872973	1.11259	±	0.0742976	0.61498		beta-Alanine	1	±	0.13313
amines	Threonine	1	±	0.0374643	0.821663	±	0.068368	0.134006		Threonine	1	±	0.181988	1.13915	±	0.0496325	0.618841		Threonine	1	±	0.068368	1.36342	±	0.077385	0.125386		Threonine	1	±	0.0496325	0.901997	±	0.108683	0.535313		Threonine	1	±	0.068368	1.09908	±	0.0777437	0.636465		Threonine	1	±	0.0496325
	Alanine	1	±	0.0573981	0.519071	±	0.137953	0.0348796		Alanine	1	±	0.163777	0.852849	±	0.105005	0.6688		Alanine	1	±	0.137953	0.98433	±	0.167895	0.928668		Alanine	1	±	0.105005	0.603253	±	0.108058	0.141532		Alanine	1	±	0.137953	1.71047	±	0.150545	0.122039		Alanine	1	±	0.105005
	GABA	1	±	0.136997	0.449551	±	0.295207	0.138749		GABA	1	±	0.311769	0.307713	±	0.0855861	0.190508		GABA	1	±	0.295207	0.881572	±	0.32564	0.925316		GABA	1	±	0.0855861	1.55823	±	0.325373	0.63929		GABA	1	±	0.295207	2.55889	±	0.31586	0.166107		GABA	1	±	0.0855861
	Proline	1	±	0.179575	0.374154	±	0.126721	0.0355375		Proline	1	±	0.501349	0.528689	±	0.189443	0.765209		Proline	1	±	0.126721	1.23573	±	0.193493	0.668085		Proline	1	±	0.189443	0.726319	±	0.0742827	0.496485		Proline	1	±	0.126721	1.34272	±	0.0770242	0.179737		Proline	1	±	0.189443
	Cysteine	1	±	0.137602	0.781671	±	0.0525754	0.341755		Cysteine	1	±	0.14945	0.710083	±	0.035532	0.342889		Cysteine	1	±	0.0525754	1.1828	±	0.148691	0.668085		Cysteine	1	±	0.035532	0.888873	±	0.159121	0.586787		Cysteine	1	±	0.0525754	1.2163	±	0.173676	0.731614		Cysteine	1	±	0.035532
	Ornithine	1	±	0.212566	0.91335	±	0.155918	0.968821		Ornithine	1	±	0.299257	0.668421	±	0.168156	0.6688		Ornithine	1	±	0.155918	0.719156	±	0.182926	0.529989		Ornithine	1	±	0.168156	0.825457	±	0.17295	0.651832		Ornithine	1	±	0.155918	1.1812	±	0.213942	0.762991		Ornithine	1	±	0.168156
	Lysine	1	±	0.133936	0.4624	±	0.252531	0.127199		Lysine	1	±	0.298279	0.371886	±	0.14849	0.204576		Lysine	1	±	0.252531	0.412513	±	0.037912	0.143801		Lysine	1	±	0.14849	0.503242	±	0.136209	0.141532		Lysine	1	±	0.252531	0.423932	±	0.125474	0.142922		Lysine	1	±	0.14849
	Putrescine	1	±	0.192797	0.612444	±	0.100244	0.248554		Putrescine	1	±	0.185071	1.03417	±	0.321912	0.887716		Putrescine	1	±	0.100244	1.81137	±	0.0557665	0.0300478		Putrescine	1	±	0.321912	0.402166	±	0.14296	0.339296		Putrescine	1	±	0.100244	2.95713	±	0.0273373	0.00431372		Putrescine	1	±	0.321912
	Tyrosine	1	±	0.212777	0.361083	±	0.116688	0.0875379		Tyrosine	1	±	0.183527	0.723742	±	0.0561123	0.368193		Tyrosine	1	±	0.116688	0.935241	±	0.125689	0.890793		Tyrosine	1	±	0.0561123	0.753743	±	0.0988533	0.191673		Tyrosine	1	±	0.116688	0.723523	±	0.041429	0.166107		Tyrosine	1	±	0.0561123
	Methionine	1	±	0.0914051	0.605181	±	0.0636709	0.0436601		Methionine	1	±	0.262858	0.897136	±	0.0966753	0.980323		Methionine	1	±	0.0636709	2.08	±	0.240475	0.119133		Methionine	1	±	0.0966753	2.38537	±	0.268772	0.15767		Methionine	1	±	0.0636709	1.63466	±	0.0868072	0.0448924		Methionine	1	±	0.0966753
	Valine	1	±	0.104236	0.439012	±	0.138825	0.0400353		Valine	1	±	0.24711	0.534903	±	0.0470275	0.274814		Valine	1	±	0.138825	0.501946	±	0.069179	0.0770204		Valine	1	±	0.0470275	0.646131	±	0.0806457	0.0837788		Valine	1	±	0.138825	0.534235	±	0.0689212	0.0943799		Valine	1	±	0.0470275
	Isoleucine	1	±	0.142412	0.468024	±	0.185523	0.0875379		Isoleucine	1	±	0.264786	0.477661	±	0.0253034	0.246992		Isoleucine	1	±	0.185523	0.447532	±	0.0781924	0.103514		Isoleucine	1	±	0.0253034	0.617126	±	0.0847368	0.0594184		Isoleucine	1	±	0.185523	0.468294	±	0.21025	0.140004		Isoleucine	1	±	0.0253034
	Leucine	1	±	0.140723	0.440649	±	0.203974	0.0875379		Leucine	1	±	0.293651	0.379963	±	0.0469035	0.2109		Leucine	1	±	0.203974	0.420951	±	0.0572268	0.103514		Leucine	1	±	0.0469035	0.733794	±	0.170851	0.240195		Leucine	1	±	0.203974	0.371689	±	0.182309	0.0956468		Leucine	1	±	0.0469035
	Phenylalanine	1	±	0.145201	0.34132	±	0.0977029	0.026618		Phenylalanine	1	±	0.151833	0.857114	±	0.230261	0.6688		Phenylalanine	1	±	0.0977029	0.960687	±	0.0690203	0.925316		Phenylalanine	1	±	0.230261	0.592925	±	0.0579966	0.224662		Phenylalanine	1	±	0.0977029	0.658354	±	0.0745732	0.0948717		Phenylalanine	1	±	0.230261
	Tryptophan	1	±	0.265321	0.319916	±	0.0820273	0.0875379		Tryptophan	1	±	0.437204	0.829656	±	0.382342	0.87735		Tryptophan	1	±	0.0820273	0.970627	±	0.245438	0.885803		Tryptophan	1	±	0.382342	0.321488	±	0.0819009	0.17454		Tryptophan	1	±	0.0820273	0.517498	±	0.0822566	0.0289855		Tryptophan	1	±	0.382342
	trans-Cinnamic acid	1	±	0.148481	0.626637	±	0.196522	0.295212		trans-Cinnamic acid	1	±	0.0412556	0.777349	±	0.0667091	0.190508		trans-Cinnamic acid	1	±	0.196522	1.11934	±	0.183619	0.885803		trans-Cinnamic acid	1	±	0.0667091	1.48139	±	0.136941	0.21595		trans-Cinnamic acid	1	±	0.196522	1.16694	±	0.0717181	0.637776		trans-Cinnamic acid	1	±	0.0667091
	Salicylic acid	1	±	0.126699	0.949547	±	0.0818772	0.898161		Salicylic acid	1	±	0.0353398	1.05232	±	0.0803639	0.765209		Salicylic acid	1	±	0.0818772	0.881672	±	0.0370848	0.541615		Salicylic acid	1	±	0.0803639	1.00173	±	0.0267015	0.947219		Salicylic acid	1	±	0.0818772	0.884022	±	0.0846282	0.557616		Salicylic acid	1	±	0.0803639
Phytohormones	Jasmonic acid	1	±	0.0620359	0.955273	±	0.040531	0.777619		Jasmonic acid	1	±	0.0159302	1.10826	±	0.0330578	0.190508		Jasmonic acid	1	±	0.040531	1.01696	±	0.0657279	0.928668		Jasmonic acid	1	±	0.0330578	0.973361	±	0.0411801	0.733444		Jasmonic acid	1	±	0.040531	1.15606	±	0.0764926	0.317014		Jasmonic acid	1	±	0.0330578
	Jasmonoyl-isoleucine	1	±	0.0834865	0.974616	±	0.094244	0.904042		Jasmonoyl-isoleucine	1	±	0.00482388	1.13142	±	0.0361004	0.190508		Jasmonoyl-isoleucine	1	±	0.094244	0.943383	±	0.0536857	0.880843		Jasmonoyl-isoleucine	1	±	0.0361004	1.00759	±	0.0976676	0.990598		Jasmonoyl-isoleucine	1	±	0.094244	1.12585	±	0.0210433	0.445021		Jasmonoyl-isoleucine	1	±	0.0361004
	Indole-3-acetic acid	1	±	0.0764586	0.997629	±	0.138872	0.968821		Indole-3-acetic acid	1	±	0.0403643	0.847357	±	0.0447316	0.190508		Indole-3-acetic acid	1	±	0.138872	0.935036	±	0.0480856	0.893735		Indole-3-acetic acid	1	±	0.0447316	1.42867	±	0.140056	0.240436		Indole-3-acetic acid	1	±	0.138872	1.06446	±	0.105373	0.801431		Indole-3-acetic acid	1	±	0.0447316
	2-cis-4-trans-Abscisic acid	1	±	0.0871713	1.15067	±	0.235166	0.850441		2-cis-4-trans-Abscisic acid	1	±	0.0740832	0.455789	±	0.149552	0.190508		2-cis-4-trans-Abscisic acid	1	±	0.235166	0.994682	±	0.0609882	0.928668		2-cis-4-trans-Abscisic acid	1	±	0.149552	1.27209	±	0.0350568	0.348971		2-cis-4-trans-Abscisic acid	1	±	0.235166	1.07053	±	0.0827566	0.762991		2-cis-4-trans-Abscisic acid	1	±	0.149552
[truncated: 100 more columns]

## Sheet: Table S6
	Table S6. Fold changes ± sem for the pair-wise comparisons of phospholipids in Young and Wyalkatchem.
			p < 0.05			p < 0.1
		In the Wyalkatchem variety: After one-night of cold stress (Short cold stress)									In the Young variety: After one-night of cold stress (Short cold stress)									In the Wyalkatchem variety: After four-night of cold stress (Prolonged cold stress)									In the Young variety: After four-night of cold stress (Prolonged cold stress)									In Wyalkatchem: Metabolite recovery after the short cold stress										In Young: Metabolite recovery after the short cold stress
		x-fold		sem	x-fold		sem	Benjamini-Hochberg adjusted p-value			x-fold		sem	x-fold		sem	Benjamini-Hochberg adjusted p-value				x-fold		sem	x-fold		sem	Benjamini-Hochberg adjusted p-value			x-fold		sem	x-fold		sem	Benjamini-Hochberg adjusted p-value			x-fold		sem	x-fold		sem	Benjamini-Hochberg adjusted p-value			x-fold
		WT0			WT1						YT0			YT1								WT1			WT3						YT1			YT3						WT1			WT2						YT1
	LPC(16:0)	1	±	0.0394081	0.799941	±	0.122896	0.367353		LPC(16:0)	1	±	0.322402	0.746657	±	0.173667	0.717579			LPC(16:0)	1	±	0.122896	1.28946	±	0.291475	0.804924		LPC(16:0)	1	±	0.173667	1.1249	±	0.166152	0.727288		LPC(16:0)	1	±	0.122896	0.783628	±	0.0797402	0.624023		LPC(16:0)	1	±
	LPC(18:3)	1	±	0.0702178	1.01864	±	0.091432	0.935507		LPC(18:3)	1	±	0.284159	0.595635	±	0.0868653	0.488135			LPC(18:3)	1	±	0.091432	0.968269	±	0.189549	0.804924		LPC(18:3)	1	±	0.0868653	0.901142	±	0.242999	0.673439		LPC(18:3)	1	±	0.091432	0.739157	±	0.144581	0.624023		LPC(18:3)	1	±
	LPC(24:4)	1	±	0.182364	0.993395	±	0.0419714	0.935507		LPC(24:4)	1	±	0.0704311	0.923537	±	0.0772353	0.655321			LPC(24:4)	1	±	0.0419714	1.04575	±	0.131154	0.905877		LPC(24:4)	1	±	0.0772353	0.878734	±	0.183099	0.583137		LPC(24:4)	1	±	0.0419714	0.948048	±	0.183784	0.79975		LPC(24:4)	1	±
	LPC(30:6)	1	±	0.130839	0.692949	±	0.137177	0.358331		LPC(30:6)	1	±	0.0731918	0.86973	±	0.0805013	0.51236			LPC(30:6)	1	±	0.137177	0.928864	±	0.106273	0.792247		LPC(30:6)	1	±	0.0805013	0.820184	±	0.121017	0.328573		LPC(30:6)	1	±	0.137177	1.10036	±	0.0925618	0.79975		LPC(30:6)	1	±
	PC(32:0)	1	±	0.029241	0.766666	±	0.0741831	0.153564		PC(32:0)	1	±	0.202355	0.439472	±	0.170973	0.243425			PC(32:0)	1	±	0.0741831	0.651124	±	0.0264352	0.0235436		PC(32:0)	1	±	0.170973	0.751138	±	0.0903382	0.328573		PC(32:0)	1	±	0.0741831	1.07939	±	0.0957964	0.79975		PC(32:0)	1	±
	PC(32:1)	1	±	0.0356993	0.929623	±	0.0487773	0.50513		PC(32:1)	1	±	0.137814	0.670144	±	0.0404115	0.315858			PC(32:1)	1	±	0.0487773	0.794957	±	0.0237988	0.0384371		PC(32:1)	1	±	0.0404115	0.749222	±	0.0299109	0.0126836		PC(32:1)	1	±	0.0487773	1.00149	±	0.0958701	0.948755		PC(32:1)	1	±
	PC(32:2)	1	±	0.0201689	0.87002	±	0.0365403	0.153564		PC(32:2)	1	±	0.0642868	0.83269	±	0.0340593	0.348931			PC(32:2)	1	±	0.0365403	1.24599	±	0.0460704	0.0472881		PC(32:2)	1	±	0.0340593	0.974113	±	0.0295903	0.720945		PC(32:2)	1	±	0.0365403	1.04486	±	0.124247	0.933915		PC(32:2)	1	±
	PC(33:1)	1	±	0.0447955	1.16765	±	0.0475307	0.264892		PC(33:1)	1	±	0.0552952	1.08542	±	0.111562	0.717579			PC(33:1)	1	±	0.0475307	1.07427	±	0.0740087	0.61426		PC(33:1)	1	±	0.111562	0.651443	±	0.0596958	0.050056		PC(33:1)	1	±	0.0475307	1.15245	±	0.11543	0.757388		PC(33:1)	1	±
	PC(33:2)	1	±	0.0842729	0.97561	±	0.0668488	0.935507		PC(33:2)	1	±	0.0783736	1.01735	±	0.097875	0.933223			PC(33:2)	1	±	0.0668488	1.30343	±	0.0775721	0.128596		PC(33:2)	1	±	0.097875	0.873157	±	0.049809	0.444792		PC(33:2)	1	±	0.0668488	1.05984	±	0.0774149	0.79975		PC(33:2)	1	±
	PC(33:3)	1	±	0.0855484	1.043	±	0.0739365	0.917142		PC(33:3)	1	±	0.0501115	0.890801	±	0.131765	0.591956			PC(33:3)	1	±	0.0739365	0.882774	±	0.0968282	0.541559		PC(33:3)	1	±	0.131765	0.680451	±	0.0925576	0.158624		PC(33:3)	1	±	0.0739365	1.03546	±	0.062673	0.875878		PC(33:3)	1	±
	PC(33:4)	1	±	0.0675772	1.01524	±	0.051216	0.935507		PC(33:4)	1	±	0.0396333	1.10511	±	0.114926	0.70564			PC(33:4)	1	±	0.051216	1.15764	±	0.132287	0.583933		PC(33:4)	1	±	0.114926	0.715929	±	0.131875	0.228283		PC(33:4)	1	±	0.051216	1.20838	±	0.0871681	0.624023		PC(33:4)	1	±
	PC(34:0)	1	±	0.0319762	1.5975	±	0.0292913	0.00246485		PC(34:0)	1	±	0.102162	1.52392	±	0.0800208	0.243425			PC(34:0)	1	±	0.0292913	1.31117	±	0.0523355	0.0322231		PC(34:0)	1	±	0.0800208	0.671909	±	0.0388204	0.0326013		PC(34:0)	1	±	0.0292913	1.45407	±	0.116419	0.624023		PC(34:0)	1	±
	PC(34:1)	1	±	0.0423402	1.59513	±	0.0274539	0.00262583		PC(34:1)	1	±	0.0912109	1.54247	±	0.0870917	0.243425			PC(34:1)	1	±	0.0274539	1.29803	±	0.0622188	0.0472881		PC(34:1)	1	±	0.0870917	0.666837	±	0.0434344	0.044393		PC(34:1)	1	±	0.0274539	1.45378	±	0.126823	0.624023		PC(34:1)	1	±
	PC(34:2)	1	±	0.0300755	0.930541	±	0.040983	0.42851		PC(34:2)	1	±	0.06026	0.960151	±	0.0498253	0.763274			PC(34:2)	1	±	0.040983	1.25929	±	0.0860391	0.160945		PC(34:2)	1	±	0.0498253	1.04332	±	0.0195852	0.583137		PC(34:2)	1	±	0.040983	1.083	±	0.102481	0.79975		PC(34:2)	1	±
	PC(34:3)	1	±	0.0201612	0.974813	±	0.0324981	0.779803		PC(34:3)	1	±	0.105507	0.830799	±	0.0289687	0.479295			PC(34:3)	1	±	0.0324981	0.764482	±	0.0709255	0.0522471		PC(34:3)	1	±	0.0289687	0.730388	±	0.0655666	0.0277087		PC(34:3)	1	±	0.0324981	1.01422	±	0.0508524	0.921088		PC(34:3)	1	±
	PC(34:4)	1	±	0.0449435	0.990989	±	0.0919692	0.935507		PC(34:4)	1	±	0.174884	0.673785	±	0.0455247	0.418455			PC(34:4)	1	±	0.0919692	0.819514	±	0.0779614	0.273712		PC(34:4)	1	±	0.0455247	0.740632	±	0.0253915	0.0126836		PC(34:4)	1	±	0.0919692	1.03503	±	0.0834751	0.88678		PC(34:4)	1	±
	PC(35:0)	1	±	0.0725956	0.986777	±	0.0892675	0.935507		PC(35:0)	1	±	0.202195	0.712832	±	0.056039	0.488135			PC(35:0)	1	±	0.0892675	0.667638	±	0.120411	0.102903		PC(35:0)	1	±	0.056039	0.732799	±	0.101707	0.125821		PC(35:0)	1	±	0.0892675	1.00605	±	0.0918442	0.955725		PC(35:0)	1	±
	PC(35:1)	1	±	0.0540797	1.20346	±	0.0191318	0.153564		PC(35:1)	1	±	0.0980033	1.14405	±	0.0648087	0.526646			PC(35:1)	1	±	0.0191318	1.24965	±	0.0580025	0.0472881		PC(35:1)	1	±	0.0648087	0.633974	±	0.0318082	0.0111447		PC(35:1)	1	±	0.0191318	1.36131	±	0.11116	0.624023		PC(35:1)	1	±
	PC(35:2)	1	±	0.0507265	0.92064	±	0.0402938	0.491328		PC(35:2)	1	±	0.0567015	0.897272	±	0.00931225	0.418455			PC(35:2)	1	±	0.0402938	1.24665	±	0.100971	0.222216		PC(35:2)	1	±	0.00931225	0.895759	±	0.0412216	0.119416		PC(35:2)	1	±	0.0402938	1.15088	±	0.110157	0.757388		PC(35:2)	1	±
	PC(35:3)	1	±	0.0622133	0.989055	±	0.0387808	0.935507		PC(35:3)	1	±	0.0599302	0.826164	±	0.0605501	0.351214			PC(35:3)	1	±	0.0387808	0.829749	±	0.0735539	0.161701		PC(35:3)	1	±	0.0605501	0.726154	±	0.0713573	0.0551736		PC(35:3)	1	±	0.0387808	1.04412	±	0.060836	0.79975		PC(35:3)	1	±
	PC(35:4)	1	±	0.027987	0.949862	±	0.018641	0.417167		PC(35:4)	1	±	0.0739815	0.849233	±	0.0354092	0.418455			PC(35:4)	1	±	0.018641	0.998726	±	0.0656642	0.919175		PC(35:4)	1	±	0.0354092	0.790674	±	0.0561588	0.0451758		PC(35:4)	1	±	0.018641	1.12425	±	0.0978417	0.757388		PC(35:4)	1	±
	PC(35:5)	1	±	0.0531253	0.956621	±	0.0412392	0.779803		PC(35:5)	1	±	0.164201	0.768046	±	0.0269969	0.51236			PC(35:5)	1	±	0.0412392	1.07645	±	0.0818627	0.669759		PC(35:5)	1	±	0.0269969	0.953922	±	0.0763123	0.673401		PC(35:5)	1	±	0.0412392	1.04168	±	0.0560873	0.79975		PC(35:5)	1	±
	PC(36:0)	1	±	0.108531	0.841394	±	0.0847985	0.51211		PC(36:0)	1	±	0.0895101	0.927547	±	0.107411	0.718446			PC(36:0)	1	±	0.0847985	0.848119	±	0.165837	0.551248		PC(36:0)	1	±	0.107411	0.76499	±	0.125767	0.276642		PC(36:0)	1	±	0.0847985	1.11715	±	0.0815676	0.757388		PC(36:0)	1	±
	PC(36:1)	1	±	0.0615828	1.03187	±	0.0666904	0.917142		PC(36:1)	1	±	0.153968	1.15435	±	0.0750404	0.591956			PC(36:1)	1	±	0.0666904	1.53715	±	0.134227	0.107481		PC(36:1)	1	±	0.0750404	1.02143	±	0.0824386	0.893028		PC(36:1)	1	±	0.0666904	1.39866	±	0.182044	0.624023		PC(36:1)	1	±
	PC(36:2)	1	±	0.0630599	1.09584	±	0.0450002	0.51211		PC(36:2)	1	±	0.197132	1.1045	±	0.0897613	0.702959			PC(36:2)	1	±	0.0450002	1.47502	±	0.0890588	0.0472881		PC(36:2)	1	±	0.0897613	0.980928	±	0.0650832	0.913417		PC(36:2)	1	±	0.0450002	1.44465	±	0.180713	0.624023		PC(36:2)	1	±
	PC(36:3)	1	±	0.0263004	1.16575	±	0.0302383	0.125467		PC(36:3)	1	±	0.119548	1.19664	±	0.0717857	0.488135			PC(36:3)	1	±	0.0302383	1.27288	±	0.05631	0.0472881		PC(36:3)	1	±	0.0717857	0.831473	±	0.0636066	0.228283		PC(36:3)	1	±	0.0302383	1.48034	±	0.157926	0.624023		PC(36:3)	1	±
	PC(36:4)	1	±	0.0385746	0.973215	±	0.0154114	0.779803		PC(36:4)	1	±	0.117053	1.10493	±	0.0451494	0.595559			PC(36:4)	1	±	0.0154114	1.64136	±	0.0732172	0.0131764		PC(36:4)	1	±	0.0451494	1.1684	±	0.084152	0.328573		PC(36:4)	1	±	0.0154114	1.41835	±	0.137664	0.624023		PC(36:4)	1	±
	PC(36:5)	1	±	0.0400416	0.873487	±	0.0541595	0.332315		PC(36:5)	1	±	0.0609517	0.93691	±	0.023689	0.595559			PC(36:5)	1	±	0.0541595	1.05113	±	0.0522007	0.67498		PC(36:5)	1	±	0.023689	0.910285	±	0.0347163	0.158624		PC(36:5)	1	±	0.0541595	1.17653	±	0.110878	0.72332		PC(36:5)	1	±
	PC(36:6)	1	±	0.0364409	0.869625	±	0.0512153	0.272458		PC(36:6)	1	±	0.204058	0.744582	±	0.109807	0.518617			PC(36:6)	1	±	0.0512153	0.637122	±	0.09086	0.0322231		PC(36:6)	1	±	0.109807	0.619412	±	0.0884706	0.065161		PC(36:6)	1	±	0.0512153	1.1341	±	0.106657	0.757388		PC(36:6)	1	±
	PC(37:4)	1	±	0.063267	1.10817	±	0.0386397	0.423235		PC(37:4)	1	±	0.0663806	0.931211	±	0.0204379	0.596787			PC(37:4)	1	±	0.0386397	1.108	±	0.0664636	0.41282		PC(37:4)	1	±	0.0204379	0.91815	±	0.0250756	0.119416		PC(37:4)	1	±	0.0386397	1.08085	±	0.102836	0.79975		PC(37:4)	1	±
	PC(37:5)	1	±	0.0270458	0.969821	±	0.0487302	0.780333		PC(37:5)	1	±	0.145787	0.765709	±	0.0282589	0.518617			PC(37:5)	1	±	0.0487302	0.971993	±	0.0414158	0.789546		PC(37:5)	1	±	0.0282589	1.00372	±	0.037707	0.956462		PC(37:5)	1	±	0.0487302	0.994443	±	0.0586921	0.948755		PC(37:5)	1	±
	PC(38:2)	1	±	0.189936	0.917979	±	0.181965	0.935507		PC(38:2)	1	±	0.156976	0.890316	±	0.0534834	0.802327			PC(38:2)	1	±	0.181965	1.45522	±	0.128447	0.222546		PC(38:2)	1	±	0.0534834	1.36388	±	0.0515978	0.0326013		PC(38:2)	1	±	0.181965	1.10965	±	0.0816038	0.79975		PC(38:2)	1	±
	PC(38:3)	1	±	0.0645315	1.0444	±	0.0292642	0.779803		PC(38:3)	1	±	0.156864	1.11672	±	0.0543989	0.596787			PC(38:3)	1	±	0.0292642	1.9859	±	0.0888474	0.0131764		PC(38:3)	1	±	0.0543989	1.39833	±	0.130695	0.204801		PC(38:3)	1	±	0.0292642	1.37636	±	0.16914	0.624023		PC(38:3)	1	±
	PC(38:4)	1	±	0.0470554	1.05775	±	0.0538274	0.708933		PC(38:4)	1	±	0.143807	1.00696	±	0.0158604	0.854159			PC(38:4)	1	±	0.0538274	1.45514	±	0.0378081	0.0148233		PC(38:4)	1	±	0.0158604	1.18128	±	0.077481	0.228283		PC(38:4)	1	±	0.0538274	1.26751	±	0.137047	0.624023		PC(38:4)	1	±
	PC(38:5)	1	±	0.0334745	0.933558	±	0.0600408	0.557005		PC(38:5)	1	±	0.0840723	0.77975	±	0.044178	0.348931			PC(38:5)	1	±	0.0600408	1.18098	±	0.0462574	0.160945		PC(38:5)	1	±	0.044178	1.07295	±	0.0681464	0.607155		PC(38:5)	1	±	0.0600408	1.05655	±	0.108054	0.875878		PC(38:5)	1	±
	PC(38:6)	1	±	0.0470307	0.998247	±	0.0384838	0.991509		PC(38:6)	1	±	0.121424	0.762436	±	0.0725103	0.418455			PC(38:6)	1	±	0.0384838	0.787174	±	0.067792	0.0691503		PC(38:6)	1	±	0.0725103	0.749809	±	0.0727392	0.115776		PC(38:6)	1	±	0.0384838	1.07093	±	0.0769663	0.79975		PC(38:6)	1	±
	PC(39:2)	1	±	0.127502	0.670974	±	0.157104	0.332315		PC(39:2)	1	±	0.0791816	0.826545	±	0.0628715	0.418455			PC(39:2)	1	±	0.157104	1.29058	±	0.128067	0.35747		PC(39:2)	1	±	0.0628715	1.04105	±	0.084853	0.791268		PC(39:2)	1	±	0.157104	1.2585	±	0.0815902	0.624023		PC(39:2)	1	±
	PC(39:3)	1	±	0.143454	0.712944	±	0.162604	0.423235		PC(39:3)	1	±	0.0915867	0.850365	±	0.134769	0.544186			PC(39:3)	1	±	0.162604	0.885676	±	0.101658	0.742797		PC(39:3)	1	±	0.134769	0.714804	±	0.134182	0.228283		PC(39:3)	1	±	0.162604	1.21888	±	0.0720491	0.624023		PC(39:3)	1	±
	PC(39:4)	1	±	0.0352621	0.918779	±	0.090256	0.572668		PC(39:4)	1	±	0.161169	1.17826	±	0.0567533	0.518617			PC(39:4)	1	±	0.090256	0.91505	±	0.0337949	0.583933		PC(39:4)	1	±	0.0567533	0.80688	±	0.07597	0.158624		PC(39:4)	1	±	0.090256	1.18885	±	0.198801	0.79975		PC(39:4)	1	±
	PC(39:6)	1	±	0.10249	1.08733	±	0.226655	0.935507		PC(39:6)	1	±	0.216663	1.38358	±	0.114682	0.488135			PC(39:6)	1	±	0.226655	0.773465	±	0.0789259	0.575293		PC(39:6)	1	±	0.114682	0.722792	±	0.062083	0.163634		PC(39:6)	1	±	0.226655	0.596807	±	0.166222	0.624023		PC(39:6)	1	±
	PC(41:5)	1	±	0.139725	0.98616	±	0.153178	0.935507		PC(41:5)	1	±	0.265726	0.985775	±	0.17734	0.902176			PC(41:5)	1	±	0.153178	0.897571	±	0.120597	0.789546		PC(41:5)	1	±	0.17734	0.868766	±	0.100426	0.727288		PC(41:5)	1	±	0.153178	1.08701	±	0.20083	0.904643		PC(41:5)	1	±
	PC(41:6)	1	±	0.0208644	0.905979	±	0.0629064	0.398078		PC(41:6)	1	±	0.114912	1.18011	±	0.0611756	0.488135			PC(41:6)	1	±	0.0629064	0.811847	±	0.109538	0.281311		PC(41:6)	1	±	0.0611756	0.620144	±	0.0562585	0.0126836		PC(41:6)	1	±	0.0629064	1.08694	±	0.104786	0.79975		PC(41:6)	1	±
	PE(34:1)	1	±	0.0596772	1.0989	±	0.0946825	0.708933		PE(34:1)	1	±	0.0551954	1.17939	±	0.0618264	0.418455			PE(34:1)	1	±	0.0946825	1.20934	±	0.081541	0.293641		PE(34:1)	1	±	0.0618264	0.741208	±	0.0632976	0.0518585		PE(34:1)	1	±	0.0946825	1.29805	±	0.143177	0.624023		PE(34:1)	1	±
	PE(34:2)	1	±	0.0590112	0.979736	±	0.0298261	0.935507		PE(34:2)	1	±	0.112255	0.869517	±	0.0193549	0.591956			PE(34:2)	1	±	0.0298261	1.21719	±	0.0618821	0.0998563		PE(34:2)	1	±	0.0193549	1.06787	±	0.0898482	0.701467		PE(34:2)	1	±	0.0298261	1.19166	±	0.118732	0.652018		PE(34:2)	1	±
	PE(34:3)	1	±	0.0517811	1.13169	±	0.0252947	0.272458		PE(34:3)	1	±	0.163535	0.921482	±	0.0329923	0.854159			PE(34:3)	1	±	0.0252947	0.936429	±	0.0377589	0.325241		PE(34:3)	1	±	0.0329923	0.843389	±	0.00896581	0.0179259		PE(34:3)	1	±	0.0252947	1.13361	±	0.0974545	0.713012		PE(34:3)	1	±
	PE(36:2)	1	±	0.0286933	0.876708	±	0.149329	0.56036		PE(36:2)	1	±	0.126271	0.80481	±	0.0640371	0.518617			PE(36:2)	1	±	0.149329	1.0702	±	0.110137	0.789546		PE(36:2)	1	±	0.0640371	0.965406	±	0.118754	0.791268		PE(36:2)	1	±	0.149329	1.20318	±	0.142067	0.762445		PE(36:2)	1	±
	PE(36:3)	1	±	0.0740648	1.18928	±	0.0157363	0.258141		PE(36:3)	1	±	0.130654	1.14638	±	0.071173	0.591956			PE(36:3)	1	±	0.0157363	1.13433	±	0.0516599	0.160945		PE(36:3)	1	±	0.071173	0.8349	±	0.103163	0.332071		PE(36:3)	1	±	0.0157363	1.31979	±	0.150505	0.624023		PE(36:3)	1	±
	PE(36:4)	1	±	0.0489064	0.889058	±	0.0126791	0.26888		PE(36:4)	1	±	0.0821807	1.16518	±	0.0139725	0.418455			PE(36:4)	1	±	0.0126791	1.39373	±	0.0951161	0.0691503		PE(36:4)	1	±	0.0139725	1.05186	±	0.0888216	0.756187		PE(36:4)	1	±	0.0126791	1.16305	±	0.115815	0.751893		PE(36:4)	1	±
	PE(36:5)	1	±	0.0382507	1.01209	±	0.0153087	0.917142		PE(36:5)	1	±	0.105667	1.08065	±	0.0132515	0.596787			PE(36:5)	1	±	0.0153087	1.05885	±	0.0558562	0.575293		PE(36:5)	1	±	0.0132515	0.807635	±	0.0240467	0.0076132		PE(36:5)	1	±	0.0153087	1.14458	±	0.113181	0.757388		PE(36:5)	1	±
	PE(36:6)	1	±	0.0530989	1.22916	±	0.0449761	0.170678		PE(36:6)	1	±	0.201142	0.94021	±	0.0972741	0.933223			PE(36:6)	1	±	0.0449761	0.825209	±	0.0821104	0.176176		PE(36:6)	1	±	0.0972741	0.739574	±	0.0583571	0.125017		PE(36:6)	1	±	0.0449761	1.09235	±	0.0930337	0.792846		PE(36:6)	1	±
	PE(38:3)	1	±	0.0472443	0.725088	±	0.0569953	0.0804223		PE(38:3)	1	±	0.127558	0.776534	±	0.078273	0.488135			PE(38:3)	1	±	0.0569953	1.36617	±	0.115777	0.181772		PE(38:3)	1	±	0.078273	1.10155	±	0.102436	0.673401		PE(38:3)	1	±	0.0569953	1.55511	±	0.211782	0.624023		PE(38:3)	1	±
	PE(38:4)	1	±	0.0992004	0.782831	±	0.0984859	0.358331		PE(38:4)	1	±	0.209224	0.800329	±	0.0643684	0.70564			PE(38:4)	1	±	0.0984859	1.11796	±	0.0195353	0.412875		PE(38:4)	1	±	0.0643684	0.967795	±	0.138399	0.791268		PE(38:4)	1	±	0.0984859	1.2598	±	0.137661	0.730435		PE(38:4)	1	±
	PE(38:6)	1	±	0.036395	1.15983	±	0.0300941	0.158854		PE(38:6)	1	±	0.148703	0.943687	±	0.0545043	0.883943			PE(38:6)	1	±	0.0300941	0.888551	±	0.0604783	0.232939		PE(38:6)	1	±	0.0545043	0.780354	±	0.0788062	0.125821		PE(38:6)	1	±	0.0300941	1.03776	±	0.0277672	0.762445		PE(38:6)	1	±
	PE(40:9)	1	±	0.0748228	0.85093	±	0.153963	0.521463		PE(40:9)	1	±	0.0910954	0.88353	±	0.079999	0.591956			PE(40:9)	1	±	0.153963	1.18849	±	0.162878	0.583933		PE(40:9)	1	±	0.079999	0.855294	±	0.0858761	0.346297		PE(40:9)	1	±	0.153963	1.33656	±	0.0842625	0.624023		PE(40:9)	1	±
	PE(40:10)	1	±	0.108348	0.899536	±	0.159022	0.779803		PE(40:10)	1	±	0.181877	0.925071	±	0.158239	0.854159			PE(40:10)	1	±	0.159022	0.902818	±	0.106142	0.789546		PE(40:10)	1	±	0.158239	0.727792	±	0.133635	0.292769		PE(40:10)	1	±	0.159022	1.22639	±	0.051166	0.624023		PE(40:10)	1	±
	PG(32:0)	1	±	0.0490603	1.02677	±	0.0232709	0.825797		PG(32:0)	1	±	0.0509643	0.837775	±	0.0539178	0.348931			PG(32:0)	1	±	0.0232709	1.03219	±	0.105469	0.908399		PG(32:0)	1	±	0.0539178	0.727682	±	0.0425926	0.0219776		PG(32:0)	1	±	0.0232709	1.11433	±	0.102484	0.788053		PG(32:0)	1	±
	PG(32:1)	1	±	0.05547	0.971251	±	0.0621302	0.917142		PG(32:1)	1	±	0.132355	0.777021	±	0.0994791	0.488135			PG(32:1)	1	±	0.0621302	0.871522	±	0.128842	0.551248		PG(32:1)	1	±	0.0994791	0.818284	±	0.0230736	0.228283		PG(32:1)	1	±	0.0621302	1.00748	±	0.0596473	0.948755		PG(32:1)	1	±
	PG(34:1)	1	±	0.0360918	1.12498	±	0.0439235	0.32425		PG(34:1)	1	±	0.0623806	1.20938	±	0.0752373	0.418455			PG(34:1)	1	±	0.0439235	1.72989	±	0.0656867	0.0131764		PG(34:1)	1	±	0.0752373	0.943189	±	0.0917193	0.73981		PG(34:1)	1	±	0.0439235	1.34146	±	0.140315	0.624023		PG(34:1)	1	±
	PG(34:2)	1	±	0.0237629	1.14037	±	0.0406471	0.219927		PG(34:2)	1	±	0.0766369	1.17567	±	0.0689009	0.488135			PG(34:2)	1	±	0.0406471	1.68828	±	0.0534809	0.0131764		PG(34:2)	1	±	0.0689009	1.03223	±	0.0875603	0.866473		PG(34:2)	1	±	0.0406471	1.2905	±	0.121345	0.624023		PG(34:2)	1	±
	PG(34:3)	1	±	0.0280784	0.991292	±	0.0213277	0.935507		PG(34:3)	1	±	0.0668481	0.927044	±	0.0347383	0.596787			PG(34:3)	1	±	0.0213277	1.30189	±	0.0677535	0.0472881		PG(34:3)	1	±	0.0347383	0.939755	±	0.0415696	0.442507		PG(34:3)	1	±	0.0213277	1.10517	±	0.102892	0.79975		PG(34:3)	1	±
	PG(34:4)	1	±	0.0548742	0.855658	±	0.0728855	0.358331		PG(34:4)	1	±	0.0839361	0.949143	±	0.0813459	0.800683			PG(34:4)	1	±	0.0728855	1.01168	±	0.0660688	0.910527		PG(34:4)	1	±	0.0813459	0.909719	±	0.0389815	0.52652		PG(34:4)	1	±	0.0728855	1.03925	±	0.083529	0.88678		PG(34:4)	1	±
	PG(36:4)	1	±	0.0501691	0.825693	±	0.0949599	0.358331		PG(36:4)	1	±	0.119916	0.944553	±	0.0863414	0.854159			PG(36:4)	1	±	0.0949599	1.02095	±	0.0850134	0.901305		PG(36:4)	1	±	0.0863414	0.830535	±	0.0316168	0.228283		PG(36:4)	1	±	0.0949599	1.07591	±	0.154403	0.892911		PG(36:4)	1	±
	PG(36:5)	1	±	0.0512768	1.42616	±	0.02426	0.0176932		PG(36:5)	1	±	0.0471486	1.61842	±	0.0587658	0.0578169			PG(36:5)	1	±	0.02426	1.15874	±	0.0412199	0.0691503		PG(36:5)	1	±	0.0587658	0.905135	±	0.0336983	0.340496		PG(36:5)	1	±	0.02426	0.909054	±	0.149471	0.774522		PG(36:5)	1	±
	PG(36:6)	1	±	0.097241	1.19067	±	0.0482848	0.358331		PG(36:6)	1	±	0.0593725	1.2415	±	0.0340862	0.243425			PG(36:6)	1	±	0.0482848	0.798473	±	0.0921856	0.181524		PG(36:6)	1	±	0.0340862	0.68793	±	0.0682623	0.0179259		PG(36:6)	1	±	0.0482848	0.967316	±	0.102638	0.861638		PG(36:6)	1	±
	PI(34:2)	1	±	0.0541863	0.862495	±	0.0320248	0.266949		PI(34:2)	1	±	0.0645027	0.93756	±	0.0474084	0.655321			PI(34:2)	1	±	0.0320248	1.27952	±	0.142373	0.334296		PI(34:2)	1	±	0.0474084	0.901255	±	0.0600716	0.340496		PI(34:2)	1	±	0.0320248	1.32924	±	0.115507	0.624023		PI(34:2)	1	±
	PI(34:3)	1	±	0.0587952	0.962937	±	0.0283016	0.825797		PI(34:3)	1	±	0.160148	0.919066	±	0.0230608	0.854159			PI(34:3)	1	±	0.0283016	0.940164	±	0.10149	0.669759		PI(34:3)	1	±	0.0230608	0.679974	±	0.0408795	0.0076132		PI(34:3)	1	±	0.0283016	1.28439	±	0.097169	0.624023		PI(34:3)	1	±
	PI(34:4)	1	±	0.0520614	0.797389	±	0.0710906	0.219927		PI(34:4)	1	±	0.141658	0.955247	±	0.177848	0.854159			PI(34:4)	1	±	0.0710906	1.08882	±	0.150911	0.789546		PI(34:4)	1	±	0.177848	0.855332	±	0.152345	0.740072		PI(34:4)	1	±	0.0710906	1.08739	±	0.136218	0.875878		PI(34:4)	1	±
	PI(36:4)	1	±	0.0766779	1.16417	±	0.0772169	0.423235		PI(36:4)	1	±	0.176473	1.5735	±	0.063387	0.348931			PI(36:4)	1	±	0.0772169	1.98436	±	0.0876884	0.0151372		PI(36:4)	1	±	0.063387	0.982912	±	0.108178	0.866473		PI(36:4)	1	±	0.0772169	1.442	±	0.168681	0.624023		PI(36:4)	1	±
	PI(36:5)	1	±	0.0380077	1.07628	±	0.0172498	0.358331		PI(36:5)	1	±	0.0898705	1.52537	±	0.0232315	0.126668			PI(36:5)	1	±	0.0172498	1.23039	±	0.0961091	0.201937		PI(36:5)	1	±	0.0232315	0.75562	±	0.0369227	0.0111447		PI(36:5)	1	±	0.0172498	1.10037	±	0.114541	0.79975		PI(36:5)	1	±
	PI(36:6)	1	±	0.0627755	1.07742	±	0.0334176	0.521463		PI(36:6)	1	±	0.0949805	1.36502	±	0.0738485	0.348931			PI(36:6)	1	±	0.0334176	0.747849	±	0.0606463	0.0388512		PI(36:6)	1	±	0.0738485	0.476127	±	0.0759384	0.0111447		PI(36:6)	1	±	0.0334176	1.0708	±	0.11149	0.845872		PI(36:6)	1	±
[truncated: 101 more columns]

## Sheet: Table S7
	Table S7. Multiple comparisons of metabolites in Wyalkatchem, Young, Wyalkatchem vs. Young across all the time points by using One-Way ANOVA, with FDR-adjusted p < 0.05 as significance.
	In Wyalkatchem:
	WT0_average	WT0_Standard Deviation	WT1_average	WT1_Standard Deviation	WT2_average	WT2_Standard Deviation	WT3_average	WT3_Standard Deviation	WT4_average	WT4_Standard Deviation	F ratio	F critical value	SS (Groups)	SS (Error)	df (Groups)	df (Error)	Raw p value	FDR adjusted p value < 0.05 (Benjamini-Hochberg Method)
Valine	687.933	143.417	302.01	83.8548	161.345	22.2407	151.593	20.9754	152.775	50.8566	34.2257	3.05557	852110	93362.8	4	15	2.23236e-07	1.561e-05
Fructose	3799.95	1711.41	3252.18	947.192	5515.39	2174.5	13269.9	749.739	10351.1	2119.05	28.2022	3.05557	306998400	40821112	4	15	8.00616e-07	2.11167e-05
Glucose	3129.32	1123.52	3050.21	725.218	7752.61	3335.14	18171.5	3885.95	12325.8	1439.76	27.6772	3.05557	666132220	90254760	4	15	9.04792e-07	2.11167e-05
Leucine	468.86	131.962	206.603	84.2842	76.7925	27.999	86.97	9.95562	77.7275	32.7738	21.5026	3.05557	455425	79425.2	4	15	4.53281e-06	7.9275e-05
Phenlyalanine	225.072	65.3612	76.8225	15.0127	50.575	7.54402	73.8025	10.1868	59.7225	20.4854	20.5724	3.05557	83570.1	15233.4	4	15	5.97178e-06	8.358e-05
Isoleucine	402.735	114.704	188.488	69.9381	88.27	37.118	84.3525	13.1934	76.225	23.9529	19.1575	3.05557	309187	60522	4	15	9.26977e-06	0.00010815
Lysine	281.783	75.4846	130.298	65.8063	55.235	13.8635	53.75	4.07586	52.5775	23.2696	18.2165	3.05557	157080	32336	4	15	1.26048e-05	0.000126
Asparagine	692.985	216.186	585.817	206.412	250.365	61.7193	152.107	67.7288	164.125	92.728	11.9933	3.05557	1.02027e+06	319012	4	15	0.000142553	0.00125125
Citruline	2.8675	1.8559	0.675	0.428525	10.0475	2.80004	3.63	3.08073	7.5075	2.362	10.7167	3.05557	227.52	79.6143	4	15	0.000262482	0.00203778
Tyrosine	182.65	77.7273	65.9525	15.3888	47.7175	3.95325	61.68	15.5046	52.155	11.3241	9.65602	3.05557	51467.4	19987.8	4	15	0.000453738	0.003178
2-Oxoglutarate	9.3625	1.3477	7.2175	0.60972	11.4325	1.67114	7.0125	0.351603	11.45	2.22303	9.32852	3.05557	74.9732	30.1387	4	15	0.000541734	0.00344909
Shikimate	33.5175	7.54095	37.7575	9.00369	72.9475	28.0632	87.1275	11.3721	72.1525	15.8479	8.59455	3.05557	8979.28	3917.87	4	15	0.00081861	0.0047775
Tryptophan	37.7975	20.0553	12.09	1.98635	6.2575	1.02938	11.7375	5.75981	8.7725	2.89513	7.28095	3.05557	2614.01	1346.33	4	15	0.00182045	0.00980244
Proline	347.635	124.851	130.067	32.9677	174.647	26.9051	160.73	62.2009	158.312	36.7831	6.72965	3.05557	121783	67861.7	4	15	0.00261382	0.0130691
Sucrose	59758.3	9624.65	77106.2	3295.73	90854.8	12901.4	91171.9	10818.3	91969.8	15099.4	6.34523	3.05557	3121689090	1844902530	4	15	0.00339864	0.0158603
Histidine	363.118	106.536	286.077	171.739	145.157	81.0406	100.093	29.2122	88.185	36.0362	5.99713	3.05557	237792	148691	4	15	0.00434482	0.0190086
Arginine	276.088	67.9109	177.043	102.312	113.29	37.2074	112.84	20.3527	104.568	34.6657	5.86091	3.05557	84772.4	54240.1	4	15	0.00479336	0.0196058
Putrescine	18.52	7.14351	11.34	2.27554	33.54	1.83258	20.5475	2.29115	26.07	13.2225	5.79158	3.05557	1110.37	718.954	4	15	0.0050415	0.0196058
Citrate	179.525	42.9316	183.66	29.8111	114.208	24.8425	161.702	35.1379	102.35	26.3356	5.38035	3.05557	22714.6	15831.6	4	15	0.00684771	0.0252284
Glucose-6-P	121.955	17.3309	222.323	38.3825	162.345	23.8628	176.63	46.4816	147.077	30.7291	5.13653	3.05557	22386.3	16343.5	4	15	0.00825819	0.0289037
GABA	371.697	101.845	167.097	98.6553	427.585	270.109	147.305	95.9406	587.598	182.032	5.05915	3.05557	548027	406214	4	15	0.00877206	0.0292402
Glycine	155.26	43.1596	54	13.035	123.433	27.4829	72.7975	55.9957	81.7325	32.0556	4.86241	3.05557	27039.1	20853.1	4	15	0.0102485	0.0320357
Mannose	59.14	10.7921	55.995	4.95366	76.4875	13.3259	77.4125	8.60337	87.66	18.6199	4.82901	3.05557	2856.09	2217.92	4	15	0.010526	0.0320357
Alanine	2600.62	298.538	1349.91	372.449	2308.98	695.208	1328.75	446.182	1866.07	709.864	4.55327	3.05557	5.15118e+06	4242426	4	15	0.0131681	0.0370426
beta-Alanine	35.71	5.26282	20.9525	3.6569	23.3125	3.46161	25.6825	6.66253	25.9125	6.46149	4.54762	3.05557	506.398	417.579	4	15	0.0132295	0.0370426
Inositol	3144.55	498.742	2135.65	425.604	3403.8	1422.08	1878.82	151.207	1949.29	226.781	4.06527	3.05557	8216664	7579453	4	15	0.0198822	0.0535291
Arabinose	63.34	11.0364	57.925	6.86686	72.78	15.2843	76.5825	4.92364	88.155	16.3644	3.99794	3.05557	2221.59	2083.81	4	15	0.0210799	0.0546515
trans-Cinnamic acid	5.58667	1.43214	3.5	1.19528	4.08667	0.505206	3.91667	1.24917	2.28	0.21166	3.97526	3.05557	16.983	10.6804	4	10	0.034911	0.0872775
Isocitrate	34.515	6.9166	39.4525	3.69538	29.935	4.19993	31.095	11.494	22.9325	4.01488	3.26149	3.05557	593.243	682.099	4	15	0.0410941	0.0964404
Fructose-6-P	3776.32	1086.67	2473.32	787.683	4187.92	2035.7	2048.12	297.193	2048.82	447.336	3.25538	3.05557	16234694	18701390	4	15	0.0413316	0.0964404
Homoserine	4.39	1.3985	2.98	0.434204	6.62	1.86981	3.65	1.28906	6.175	2.87974	3.20587	3.05557	39.9967	46.7853	4	15	0.0433118	0.0978009
Raffinose	1037.55	414.475	1199.47	449.548	2182.36	750.626	2408.78	771.774	2120.27	1043.68	2.97613	3.05557	6243241	7866656	4	15	0.0539927	0.118109
Serine	4325.85	216.04	3302.97	602.98	3767.05	560.465	2984.88	569.9	3794.18	873.096	2.90638	3.05557	4.21184e+06	5434386	4	15	0.0577906	0.122586
Glutamine	1478.1	261.147	1082.28	580.028	2269.93	671.831	1663.31	825.334	2332.7	769.437	2.66769	3.05557	4544030	6387589	4	15	0.0732042	0.150715
Quinate	2.575	0.575065	2.7825	0.362158	5.3725	3.19451	4.0875	0.206781	4.5525	0.330391	2.60209	3.05557	22.5209	32.456	4	15	0.0781995	0.156399
Ribose	57.4725	8.18914	52.1375	4.17579	62.16	5.40106	59.92	3.35443	65.295	8.35982	2.54346	3.05557	396.393	584.429	4	15	0.0829819	0.161354
Aspartate	4698.03	643.909	5664.22	932.418	4845.67	856.669	5351.17	1091	3900.51	954.142	2.22163	3.05557	7.31997e+06	12355734	4	15	0.115665	0.218826
Methionine	23.7625	4.34289	14.38	1.8303	23.505	4.07937	29.91	14.386	27.2525	8.99421	2.11306	3.05557	552.278	980.115	4	15	0.129675	0.238876
Xylose	95.435	16.1386	86.0575	8.55361	116.885	27.9806	98.565	8.37707	106.79	16.177	1.88384	3.05557	2182.85	4345.21	4	15	0.165668	0.297354
Succinate	10.7575	2.32549	9.7825	1.31229	9.9975	2.35517	7.98	0.386351	10.3175	0.667002	1.70706	3.05557	18.1235	39.8129	4	15	0.200717	0.351255
Jasmonoyl-isoleucine	9.15667	1.325	8.92667	1.45713	10.05	0.37	8.42	0.783071	7.93667	0.890524	1.76191	3.05557	7.64244	10.844	4	10	0.21301	0.351789
Threonine	1460.29	109.417	1199.87	164.065	1318.75	205.047	1635.92	253.19	1447.66	425.174	1.64879	3.05557	429755	977434	4	15	0.213931	0.351789
Galactitol	78.185	12.2225	63.0625	16.5022	95.8375	20.5018	81.0475	24.9616	67.2675	23.5032	1.63959	3.05557	2646.33	6052.55	4	15	0.216099	0.351789
Mannitol	145.403	47.463	109.275	56.0653	204.61	71.5252	170.4	82.7457	123.287	41.8756	1.51469	3.05557	23159.5	57337	4	15	0.247926	0.394428
Caffeic Acid	48.8925	9.34776	40.52	4.98775	41.8175	8.96278	40.28	5.08293	48.945	7.3766	1.44884	3.05557	316.241	818.52	4	15	0.266634	0.414763
Maltose	70.0225	13.4233	80.795	3.90942	63.295	16.1211	73.465	5.85529	72.0775	10.9876	1.30386	3.05557	636.672	1831.11	4	15	0.313083	0.47643
Jasmonic acid	8.42	0.907139	8.04667	0.564122	9.3	1.23175	8.18333	0.928781	7.95333	0.316597	1.2218	3.05557	3.53949	7.2424	4	10	0.361221	0.537988
Trehalose	28.9625	9.33692	25.515	5.48064	35.5975	6.34999	33.2525	16.4744	23.7225	9.89471	0.956336	3.05557	403.076	1580.55	4	15	0.459414	0.669979
Salicylic acid	22.38	4.91507	21.2533	3.01359	18.7867	2.75924	18.7367	1.20583	21.3467	0.959288	0.942425	3.05557	32.5908	86.4547	4	10	0.478534	0.674657
Aconitate	355.29	93.8723	323.015	88.5373	292.232	152.561	261.452	97.6264	228.303	71.5154	0.9124	3.05557	39832.4	163713	4	15	0.481898	0.674657
Fumarate	54.6175	6.01411	54.26	18.8749	50.9425	6.14769	64.7875	12.8914	61.215	11.206	0.887503	3.05557	512.613	2165.96	4	15	0.49506	0.679494
Melibiose	111.808	19.1677	99.745	11.5687	98.8825	23.3184	100.61	10.1798	115.335	15.9307	0.845281	3.05557	948.338	4207.2	4	15	0.518079	0.688497
Ornithine	6.9725	2.96266	6.365	1.98458	7.5225	3.22069	4.58	1.67565	6.18	1.84702	0.839516	3.05557	19.6836	87.9241	4	15	0.521291	0.688497
2-cis-4-trans-Abscisic acid	12.0167	1.81373	13.8233	5.63578	14.7967	2.12013	13.75	1.45331	16.22	0.955981	0.838285	3.05557	28.5504	85.1452	4	10	0.531298	0.688719
2-keto gluconic acid	28.95	5.9516	26.105	3.53819	24.3775	6.16065	25.1025	3.40733	29.1425	5.02375	0.787101	3.05557	77.2882	368.225	4	15	0.55123	0.701566
beta-Gentibiose	114.638	24.397	102.237	12.7567	96.77	23.8789	100.517	10.5957	113.92	18.9491	0.739112	3.05557	1064.02	5398.46	4	15	0.579799	0.724749
Melezitose	84.815	17.1195	77.5425	9.95834	73.79	18.2558	76.6475	8.39564	86.4925	13.8361	0.613087	3.05557	484.312	2962.33	4	15	0.659713	0.807913
Indole-3-acetic acid	0.313333	0.0404145	0.313333	0.0776745	0.33	0.0608276	0.293333	0.0208167	0.273333	0.0057735	0.602817	3.05557	0.00570666	0.0236667	4	10	0.669414	0.807913
Arabitol	51.425	7.98112	42.7225	5.05117	47.22	15.4835	46.4025	2.22914	49.1	6.74632	0.553374	3.05557	167.975	1138.3	4	15	0.699686	0.811027
Nicotinic Acid	23.565	4.68861	24.595	3.54999	23.2375	7.66355	27.8775	6.63271	27.0425	4.74262	0.545501	3.05557	69.7372	479.403	4	15	0.705036	0.811027
Malate	195.738	63.8601	222.125	89.0648	185.49	25.7038	228.648	40.8558	227.662	23.1194	0.53519	3.05557	6368.78	44625.1	4	15	0.712066	0.811027
Glucuronate	34.05	6.43736	31.6875	4.18242	30.645	6.22824	30.9025	2.6984	34.54	4.69304	0.516659	3.05557	52.5047	381.088	4	15	0.724764	0.811027
Cysteine	37.925	10.439	29.6475	3.11943	36.06	12.526	35.065	10.4302	31.4625	8.88409	0.498161	3.05557	184.646	1389.96	4	15	0.737508	0.811027
Rhamnose	67.3675	11.6356	58.695	7.26381	63.3375	15.3246	60.8875	4.14629	66.3025	9.686	0.492369	3.05557	210.342	1602.02	4	15	0.74151	0.811027
Maleate	165.765	83.7347	128.558	70.9864	150.545	66.2266	180.565	58.4319	141.47	18.8927	0.410351	3.05557	6633.82	60623.3	4	15	0.798449	0.859868
Itaconate	408.83	167.762	355.327	64.9863	378.93	185.523	408.025	58.2363	321.667	59.3059	0.371868	3.05557	21923.8	221084	4	15	0.825027	0.875028
Malonate	7.68	1.20269	7.6375	1.37573	6.865	1.4311	7.155	0.669453	7.485	1.2901	0.321335	3.05557	1.92792	22.499	4	15	0.859284	0.89776
Glutamate	7627.12	448.921	7655.27	1223.41	7377	831.417	7511.68	1221.26	6829.32	1961.02	0.294708	3.05557	1.82167e+06	23179786	4	15	0.876844	0.902633
Syringic Acid	16.1	4.18112	13.945	2.37544	15.7025	4.77687	15.3925	1.33157	16.31	4.62766	0.252143	3.05557	13.9448	207.394	4	15	0.903857	0.916957
Ferulic Acid	71.9325	14.5744	68.955	8.64612	68.6275	12.7793	69.12	8.90089	70.3175	14.57	0.0496375	3.05557	29.4643	2225.96	4	15	0.99486	0.99486
	In Young:
	YT0_average	YT0_Standard Deviation	YT1_average	YT1_Standard Deviation	YT2_average	YT2_Standard Deviation	YT3_average	YT3_Standard Deviation	YT4_average	YT4_Standard Deviation	F ratio	F critical value	SS (Groups)	SS (Error)	df (Groups)	df (Error)	Raw p value	FDR adjusted p value < 0.05 (Benjamini-Hochberg Method)
Shikimate	38.355	13.5996	62.645	10.6217	37.2825	5.28902	36.62	1.69141	23.6675	6.74387	10.7015	3.05557	3202.61	1122.26	4	15	0.000264477	0.01848
Inositol	3350.08	982.178	2133.13	67.63	2224.97	427.882	1677.72	243.766	1600.77	294.176	7.54683	3.05557	7.83838e+06	3.89488e+06	4	15	0.00153802	0.0538307
Citruline	3.76	1.68184	2.9325	0.61711	8.3325	1.50048	3.4975	2.45007	8.7575	3.57469	6.65255	3.05557	129.017	72.7263	4	15	0.00275321	0.0642417
Malonate	9.5475	1.16583	6.9975	1.08518	7.865	0.64542	7.1425	0.969377	6.9575	0.681781	5.50278	3.05557	19.1843	13.0736	4	15	0.00624329	0.0806201
Arabitol	67.415	20.091	41.315	2.93141	39.81	9.6192	39.5375	5.31301	42.07	3.78531	5.26258	3.05557	2304.29	1641.99	4	15	0.00749197	0.0806201
Fructose-6-P	4002.63	1417.48	2502.06	316.24	2399.36	750.137	1813.91	517.746	1656.65	665.161	5.09518	3.05557	13787400	10147393	4	15	0.00852849	0.0806201
Aconitate	467.062	98.4304	261.91	120.476	270.233	122.606	265.695	63.4628	172.798	52.7148	5.08538	3.05557	187311	138125	4	15	0.00859394	0.0806201
Isocitrate	33.2925	12.3615	31.1425	8.92611	20.3975	5.17714	17.4275	3.3086	14.6625	3.48227	4.93764	3.05557	1115.35	847.074	4	15	0.00965329	0.0806201
Salicylic acid	8.30333	0.510523	8.73667	1.21261	8.23	1.80674	8.75333	0.405257	13.53	2.78539	5.92935	3.05557	61.2763	25.836	4	10	0.0103654	0.0806201
Xylose	119.88	32.8219	76.27	6.64054	78.1425	18.7092	72.34	10.6978	78.43	8.66254	4.64597	3.05557	6173.17	4982.68	4	15	0.0122046	0.0854324
2-cis-4-trans-Abscisic acid	20.38	2.61914	9.29	2.40493	17.1733	6.08793	11.82	0.718401	13.1033	1.88429	5.4319	3.05557	233.672	107.546	4	10	0.0137606	0.0875677
2-Oxoglutarate	9.6525	1.6756	7.0275	0.480789	9.34	1.91177	6.715	0.990438	7.535	0.923526	4.29491	3.05557	29.2999	25.5826	4	15	0.0163359	0.0880088
Maltose	91.125	21.7238	79.2625	7.42626	60.105	12.3108	68.4075	7.28542	62.8575	5.65276	4.29429	3.05557	2623.5	2290.98	4	15	0.0163445	0.0880088
Trehalose	19.375	7.03076	11.6525	1.36537	11.795	2.94303	10.6	0.808744	10.9375	2.38121	4.06149	3.05557	215.362	198.845	4	15	0.0199473	0.0997364
Serine	3720.12	1235.51	3458.07	581.212	3302.06	183.851	2320.49	388.573	4292.32	914.715	3.59574	3.05557	8301208	8657348	4	15	0.030158	0.120523
Tyrosine	106.975	39.2653	77.4225	8.68807	55.0975	11.2886	58.3575	11.5363	62.935	25.4624	3.57571	3.05557	7226.07	7578.28	4	15	0.0307129	0.120523
Glucose-6-P	157.338	68.1149	211.185	87.4017	116.422	16.1183	110.267	6.506	93.2625	7.95034	3.54541	3.05557	35862.6	37932.1	4	15	0.0315743	0.120523
Leucine	344.395	202.263	130.857	12.2749	92.3175	49.9661	96.0225	32.8096	183.248	135.05	3.46944	3.05557	174506	188618	4	15	0.0338548	0.120523
Homoserine	6.2275	3.32511	6.4775	1.76988	9.5475	3.54118	3.235	0.567362	6.71	1.51954	3.41421	3.05557	80.1922	88.0791	4	15	0.0356279	0.120523
Lysine	221.082	131.89	82.22	24.4178	87.4175	82.6487	41.3775	11.2717	84.3575	50.3386	3.41348	3.05557	75050.2	82449.2	4	15	0.0356522	0.120523
Cysteine	44.82	13.3971	31.8275	2.26394	26.93	3.46856	28.2925	9.00169	30.925	5.11957	3.34716	3.05557	813.703	911.634	4	15	0.0379212	0.120523
trans-Cinnamic acid	2.81	0.19975	2.18333	0.251064	1.99	0.360416	3.24	0.767398	2.88	0.480312	3.83282	3.05557	3.22703	2.10487	4	10	0.0386017	0.120523
Alanine	2605.58	853.467	2222.16	466.676	1761.25	548.714	1340.53	289.709	2231.24	342.549	3.30087	3.05557	3.82519e+06	4.34565e+06	4	15	0.0396003	0.120523
Glutamate	7711.21	1728.3	9887.28	1223.39	7410.58	725.987	6931.21	1658.23	6478.4	1830.68	3.12733	3.05557	27800374	33335620	4	15	0.0466737	0.13168
GABA	1137.57	709.319	350.042	59.915	778.655	224.26	545.445	354.948	1060.03	178.495	3.1194	3.05557	1.78396e+06	2144593	4	15	0.0470286	0.13168
Galactitol	61.6625	19.7774	52.0275	18.3715	34.725	19.508	29.95	6.56883	33.9425	8.98703	3.03759	3.05557	2996.6	3699.4	4	15	0.0508739	0.136968
Proline	434.952	436.125	229.955	87.1275	734.067	417.241	167.02	24.8137	210.02	39.8301	2.96823	3.05557	888305	1122267	4	15	0.0544085	0.139025
Isoleucine	273.7	144.943	130.738	6.61271	118.575	72.8877	80.68	13.6719	154.87	101.406	2.91499	3.05557	85898.3	110504	4	15	0.0573064	0.139025
Histidine	301.433	138.945	285.168	120.911	271.088	159.841	100.495	52.1097	127.19	15.9448	2.90983	3.05557	145361	187333	4	15	0.0575962	0.139025
Valine	438.185	216.562	234.385	22.0443	189.57	80.5746	151.442	24.4273	278.975	187.002	2.7671	3.05557	198000	268332	4	15	0.0662921	0.154682
Succinate	12.015	2.83601	10.23	1.41516	9.8125	0.980455	9.215	1.32286	8.385	0.923779	2.6999	3.05557	29.3971	40.8308	4	15	0.0708812	0.160054
Ferulic Acid	86.51	19.8402	59.8975	7.12761	74.7425	16.2865	66.4675	10.5928	64.8125	3.70206	2.60496	3.05557	1741.36	2506.79	4	15	0.0779731	0.167461
beta-Gentibiose	123.97	31.0471	85.5725	8.23016	88.355	22.8156	93.47	13.1617	98.0075	9.58592	2.59268	3.05557	3769.41	5452	4	15	0.078946	0.167461
Citrate	130.373	27.99	159.355	34.9914	130.442	13.6497	119.567	22.8672	102.463	25.535	2.54821	3.05557	6868.14	10107.3	4	15	0.082583	0.170024
Itaconate	522.175	220.79	306.67	159.01	480.405	121.714	428.945	57.4751	270.527	57.9965	2.49639	3.05557	190752	286541	4	15	0.0870547	0.174109
Ribose	70.1125	23.7607	51.3425	5.19969	45.59	10.3896	47.81	5.62527	51.855	7.59087	2.39698	3.05557	1512.62	2366.45	4	15	0.0963973	0.177048
Glucuronate	36.825	7.97943	27.3075	2.1969	27.475	6.53392	28.295	3.59975	30.005	2.76611	2.39421	3.05557	252.445	395.398	4	15	0.0966726	0.177048
Caffeic Acid	47.39	9.87923	35.665	3.21332	45.11	6.4957	39.5575	5.71729	39.4	2.24919	2.39337	3.05557	359.705	563.595	4	15	0.096756	0.177048
Glycine	159.475	63.4377	307.215	213.389	222.417	128.679	72.9875	19.1568	123.775	54.3207	2.37467	3.05557	131909	208305	4	15	0.098641	0.177048
Melezitose	92.595	22.3103	65.8125	6.36452	68.5425	16.2032	72.55	9.97924	74.8325	6.74747	2.33443	3.05557	1766.54	2837.74	4	15	0.102835	0.179961
Arginine	326.03	231.799	146.49	68.6194	167.32	119.462	75.4625	7.47399	138.355	60.4346	2.27963	3.05557	139365	229256	4	15	0.108863	0.185863
Melibiose	122.345	28.5813	91.1625	7.48287	92.375	18.0239	95.375	12.3606	98.405	10.8398	2.24604	3.05557	2637.81	4404.1	4	15	0.112747	0.187912
Ornithine	9.6825	5.79621	6.4725	2.17871	10.8075	2.02826	5.34	1.84792	7.39	0.450999	2.22192	3.05557	81.8996	138.225	4	15	0.115631	0.188236
Sucrose	84360.2	17020.3	89494.5	8884.52	74535.9	9079.72	69172.6	9459.18	74471.2	9928.64	2.14453	3.05557	1096486910	1917358460	4	15	0.125434	0.199555
Quinate	3.4775	0.992384	2.97	0.459638	2.8725	0.429525	2.5975	0.238939	2.4625	0.190153	2.10063	3.05557	2.47678	4.4215	4	15	0.131394	0.204359
2-keto gluconic acid	31.085	7.98929	21.715	2.53967	22.95	6.15364	24.4475	3.39424	25.3825	2.51091	2.08004	3.05557	209.621	377.914	4	15	0.134293	0.204359
Glucose	3709.72	1288.03	5858.74	3619.3	7504.99	3651.18	3184.33	2047.57	6841.15	2035.82	1.98792	3.05557	57930392	109279488	4	15	0.148144	0.22064
Methionine	38.21	20.0872	34.2825	6.62885	73.335	35.7815	81.775	43.9588	60.215	28.7375	1.96003	3.05557	7034.12	13457.9	4	15	0.152636	0.222594
Asparagine	379.755	244.158	282.387	225.717	103.748	15.3418	102.983	26.8971	310.868	230.64	1.93082	3.05557	254427	494144	4	15	0.157498	0.224997
Phenlyalanine	148.832	45.194	127.568	58.7479	103.377	50.6966	75.64	8.77262	83.955	45.0539	1.81736	3.05557	14787.2	30512.3	4	15	0.178016	0.247468
Mannitol	257.418	102.334	234.683	114.758	164.433	108.683	129.49	14.7312	128.502	64.5689	1.80562	3.05557	57548.2	119519	4	15	0.180298	0.247468
Aspartate	3763.29	852.369	5227.72	1766.28	4872.26	1152.39	5208.22	1025.14	3603.12	940.313	1.76581	3.05557	10043043	21328136	4	15	0.188267	0.251844
Putrescine	20.7975	7.69656	21.505	13.8471	24.595	10.9855	8.6475	2.47162	16.8275	7.36491	1.75138	3.05557	605.293	1296.04	4	15	0.191248	0.251844
Mannose	70.645	17.1923	55.4275	9.9939	55.655	13.4622	50.7375	9.14187	67.105	13.1711	1.73521	3.05557	1157.36	2501.21	4	15	0.194647	0.251844
Arabinose	75.39	17.994	62.6975	13.1311	55.55	12.8645	54.01	8.59237	65.65	11.2226	1.72012	3.05557	1185.48	2584.44	4	15	0.197878	0.251844
Indole-3-acetic acid	0.24	0.0173205	0.206667	0.0152753	0.25	0.05	0.293333	0.0702377	0.26	0.0173205	1.79435	3.05557	0.0118667	0.0165333	4	10	0.206565	0.258206
Rhamnose	72.2875	19.2668	71.735	20.4234	53.655	12.5541	54.5675	8.32132	57.82	6.42056	1.62323	3.05557	1371.82	3169.2	4	15	0.220013	0.270192
Malate	200.482	66.3262	139.155	53.8089	190.605	32.641	124.858	34.9011	164.368	58.8516	1.60574	3.05557	16753.1	39124.8	4	15	0.224278	0.270681
Tryptophan	38.6	33.7512	32.0225	24.4863	50.0575	47.984	10.295	1.69065	10.9925	7.41524	1.48452	3.05557	4868.09	12297.1	4	15	0.256322	0.304111
Glutamine	1624.41	707.69	2401	538.055	2607.93	1223.16	1965.55	515.46	2658.46	466.868	1.42595	3.05557	3.16005e+06	8310362	4	15	0.27347	0.319048
Nicotinic Acid	27.9175	7.09046	20.2725	6.40008	25.095	5.27969	22.8325	5.30311	20.6	2.96458	1.32059	3.05557	164.833	468.067	4	15	0.307331	0.352675
Syringic Acid	17.3075	4.92275	12.9625	2.7195	15.0375	3.10768	15.145	0.635636	14.1725	1.05595	1.18617	3.05557	40.6201	128.418	4	15	0.356711	0.402738
Fructose	3799.27	1224.23	5229.12	3147.2	5416.59	1981.95	3134.13	1140.62	3967.65	892.392	1.09875	3.05557	15320192	52287320	4	15	0.392916	0.436574
Jasmonic acid	7.24667	0.197568	8.03	0.463573	8.62	2.472	7.81667	0.555908	7.18	0.713372	0.738173	3.05557	4.24164	14.3653	4	10	0.586912	0.641935
beta-Alanine	22.6025	10.3649	23.86	6.35248	23.33	4.85193	17.435	2.8946	21.975	5.30997	0.632614	3.05557	105.217	623.701	4	15	0.646905	0.696667
Fumarate	61.71	17.6396	58.1025	17.2278	63.5425	2.59212	59.5875	9.90142	51.7525	6.49146	0.540748	3.05557	326.547	2264.55	4	15	0.708273	0.751199
Jasmonoyl-isoleucine	7.4	0.0608275	8.37333	0.52634	9.28	4.05693	8.43667	1.42311	7.43667	0.255799	0.492707	3.05557	7.42217	37.6602	4	10	0.741666	0.774875
Raffinose	1051.18	505.051	1109.12	264.942	1107.98	739.029	1451.45	485.256	1112.42	398.042	0.411489	3.05557	416540	3.79604e+06	4	15	0.79766	0.82112
Threonine	1305.35	475.115	1486.98	147.606	1391.52	132.738	1341.25	291.542	1452.28	165.175	0.300441	3.05557	90714.2	1132262	4	15	0.873099	0.885753
Maleate	146.528	61.2764	162.15	108.533	184.382	54.2905	159.798	44.277	142.177	40.3625	0.247696	3.05557	4373.56	66213.6	4	15	0.906586	0.906586
	Between Wyalkatchem and Young:
	WT0_average	WT0_Standard Deviation	WT1_average	WT1_Standard Deviation	WT2_average	WT2_Standard Deviation	WT3_average	WT3_Standard Deviation	WT4_average	WT4_Standard Deviation	YT0_average	YT0_Standard Deviation	YT1_average	YT1_Standard Deviation	YT2_average	YT2_Standard Deviation	YT3_average	YT3_Standard Deviation	YT4_average	YT4_Standard Deviation	F ratio	F critical value	SS (Groups)	SS (Error)	df (Groups)	df (Error)	Raw p value	FDR adjusted p value < 0.05 (Benjamini-Hochberg Method)
Fructose	3799.95	1711.41	3252.18	947.192	5515.39	2174.5	13269.9	749.739	10351.1	2119.05	3799.27	1224.23	5229.12	3147.2	5416.59	1981.95	3134.13	1140.62	3967.65	892.392	14.6092	2.2107	408070976	93108392	9	30	1.01183e-08	5.32e-07
Glucose	3129.31	1123.52	3050.21	725.218	7752.61	3335.14	18171.5	3885.95	12325.8	1439.76	3709.72	1288.03	5858.74	3619.3	7504.99	3651.18	3184.33	2047.57	6841.15	2035.82	14.1029	2.2107	844201280	199534336	9	30	1.52149e-08	5.32e-07
Salicylic acid	22.3824	4.91179	21.2531	3.01402	18.7882	2.75398	18.7383	1.20361	21.348	0.962974	8.30333	0.510523	8.73667	1.21261	8.23	1.80674	8.75333	0.405257	13.53	2.78539	19.8087	2.2107	999.936	112.177	9	20	4.26159e-08	9.94e-07
Shikimate	33.5194	7.5434	37.7553	9.0019	72.9467	28.0646	87.1268	11.3716	72.1534	15.8496	38.355	13.5996	62.645	10.6217	37.2825	5.28902	36.62	1.69141	23.6675	6.74387	10.9685	2.2107	16586	5040.49	9	30	2.50527e-07	4.3925e-06
Valine	687.932	143.415	302.011	83.8532	161.345	22.2401	151.593	20.9741	152.776	50.8566	438.185	216.562	234.385	22.0443	189.57	80.5746	151.442	24.4273	278.975	187.002	9.77579	2.2107	1.06075e+06	361692	9	30	8.45501e-07	1.1844e-05
Citruline	2.86738	1.85488	0.673944	0.427994	10.047	2.80306	3.62895	3.07909	7.50641	2.36192	3.76	1.68184	2.9325	0.61711	8.3325	1.50048	3.4975	2.45007	8.7575	3.57469	7.85833	2.2107	359.159	152.348	9	30	7.48028e-06	7.455e-05
Leucine	468.862	131.959	206.603	84.2833	76.7921	27.9998	86.9698	9.954	77.7301	32.7736	344.395	202.263	130.857	12.2749	92.3175	49.9661	96.0225	32.8096	183.248	135.05	7.85829	2.2107	631900	268040	9	30	7.4806e-06	7.455e-05
Isoleucine	402.733	114.708	188.489	69.9381	88.2682	37.1167	84.3548	13.1918	76.2245	23.9543	273.7	144.943	130.738	6.61271	118.575	72.8877	80.68	13.6719	154.87	101.406	7.75192	2.2107	397740	171029	9	30	8.52159e-06	7.455e-05
Phenlyalanine	225.075	65.3622	76.8227	15.0116	50.5765	7.54331	73.8026	10.1877	59.719	20.4858	148.832	45.194	127.568	58.7479	103.377	50.6966	75.64	8.77262	83.955	45.0539	7.25018	2.2107	99500.2	45746.1	9	30	1.59906e-05	0.000115182
Tyrosine	182.649	77.7271	65.9516	15.3915	47.7175	3.95378	61.6806	15.5051	52.1559	11.3257	106.975	39.2653	77.4225	8.68807	55.0975	11.2886	58.3575	11.5363	62.935	25.4624	7.21502	2.2107	59667.7	27566.4	9	30	1.67274e-05	0.000115182
2-Oxoglutarate	9.36212	1.34602	7.21746	0.608624	11.4312	1.67077	7.01528	0.3516	11.4485	2.2241	9.6525	1.6756	7.0275	0.480789	9.34	1.91177	6.715	0.990438	7.535	0.923526	7.15406	2.2107	119.575	55.7143	9	30	1.80919e-05	0.000115182
Lysine	281.783	75.4821	130.297	65.8079	55.2369	13.8616	53.749	4.07547	52.5778	23.2666	221.082	131.89	82.22	24.4178	87.4175	82.6487	41.3775	11.2717	84.3575	50.3386	6.77907	2.2107	233439	114784	9	30	2.9561e-05	0.000172667
Trehalose	28.9635	9.33811	25.5127	5.48183	35.5977	6.35101	33.2535	16.4774	23.7235	9.89336	19.375	7.03076	11.6525	1.36537	11.795	2.94303	10.6	0.808744	10.9375	2.38121	6.28103	2.2107	3353.61	1779.76	9	30	5.81221e-05	0.000312846
Galactitol	78.1855	12.2215	63.0634	16.5039	95.8388	20.5001	81.047	24.963	67.2672	23.5039	61.6625	19.7774	52.0275	18.3715	34.725	19.508	29.95	6.56883	33.9425	8.98703	6.02524	2.2107	17627.7	9752.16	9	30	8.31801e-05	0.000416
Asparagine	692.982	216.185	585.818	206.416	250.364	61.7201	152.11	67.7299	164.125	92.7293	379.755	244.158	282.387	225.717	103.748	15.3418	102.983	26.8971	310.868	230.64	5.95177	2.2107	1.45193e+06	813161	9	30	9.23346e-05	0.000430733
GABA	371.698	101.843	167.097	98.6567	427.583	270.113	147.308	95.9391	587.597	182.032	1137.57	709.319	350.042	59.915	778.655	224.26	545.445	354.948	1060.03	178.495	5.50978	2.2107	4216322	2.55081e+06	9	30	0.000175538	0.00077
Isocitrate	34.5183	6.91679	39.4512	3.69699	29.9327	4.20208	31.0946	11.4933	22.9309	4.017	33.2925	12.3615	31.1425	8.92611	20.3975	5.17714	17.4275	3.3086	14.6625	3.48227	5.1905	2.2107	2381.3	1529.27	9	30	0.000283641	0.00116941
Inositol	3144.56	498.743	2135.65	425.605	3403.79	1422.08	1878.82	151.205	1949.29	226.782	3350.08	982.178	2133.13	67.63	2224.97	427.882	1677.72	243.766	1600.77	294.176	4.93445	2.2107	16985824	11474308	9	30	0.000420943	0.00163722
trans-Cinnamic acid	5.58632	1.43667	3.50059	1.19155	4.08497	0.507432	3.91835	1.24618	2.27996	0.212914	2.81	0.19975	2.18333	0.251064	1.99	0.360416	3.24	0.767398	2.88	0.480312	5.56001	2.2107	31.9859	12.7841	9	20	0.00069188	0.00254947
Methionine	23.7605	4.34366	14.3794	1.8311	23.5054	4.08087	29.9091	14.3848	27.2514	8.99529	38.21	20.0872	34.2825	6.62885	73.335	35.7815	81.775	43.9588	60.215	28.7375	4.38941	2.2107	19012.4	14438.1	9	30	0.00100597	0.00352089
Citrate	179.523	42.9322	183.658	29.8116	114.207	24.8414	161.703	35.1374	102.349	26.3322	130.373	27.99	159.355	34.9914	130.442	13.6497	119.567	22.8672	102.463	25.535	4.30789	2.2107	33521.9	25938.4	9	30	0.00115022	0.00383406
Glucose-6-P	121.955	17.3294	222.325	38.3801	162.347	23.8635	176.631	46.4823	147.078	30.7293	157.338	68.1149	211.185	87.4017	116.422	16.1183	110.267	6.506	93.2625	7.95034	4.07182	2.2107	66299.6	54275.2	9	30	0.00170504	0.00542513
Xylose	95.4371	16.1377	86.0551	8.55029	116.887	27.9827	98.5626	8.3762	106.789	16.1754	119.88	32.8219	76.27	6.64054	78.1425	18.7092	72.34	10.6978	78.43	8.66254	3.87085	2.2107	10831.9	9327.79	9	30	0.00239948	0.00704939
Sucrose	59758.3	9624.66	77106.2	3295.73	90854.8	12901.4	91171.9	10818.3	91969.8	15099.4	84360.2	17020.3	89494.5	8884.52	74535.9	9079.72	69172.6	9459.18	74471.2	9928.64	3.86288	2.2107	4359950800	3762261500	9	30	0.00243249	0.00704939
Histidine	363.119	106.535	286.081	171.738	145.157	81.0405	100.091	29.21	88.1832	36.0354	301.433	138.945	285.168	120.911	271.088	159.841	100.495	52.1097	127.19	15.9448	3.84285	2.2107	387384	336021	9	30	0.00251764	0.00704939
Mannose	59.1416	10.7934	55.9961	4.95659	76.4891	13.3251	77.4144	8.60253	87.6593	18.62	70.645	17.1923	55.4275	9.9939	55.655	13.4622	50.7375	9.14187	67.105	13.1711	3.75685	2.2107	5318.8	4719.2	9	30	0.00292046	0.00786277
Fructose-6-P	3776.32	1086.67	2473.33	787.685	4187.92	2035.7	2048.12	297.194	2048.83	447.335	4002.63	1417.48	2502.06	316.24	2399.36	750.137	1813.91	517.746	1656.65	665.161	3.68451	2.2107	31888112	28848798	9	30	0.00331163	0.00857728
Homoserine	4.38887	1.39902	2.98034	0.435508	6.62067	1.87227	3.65053	1.29067	6.17444	2.87916	6.2275	3.32511	6.4775	1.76988	9.5475	3.54118	3.235	0.567362	6.71	1.51954	3.66423	2.2107	148.294	134.902	9	30	0.00343091	0.00857728
Alanine	2600.62	298.541	1349.91	372.448	2308.98	695.208	1328.75	446.181	1866.07	709.864	2605.58	853.467	2222.16	466.676	1761.25	548.714	1340.53	289.709	2231.24	342.549	3.56152	2.2107	9175978	8588080	9	30	0.00410805	0.00970643
Proline	347.633	124.853	130.068	32.9648	174.645	26.9038	160.729	62.1998	158.312	36.7795	434.952	436.125	229.955	87.1275	734.067	417.241	167.02	24.8137	210.02	39.8301	3.5544	2.2107	1.26906e+06	1.19013e+06	9	30	0.0041599	0.00970643
Glycine	155.26	43.1593	54.0021	13.0336	123.433	27.4857	72.7996	55.9963	81.7327	32.0556	159.475	63.4377	307.215	213.389	222.417	128.679	72.9875	19.1568	123.775	54.3207	3.23666	2.2107	222513	229159	9	30	0.00733643	0.0165661
Quinate	2.57608	0.575723	2.77962	0.362718	5.37303	3.19351	4.08475	0.20697	4.55363	0.328039	3.4775	0.992384	2.97	0.459638	2.8725	0.429525	2.5975	0.238939	2.4625	0.190153	3.16244	2.2107	34.9679	36.8575	9	30	0.00839357	0.0183609
Serine	4325.85	216.041	3302.97	602.982	3767.05	560.464	2984.88	569.901	3794.18	873.098	3720.12	1235.51	3458.07	581.212	3302.06	183.851	2320.49	388.573	4292.32	914.715	3.07065	2.2107	12981231	14091751	9	30	0.00992464	0.0210523
Putrescine	18.5189	7.14077	11.3418	2.2739	33.5392	1.83374	20.5442	2.29135	26.0679	13.2233	20.7975	7.69656	21.505	13.8471	24.595	10.9855	8.6475	2.47162	16.8275	7.36491	3.04378	2.2107	1839.9	2014.93	9	30	0.0104257	0.0214251
Arabinose	63.3416	11.0385	57.9249	6.86772	72.78	15.2844	76.5837	4.92481	88.1557	16.3631	75.39	17.994	62.6975	13.1311	55.55	12.8645	54.01	8.59237	65.65	11.2226	3.02377	2.2107	4234.79	4668.33	9	30	0.0108159	0.0214251
Raffinose	1037.55	414.473	1199.47	449.544	2182.35	750.626	2408.78	771.776	2120.27	1043.68	1051.18	505.051	1109.12	264.942	1107.98	739.029	1451.45	485.256	1112.42	398.042	3.01367	2.2107	10544241	11662680	9	30	0.0110186	0.0214251
Arabitol	51.4249	7.98346	42.7235	5.05302	47.2198	15.4854	46.4031	2.22841	49.0997	6.7446	67.415	20.091	41.315	2.93141	39.81	9.6192	39.5375	5.31301	42.07	3.78531	2.98538	2.2107	2490.3	2780.55	9	30	0.0116078	0.0219607
2-cis-4-trans-Abscisic acid	12.0148	1.81406	13.8251	5.63123	14.8001	2.12143	13.7516	1.45264	16.2213	0.956987	20.38	2.61914	9.29	2.40493	17.1733	6.08793	11.82	0.718401	13.1033	1.88429	3.03065	2.2107	262.669	192.602	9	20	0.0186404	0.0343376
Arginine	276.085	67.9113	177.043	102.312	113.289	37.2057	112.84	20.3511	104.566	34.6683	326.03	231.799	146.49	68.6194	167.32	119.462	75.4625	7.47399	138.355	60.4346	2.65831	2.2107	226087	283496	9	30	0.0213488	0.0383184
Maltose	70.0237	13.424	80.7945	3.90781	63.2949	16.1213	73.4662	5.85546	72.0786	10.9887	91.125	21.7238	79.2625	7.42626	60.105	12.3108	68.4075	7.28542	62.8575	5.65276	2.63767	2.2107	3261.9	4122.2	9	30	0.0221952	0.0388416
beta-Alanine	35.7081	5.26673	20.9532	3.65831	23.3124	3.4641	25.6851	6.66349	25.9131	6.45913	22.6025	10.3649	23.86	6.35248	23.33	4.85193	17.435	2.8946	21.975	5.30997	2.59765	2.2107	811.584	1041.43	9	30	0.0239352	0.0408649
Ribose	57.4731	8.18708	52.1349	4.17417	62.1608	5.40256	59.9199	3.35584	65.2968	8.36275	70.1125	23.7607	51.3425	5.19969	45.59	10.3896	47.81	5.62527	51.855	7.59087	2.5708	2.2107	2275.9	2950.96	9	30	0.0251805	0.0419675
Aconitate	355.292	93.8737	323.013	88.5386	292.231	152.56	261.451	97.6255	228.301	71.5157	467.062	98.4304	261.91	120.476	270.233	122.606	265.695	63.4628	172.798	52.7148	2.51073	2.2107	227350	301838	9	30	0.0282142	0.0459301
Glutamine	1478.1	261.145	1082.28	580.024	2269.93	671.835	1663.31	825.333	2332.7	769.436	1624.41	707.69	2401	538.055	2607.93	1223.16	1965.55	515.46	2658.46	466.868	2.28332	2.2107	10068049	14697938	9	30	0.0435111	0.0692222
Tryptophan	37.7953	20.0558	12.0913	1.98364	6.25723	1.0294	11.7362	5.76101	8.77108	2.89759	38.6	33.7512	32.0225	24.4863	50.0575	47.984	10.295	1.69065	10.9925	7.41524	2.24485	2.2107	9188.29	13643.5	9	30	0.0468352	0.0728548
Indole-3-acetic acid	0.312906	0.0414382	0.312164	0.0750857	0.332286	0.0606459	0.291884	0.0243101	0.272423	0.00506327	0.24	0.0173205	0.206667	0.0152753	0.25	0.05	0.293333	0.0702377	0.26	0.0173205	2.24693	2.2107	0.0402753	0.0398324	9	20	0.0631812	0.0945282
Malonate	7.68121	1.20469	7.63728	1.37573	6.86329	1.43057	7.15589	0.671034	7.48421	1.28699	9.5475	1.16583	6.9975	1.08518	7.865	0.64542	7.1425	0.969377	6.9575	0.681781	2.08627	2.2107	22.2593	35.5647	9	30	0.0634689	0.0945282
Succinate	10.7548	2.326	9.78091	1.31121	9.99789	2.35854	7.97989	0.386582	10.3165	0.669388	12.015	2.83601	10.23	1.41516	9.8125	0.980455	9.215	1.32286	8.385	0.923779	1.97317	2.2107	47.7705	80.7001	9	30	0.0788423	0.114978
Ornithine	6.97185	2.96395	6.36774	1.98569	7.52156	3.21835	4.57939	1.67538	6.1786	1.84548	9.6825	5.79621	6.4725	2.17871	10.8075	2.02826	5.34	1.84792	7.39	0.450999	1.8818	2.2107	127.653	226.12	9	30	0.0939165	0.134166
Aspartate	4698.03	643.906	5664.22	932.42	4845.67	856.67	5351.17	1091	3900.51	954.139	3763.29	852.369	5227.72	1766.28	4872.26	1152.39	5208.22	1025.14	3603.12	940.313	1.84435	2.2107	18637482	33683840	9	30	0.100883	0.139938
Malate	195.738	63.8599	222.126	89.0632	185.492	25.7065	228.649	40.8537	227.661	23.1193	200.482	66.3262	139.155	53.8089	190.605	32.641	124.858	34.9011	164.368	58.8516	1.83882	2.2107	46199.8	83748.8	9	30	0.101954	0.139938
Caffeic Acid	48.8905	9.34779	40.5208	4.98533	41.8167	8.96057	40.2782	5.08289	48.9461	7.37523	47.39	9.87923	35.665	3.21332	45.11	6.4957	39.5575	5.71729	39.4	2.24919	1.80199	2.2107	747.032	1381.86	9	30	0.109376	0.14651
Glutamate	7627.12	448.923	7655.27	1223.41	7377	831.42	7511.68	1221.26	6829.32	1961.02	7711.21	1728.3	9887.28	1223.39	7410.58	725.987	6931.21	1658.23	6478.4	1830.68	1.79459	2.2107	30426656	56515440	9	30	0.110929	0.14651
Mannitol	145.403	47.463	109.275	56.0653	204.61	71.5252	170.4	82.7457	123.287	41.8756	257.418	102.334	234.683	114.758	164.433	108.683	129.49	14.7312	128.502	64.5689	1.71791	2.2107	91147	176856	9	30	0.128336	0.166361
beta-Gentibiose	114.639	24.3978	102.237	12.7599	96.7698	23.8782	100.517	10.5976	113.92	18.9509	123.97	31.0471	85.5725	8.23016	88.355	22.8156	93.47	13.1617	98.0075	9.58592	1.66892	2.2107	5432.86	10851	9	30	0.140805	0.179206
Glucuronate	34.0511	6.43567	31.6883	4.18198	30.6462	6.22669	30.901	2.69928	34.5403	4.69258	36.825	7.97943	27.3075	2.1969	27.475	6.53392	28.295	3.59975	30.005	2.76611	1.5534	2.2107	361.796	776.353	9	30	0.174915	0.218644
Melibiose	111.805	19.1674	99.746	11.5663	98.8831	23.3196	100.608	10.1785	115.334	15.9326	122.345	28.5813	91.1625	7.48287	92.375	18.0239	95.375	12.3606	98.405	10.8398	1.49857	2.2107	3871.42	8611.36	9	30	0.19368	0.237852
Cysteine	37.926	10.4374	29.6456	3.11726	36.0579	12.5248	35.065	10.4277	31.4615	8.88654	44.82	13.3971	31.8275	2.26394	26.93	3.46856	28.2925	9.00169	30.925	5.11957	1.47756	2.2107	1020.11	2301.33	9	30	0.201349	0.243007
Itaconate	408.831	167.762	355.328	64.99	378.931	185.521	408.025	58.2358	321.666	59.3059	522.175	220.79	306.67	159.01	480.405	121.714	428.945	57.4751	270.527	57.9965	1.44509	2.2107	220068	507624	9	30	0.213747	0.253263
Melezitose	84.8147	17.1194	77.543	9.95528	73.7905	18.2585	76.6475	8.3972	86.4922	13.8369	92.595	22.3103	65.8125	6.36452	68.5425	16.2032	72.55	9.97924	74.8325	6.74747	1.43664	2.2107	2499.9	5800.33	9	30	0.217083	0.253263
2-keto gluconic acid	28.9497	5.95133	26.1053	3.53598	24.3787	6.16285	25.1026	3.40727	29.14	5.02401	31.085	7.98929	21.715	2.53967	22.95	6.15364	24.4475	3.39424	25.3825	2.51091	1.39848	2.2107	313.052	746.171	9	30	0.232749	0.267089
Ferulic Acid	71.9313	14.5732	68.9555	8.64509	68.628	12.7791	69.1187	8.90131	70.3184	14.5675	86.51	19.8402	59.8975	7.12761	74.7425	16.2865	66.4675	10.5928	64.8125	3.70206	1.2507	2.2107	1775.65	4732.4	9	30	0.303159	0.342277
Rhamnose	67.3682	11.6362	58.6936	7.26543	63.3374	15.3233	60.8858	4.14893	66.3018	9.68857	72.2875	19.2668	71.735	20.4234	53.655	12.5541	54.5675	8.32132	57.82	6.42056	1.11725	2.2107	1599.27	4771.43	9	30	0.381132	0.42348
Jasmonic acid	8.42253	0.904995	8.04581	0.56483	9.3014	1.23233	8.1823	0.931506	7.95253	0.315979	7.24667	0.197568	8.03	0.463573	8.62	2.472	7.81667	0.555908	7.18	0.713372	1.08107	2.2107	10.5147	21.6138	9	20	0.417628	0.45678
Nicotinic Acid	23.563	4.69005	24.5946	3.5533	23.2358	7.6629	27.8761	6.63385	27.0426	4.74608	27.9175	7.09046	20.2725	6.40008	25.095	5.27969	22.8325	5.30311	20.6	2.96458	0.954675	2.2107	271.422	947.694	9	30	0.494952	0.533026
Jasmonoyl-isoleucine	9.15883	1.32439	8.92634	1.45709	10.0498	0.366295	8.42096	0.783035	7.93375	0.892068	7.4	0.0608275	8.37333	0.52634	9.28	4.05693	8.43667	1.42311	7.43667	0.255799	0.865454	2.2107	18.8888	48.5007	9	20	0.569489	0.604004
Threonine	1460.29	109.418	1199.87	164.065	1318.75	205.05	1635.92	253.192	1447.66	425.173	1305.35	475.115	1486.98	147.606	1391.52	132.738	1341.25	291.542	1452.28	165.175	0.826922	2.2107	523368	2109702	9	30	0.59678	0.623501
Fumarate	54.618	6.01441	54.2613	18.8755	50.9421	6.1454	64.7855	12.8919	61.2141	11.2071	61.71	17.6396	58.1025	17.2278	63.5425	2.59212	59.5875	9.90142	51.7525	6.49146	0.654904	2.2107	870.487	4430.61	9	30	0.741669	0.763483
Syringic Acid	16.1019	4.17976	13.9448	2.37593	15.7012	4.77688	15.3912	1.33138	16.3108	4.6254	17.3075	4.92275	12.9625	2.7195	15.0375	3.10768	15.145	0.635636	14.1725	1.05595	0.573621	2.2107	57.7729	335.72	9	30	0.807715	0.819421
Maleate	165.769	83.7347	128.558	70.9836	150.545	66.2274	180.563	58.4321	141.474	18.8919	146.528	61.2764	162.15	108.533	184.382	54.2905	159.798	44.277	142.177	40.3625	0.297588	2.2107	11323.5	126836	9	30	0.96979	0.96979

## Sheet: Table S8
	Table S8. Multiple comparisons of phospholipids in Wyalkatchem, Young, Wyalkatchem vs. Young across all the time points by using One-Way ANOVA, with FDR-adjusted p < 0.05 as significance.
	In Wyalkatchem:
	WT0_average	WT0_Standard Deviation	WT1_average	WT1_Standard Deviation	WT2_average	WT2_Standard Deviation	WT3_average	WT3_Standard Deviation	WT4_average	WT4_Standard Deviation	F ratio	F critical value	SS (Groups)	SS (Error)	df (Groups)	df (Error)	Raw p value	FDR adjusted p value < 0.05 (Benjamini-Hochberg Method)
PC(34:0)	264.936	16.9433	423.236	24.7942	615.413	143.292	554.934	58.0855	646.943	48.8072	18.2183	3.05557	396289	81571.1	4	15	1.25976e-05	0.000494667
PC(32:0)	132.665	7.75854	101.71	15.0903	109.785	21.0339	66.2258	3.50139	77.2392	8.65685	17.0867	3.05557	11175.2	2452.62	4	15	1.85499e-05	0.000494667
PG(34:2)	1890.32	89.8389	2155.66	175.242	2781.88	675.138	3639.36	389.272	3935.26	559.347	16.7048	3.05557	12815844	2.87698e+06	4	15	2.12351e-05	0.000494667
PC(34:1)	4092.15	346.525	6527.5	358.411	9489.55	2406.98	8472.91	1054.35	9859.18	897.111	14.3572	3.05557	91410360	23875688	4	15	5.16565e-05	0.00090475
PG(34:1)	3310.28	238.948	3724	327.142	4995.58	1401.91	6442.1	846.32	6959.73	1263.95	11.6651	3.05557	41465076	13329894	4	15	0.000166008	0.002324
PC(35:1)	74.2995	8.03619	89.4166	3.42141	121.724	27.0618	111.74	12.9624	131.508	8.63568	10.5135	3.05557	8841.62	3153.67	4	15	0.000290625	0.003395
PC(38:3)	187.967	24.2596	196.313	11.4899	270.197	91.4025	389.859	69.2759	448.613	115.169	10.012	3.05557	217365	81413.9	4	15	0.000375928	0.00376
PC(36:6)	31865.8	2322.44	27711.3	2838.48	31427.4	6703.9	17655.5	3208.36	21876.3	3207.85	9.70994	3.05557	613488260	236930480	4	15	0.00044086	0.00385875
PC(36:4)	9989.62	770.691	9722.05	299.661	13789.2	3796.56	15957.4	2336.71	17847.6	3168.71	8.43384	3.05557	206450944	91795768	4	15	0.000898787	0.00699222
PC(34:3)	69408.1	2798.71	67659.9	4397.63	68621.9	6979.18	51724.8	7337.22	58016.5	5904.62	7.48306	3.05557	985250430	493740480	4	15	0.00160095	0.0112003
PC(38:4)	423.336	39.8405	447.785	48.2062	567.574	155.568	651.589	49.2706	749.694	144.403	7.3337	3.05557	301517	154177	4	15	0.00176005	0.0112003
PG(34:3)	4863.11	273.097	4820.76	205.632	5327.78	1096.37	6276.12	850.458	6832.71	491.425	7.00215	3.05557	12792546	6851045	4	15	0.00218127	0.0127241
PI(36:4)	36.0485	5.52824	41.9665	6.48104	60.5155	20.4156	83.2767	14.6048	58.1056	17.2914	6.80797	3.05557	5455.38	3004.96	4	15	0.00248031	0.0133555
PC(36:3)	3974.02	209.037	4632.73	280.172	6858.01	2166.11	5896.93	664.112	7231.38	794.544	6.66026	3.05557	31364950	17659758	4	15	0.0027389	0.0136945
PG(36:5)	141.428	14.5039	201.699	9.78642	183.355	54.8125	233.717	19.2676	176.264	18.9003	5.69881	3.05557	18414.1	12117	4	15	0.00539653	0.0251838
PI(36:6)	197.417	24.7859	212.701	14.2159	227.76	50.7861	159.068	19.2938	140.078	34.7489	5.43825	3.05557	21646	14926.2	4	15	0.00655405	0.028674
PC(33:2)	389.892	65.7146	380.383	50.8562	403.144	62.4187	495.803	76.921	544.073	66.9152	5.03255	3.05557	85333.3	63586	4	15	0.00895699	0.0368817
PC(36:2)	1587.49	200.214	1739.63	156.567	2513.15	908.318	2565.99	457.047	2822.64	419.361	4.69372	3.05557	4.78532e+06	3.82319e+06	4	15	0.0117395	0.0449504
PC(35:0)	84.8999	12.3267	83.7772	14.9572	84.2844	15.4821	55.9329	13.4699	61.3064	8.50818	4.64635	3.05557	3230.84	2607.56	4	15	0.0122008	0.0449504
PC(32:1)	143.634	10.2553	133.526	13.026	133.725	25.6404	106.147	5.05235	119.211	7.61174	4.2319	3.05557	3438.81	3047.22	4	15	0.0172327	0.0603145
PE(36:6)	603.504	64.0908	741.805	66.7271	810.309	150.772	612.144	100.527	557.016	123.084	4.00103	3.05557	180999	169643	4	15	0.0210232	0.0681061
PC(34:2)	37230.9	2239.47	34644.9	2839.7	37520.2	7690.24	43628	7507.43	47782.1	4362.72	3.93216	3.05557	464353184	442841568	4	15	0.0223284	0.0681061
PC(38:6)	365.882	34.4153	365.24	28.1117	391.147	60.2103	287.507	38.9814	338.366	28.716	3.9133	3.05557	24870.2	23832.4	4	15	0.0227016	0.0681061
PC(36:1)	236.951	29.1842	244.503	32.612	341.977	124.51	375.837	100.895	411.299	63.0683	3.8813	3.05557	98043.2	94726.5	4	15	0.0233507	0.0681061
PE(36:3)	33.6302	4.98162	39.9958	1.25877	52.7861	15.8892	45.3685	4.68746	48.1754	3.75881	3.49353	3.05557	880.279	944.903	4	15	0.0331122	0.0927141
PC(33:1)	166.753	14.9396	194.71	18.5094	224.393	51.8034	209.171	30.9609	236.485	16.3959	3.28923	3.05557	11780.1	13430.3	4	15	0.0400357	0.107788
PE(36:4)	644.965	63.0858	573.411	14.5407	666.908	154.476	799.178	152.029	782.264	78.4703	3.18631	3.05557	146123	171973	4	15	0.0441231	0.110846
PC(38:5)	316.303	21.1762	295.287	35.4586	311.985	67.4226	348.728	32.2625	390.292	40.2665	3.18119	3.05557	22685.2	26741.4	4	15	0.0443385	0.110846
PE(38:6)	41.1231	2.99335	47.6956	2.87071	49.4968	2.74878	42.38	5.12615	41.5996	7.05518	2.9502	3.05557	237.927	302.43	4	15	0.0553714	0.128346
PC(32:2)	187.503	7.56346	163.131	11.9217	170.45	42.3558	203.261	18.7286	215.594	30.8636	2.91362	3.05557	7684.19	9890.01	4	15	0.0573831	0.128346
PC(35:2)	477.907	48.4851	439.98	35.4569	506.363	111.558	548.5	110.765	607.791	26.1718	2.89665	3.05557	67218.8	87021.4	4	15	0.0583438	0.128346
PC(41:6)	307.003	12.8109	278.139	34.9934	302.32	63.358	225.806	49.4685	235.439	43.3916	2.89091	3.05557	22509.5	29198.6	4	15	0.0586724	0.128346
PE(34:3)	1674.65	173.431	1895.18	95.8761	2148.41	418.744	1774.7	134.022	1617.26	292.792	2.79232	3.05557	711051	954918	4	15	0.0646552	0.137147
PC(39:3)	1625.07	466.244	1158.58	376.779	1412.18	203.492	1026.13	208.627	1099.58	129.008	2.68	3.05557	988217	1.38277e+06	4	15	0.072307	0.146801
PI(34:3)	2723.78	320.29	2622.83	148.461	3368.73	654.673	2465.89	500.527	2471.34	489.593	2.66502	3.05557	2.22466e+06	3.13035e+06	4	15	0.0734005	0.146801
LPC(30:6)	412.848	108.033	286.082	78.4877	314.792	58.2754	265.731	56.4803	305.144	26.3954	2.57157	3.05557	51666.2	75342.5	4	15	0.0806501	0.15682
PC(37:4)	186.459	23.5934	206.628	15.9681	223.333	45.9336	228.944	30.4329	249.96	25.8703	2.53288	3.05557	9152.72	13550.9	4	15	0.083879	0.15869
PC(35:3)	603.365	75.0747	596.761	46.2858	623.088	75.8123	495.162	72.8423	553.588	54.3002	2.39235	3.05557	41685.5	65341.8	4	15	0.0968582	0.178423
PE(38:3)	32.905	3.10915	23.859	2.7197	37.1034	15.7156	32.5955	7.5476	40.4216	5.75855	2.18734	3.05557	619.754	1062.52	4	15	0.119904	0.215213
PE(34:1)	47.9218	5.71967	52.6614	9.97222	68.3572	19.5744	63.6857	10.386	63.6726	10.3705	2.0111	3.05557	1175.66	2192.2	4	15	0.14452	0.252911
PE(34:2)	511.044	60.3146	500.688	29.8671	596.65	141.683	609.434	75.4261	610.961	24.6252	1.96331	3.05557	48532.1	92698.2	4	15	0.1521	0.259683
PC(34:4)	474.26	42.6298	469.986	86.4486	486.448	81.2126	385.16	60.0553	414.155	35.5064	1.86127	3.05557	30902.3	62260.4	4	15	0.169754	0.279195
PC(35:4)	271.471	15.1953	257.86	9.61356	289.899	56.7285	257.532	33.8212	308.056	21.5218	1.85178	3.05557	7627.11	15445.5	4	15	0.171505	0.279195
PE(40:10)	369.209	80.0059	332.117	105.628	407.304	41.6802	299.841	63.6514	298.971	42.2972	1.73658	3.05557	34920.5	75407.8	4	15	0.194355	0.309202
PC(39:2)	835.368	213.022	560.51	176.116	705.399	115.107	723.382	185.283	828.535	155.262	1.69452	3.05557	200741	444243	4	15	0.203487	0.316535
PG(36:6)	580.989	112.992	691.767	66.8037	669.157	137.362	552.358	101.839	554.717	88.4261	1.60308	3.05557	69623.1	162865	4	15	0.224934	0.342292
PC(39:6)	43.7099	8.95963	47.527	21.5444	28.3645	9.42961	36.7605	5.80271	31.1452	13.2625	1.56297	3.05557	1053.97	2528.76	4	15	0.235079	0.343734
PC(35:5)	133.565	14.1913	127.771	10.5383	133.096	14.93	137.539	22.5187	155.078	19.1871	1.55422	3.05557	1753.89	4231.77	4	15	0.237357	0.343734
PE(38:4)	23.7807	4.71811	18.6163	3.66688	23.4528	6.4571	20.8123	0.813148	25.0178	2.9108	1.54184	3.05557	106.738	259.604	4	15	0.240614	0.343734
PI(36:5)	241.299	18.3425	259.706	8.95972	285.773	65.4656	319.538	61.4211	271.987	57.0201	1.48225	3.05557	13905.1	35178.9	4	15	0.256966	0.359753
PC(36:0)	96.418	20.9287	81.1256	13.7586	90.6294	14.7848	68.8042	22.8205	83.4386	12.1725	1.44441	3.05557	1750.45	4544.55	4	15	0.267943	0.367765
LPC(16:0)	40.2474	3.17215	32.1956	7.91339	25.2294	4.02359	41.5149	24.2012	42.9237	11.7834	1.38909	3.05557	903.929	2440.26	4	15	0.284863	0.383469
PG(32:0)	291.876	28.6391	299.69	13.9481	333.953	68.4495	309.338	65.2512	355.429	14.281	1.35222	3.05557	10992.7	30485.2	4	15	0.29674	0.385488
PC(36:5)	38325.5	3069.23	33476.8	3626.18	39386.5	8734.17	35188.4	3673.72	40041.9	2476.26	1.35029	3.05557	127989168	355449472	4	15	0.297376	0.385488
PI(34:2)	581.001	62.9645	501.11	32.0959	666.097	153.877	641.182	182.574	666.449	122.151	1.29972	3.05557	79987.1	230781	4	15	0.314523	0.392979
PC(38:2)	58.9154	22.3803	54.0831	19.6824	60.0133	9.79462	78.7028	20.2182	77.0177	24.118	1.29256	3.05557	2041.9	5924	4	15	0.317031	0.392979
PC(33:4)	221.102	29.8829	224.472	22.9931	271.247	47.2882	259.857	68.7513	271.27	36.0368	1.28416	3.05557	9947.88	29049.7	4	15	0.319998	0.392979
PG(32:1)	720.756	79.9606	700.035	86.9866	705.271	84.1351	610.096	157.213	592.607	104.135	1.25535	3.05557	56841.3	169797	4	15	0.330385	0.39874
PG(34:4)	13942.8	1530.2	11930.3	1739.09	12398.5	2071.27	12069.6	1594.85	12937.1	1346	0.953418	3.05557	10686960	42034120	4	15	0.460878	0.546804
LPC(18:3)	315.907	44.3646	321.795	58.8448	237.857	68.7794	311.584	118.121	278.662	49.4412	0.93105	3.05557	19781.9	79675.6	4	15	0.472239	0.550945
PE(40:9)	148.064	22.1572	125.992	38.7963	168.396	28.3789	149.741	48.7791	159.798	22.3097	0.892636	3.05557	4055.13	17035.7	4	15	0.492321	0.564959
PE(36:2)	45.521	2.61229	39.9086	11.919	48.0171	13.6433	42.7102	9.40793	51.3937	9.3035	0.785327	3.05557	320.47	1530.27	4	15	0.552267	0.623527
PE(36:5)	919.191	70.3192	930.299	28.4833	1064.8	241.03	985.051	110.042	935.736	161.257	0.711058	3.05557	58002.3	305894	4	15	0.596997	0.66333
PC(39:4)	33.6286	2.37163	30.8973	5.57733	36.7321	14.6048	28.2726	1.91094	30.6346	7.44686	0.67953	3.05557	168.055	927.414	4	15	0.616745	0.674564
PI(34:4)	16.1639	1.68303	12.8889	1.83256	14.0152	3.81824	14.0336	4.23565	14.668	3.05113	0.597475	3.05557	22.9525	144.06	4	15	0.670051	0.708352
PC(33:3)	871.679	149.142	909.159	134.44	941.396	118	802.583	155.425	910.194	133.509	0.58972	3.05557	45395.8	288669	4	15	0.675218	0.708352
PC(37:5)	87.0211	4.70711	84.3949	8.22516	83.9259	9.85158	82.0312	6.79478	89.8876	9.23733	0.585565	3.05557	149.137	955.083	4	15	0.677994	0.708352
PG(36:4)	30.1521	3.0254	24.8963	4.72831	26.7863	8.27174	25.418	4.32174	28.322	6.6994	0.568566	3.05557	74.3644	490.473	4	15	0.68941	0.709687
PC(41:5)	780.696	218.166	769.891	235.86	836.882	336.142	691.032	166.672	667.391	129.005	0.368027	3.05557	76738	781919	4	15	0.827662	0.839657
LPC(24:4)	20.7765	7.57779	20.6393	1.73252	19.5671	7.19223	21.5835	5.66151	24.0117	4.43521	0.340076	3.05557	44.5843	491.629	4	15	0.846697	0.846697
	In Young:
	YT0_average	YT0_Standard Deviation	YT1_average	YT1_Standard Deviation	YT2_average	YT2_Standard Deviation	YT3_average	YT3_Standard Deviation	YT4_average	YT4_Standard Deviation	F ratio	F critical value	SS (Groups)	SS (Error)	df (Groups)	df (Error)	Raw p value	FDR adjusted p value (Benjamini-Hochberg Method)
PI(36:5)	194.413	34.944	296.553	13.7787	245.376	30.6058	224.081	16.5474	205.955	8.09961	12.0795	3.05557	25966.7	8061.21	4	15	0.000137031	0.00959
PC(34:0)	408.792	83.5261	622.966	99.7005	737.907	108.208	418.576	32.4986	527.612	103.871	9.65046	3.05557	312452	121413	4	15	0.00045509	0.0106633
PI(36:6)	122.101	23.1944	166.67	24.6167	139.452	29.4327	79.3561	12.0524	92.1743	20.7425	9.64337	3.05557	19948.3	7757.27	4	15	0.00045682	0.0106633
PC(34:1)	6213.7	1133.51	9584.47	1669.46	11426.4	1898.1	6391.28	555.203	8224.19	1631.83	9.11279	3.05557	77610480	31937454	4	15	0.000610223	0.010675
PC(35:3)	573.388	68.7265	473.713	57.3666	469.204	62.5755	343.988	49.0922	437.026	44.7953	8.29368	3.05557	108459	49039.8	4	15	0.000976015	0.0119093
PG(36:5)	133.309	12.5706	215.75	25.3574	152.716	24.8793	195.282	13.1614	160.345	33.4668	8.21804	3.05557	17838	8139.74	4	15	0.00102079	0.0119093
PC(32:1)	122.218	33.6868	81.904	6.61972	82.0884	14.5702	61.3643	3.67092	69.8504	2.3754	7.73018	3.05557	8719.83	4230.09	4	15	0.0013721	0.0131015
PC(32:0)	159.347	64.4891	70.0285	23.946	65.974	10.8339	52.6011	9.50378	54.5203	18.0081	7.58966	3.05557	31963.1	15792.7	4	15	0.00149732	0.0131015
PC(34:3)	61955.2	13073.4	51472.3	2982.17	50894.3	6686.25	37594.7	4929.92	47069.4	3773.93	5.85738	3.05557	1232668420	789175870	4	15	0.00480563	0.0373772
PG(32:0)	325.634	33.1914	272.808	29.4184	267.784	70.0726	198.518	16.9108	226.444	33.2862	5.69628	3.05557	37692.2	24813.7	4	15	0.00540661	0.0378463
PC(35:4)	232.878	34.4573	197.767	14.0056	208.829	33.2116	156.369	17.5631	209.734	17.6643	5.07899	3.05557	12624.2	9320.89	4	15	0.00863696	0.0540825
PC(34:4)	404.274	141.403	272.394	24.8013	276.966	44.4664	201.744	10.2452	243.705	17.6718	4.98872	3.05557	91809.5	69012.9	4	15	0.00927128	0.0540825
PC(35:1)	116.008	22.7384	132.72	17.2028	146.068	31.504	84.1407	5.35274	119.383	19.4021	4.84712	3.05557	8571.92	6631.71	4	15	0.0103745	0.0558628
PG(36:6)	361.87	42.9703	449.264	30.6274	405.964	87.4444	309.062	42.1946	324.795	45.7576	4.6833	3.05557	53596.2	42915.4	4	15	0.0118392	0.0591961
PC(38:6)	335.079	81.3734	255.476	37.0493	263.943	50.4244	191.558	27.8676	243.909	24.0844	4.45446	3.05557	42383.5	35680.7	4	15	0.0142902	0.0656055
PC(33:1)	173.776	19.218	188.62	42.0857	200.517	31.1058	122.875	14.6703	182.957	27.9764	4.3967	3.05557	14442.3	12318	4	15	0.0149955	0.0656055
PC(36:3)	5439.34	1300.53	6508.96	934.5	8207.42	1516.83	5412.03	688.482	6278.5	819.99	4.31453	3.05557	20750532	18035440	4	15	0.0160674	0.0661599
PG(32:1)	919.873	243.5	714.76	142.207	700.239	117.348	584.877	26.9904	577.592	48.9459	3.98287	3.05557	307190	289229	4	15	0.0213588	0.0823004
PC(41:6)	173.264	39.8202	204.472	25.0174	192.165	48.2984	126.802	14.2674	194.114	9.51983	3.93164	3.05557	15218.4	14515.3	4	15	0.0223387	0.0823004
PC(32:2)	237.675	30.5587	197.91	13.4813	203.805	16.5871	192.786	11.4092	214.34	11.9509	3.79631	3.05557	5052.76	4991.12	4	15	0.0251777	0.0881219
PE(36:2)	56.2903	14.2157	45.303	5.80214	34.8204	6.53223	43.7358	10.3876	35.9275	5.3297	3.60681	3.05557	1196.68	1244.19	4	15	0.029856	0.0995201
PI(34:3)	2382.67	763.157	2189.83	100.999	2294.71	388.531	1489.03	121.741	1816.89	228.332	3.44193	3.05557	2.23181e+06	2.43157e+06	4	15	0.0347253	0.106993
PE(34:1)	61.5594	6.7956	72.6026	8.97752	71.2051	12.5559	53.8136	6.81255	57.5726	8.36441	3.42864	3.05557	1099.36	1202.4	4	15	0.0351549	0.106993
PC(35:2)	576.17	65.3394	516.981	9.62851	500.358	65.4705	463.09	38.1786	571.478	61.353	3.34569	3.05557	37124.1	41610.4	4	15	0.0379732	0.108829
PC(36:6)	25522.2	10416	19003.3	4173.4	18473.7	3939.67	11770.9	2082.76	15862.5	2541.59	3.3208	3.05557	404418336	456687744	4	15	0.0388675	0.108829
PI(36:4)	43.2083	15.2502	67.9881	8.61912	60.707	6.87132	66.8263	14.4583	56.1411	7.92746	3.21504	3.05557	1609.99	1877.88	4	15	0.0429371	0.113519
PC(33:4)	146.286	11.5955	161.661	37.1581	174.318	10.3439	115.738	30.526	179.898	40.5804	3.158	3.05557	10612.9	12602.4	4	15	0.0453276	0.113519
PC(33:3)	788.25	79.0009	702.174	185.044	727.974	107.963	477.795	88.4471	754.26	189.024	3.15615	3.05557	241614	287075	4	15	0.0454075	0.113519
PC(35:0)	80.35	32.4928	57.276	6.41938	55.9705	15.3809	41.9718	8.53761	46.6091	3.34405	3.09876	3.05557	3514.33	4252.9	4	15	0.0479676	0.115784
PC(38:3)	311.626	97.7655	348	37.8616	431.95	82.6786	486.62	127.198	447.797	55.5639	2.85589	3.05557	84749.1	111282	4	15	0.0607246	0.141691
PC(39:6)	27.9781	12.1236	38.7099	8.87866	33.8419	1.62596	27.9792	3.47406	24.1231	4.56285	2.52437	3.05557	527.787	784.037	4	15	0.0846079	0.19105
PC(39:3)	1010.19	185.04	859.03	231.542	841.62	245.999	614.038	164.786	824.953	157.269	2.00024	3.05557	320445	600764	4	15	0.146207	0.305328
PC(33:2)	442.189	69.3119	449.86	88.0602	465.47	82.2643	392.799	39.1299	573.393	156.152	1.95747	3.05557	70846.1	135723	4	15	0.153055	0.305328
PC(38:5)	367.791	61.8422	286.786	25.3392	329.066	42.5041	307.706	41.938	325.036	34.1838	1.95221	3.05557	14369	27601.4	4	15	0.153922	0.305328
PC(36:4)	14298.3	3347.34	15798.7	1426.61	18292.4	2589.97	18459.2	3106.76	17871.6	2136.97	1.94424	3.05557	53142268	102499224	4	15	0.155243	0.305328
LPC(18:3)	454.423	258.257	270.67	47.0237	227.554	96.7824	243.912	118.541	232.266	50.1051	1.93361	3.05557	146702	284511	4	15	0.157026	0.305328
PC(38:2)	62.4287	19.5996	55.5813	5.94535	61.2137	7.90271	75.8059	7.82284	69.3326	10.7779	1.85893	3.05557	980.476	1977.91	4	15	0.170186	0.315659
PC(39:2)	691.094	109.444	571.22	71.8269	587.422	98.4387	594.67	100.919	719.376	110.024	1.85258	3.05557	72794.5	147351	4	15	0.171358	0.315659
PC(37:4)	207.799	27.5876	193.505	7.90965	211.427	29.8894	177.666	8.91017	206.69	18.573	1.81066	3.05557	3101.82	6424.09	4	15	0.179315	0.316311
PC(36:0)	81.3128	14.5566	75.4215	16.2022	76.9245	14.6046	57.6967	14.5127	76.0479	5.05699	1.8005	3.05557	1330.78	2771.68	4	15	0.181302	0.316311
PE(36:4)	714.618	117.456	832.662	23.2688	793.016	58.7041	875.845	155.588	875.24	94.7244	1.78058	3.05557	72595.9	152891	4	15	0.185268	0.316311
PE(38:6)	37.0008	11.0043	34.9172	3.80627	34.6087	7.52001	27.2478	4.29458	28.5112	2.41315	1.71059	3.05557	296.136	649.199	4	15	0.199946	0.331093
LPC(30:6)	296.175	43.3551	257.592	41.473	258.049	50.8017	211.273	51.1351	255.787	43.4335	1.69498	3.05557	14484.3	32045.3	4	15	0.203385	0.331093
PC(37:5)	90.6112	26.42	69.3819	3.92131	76.2253	5.32294	69.6401	5.25183	75.6269	10.991	1.67106	3.05557	1189.94	2670.33	4	15	0.208776	0.331437
PC(39:4)	24.574	7.92111	28.9546	3.28653	31.8313	6.25408	23.3629	3.54975	29.9076	5.79022	1.64041	3.05557	208.379	476.358	4	15	0.215905	0.331437
PE(36:6)	542.172	218.107	509.756	99.172	475.742	120.44	377.002	44.0015	364.808	58.8118	1.63244	3.05557	100959	231920	4	15	0.217801	0.331437
PC(35:5)	128.646	42.2477	98.8062	5.33492	97.7917	8.70624	94.2534	14.3854	110.182	18.9766	1.60295	3.05557	3149.7	7368.54	4	15	0.224968	0.335059
PI(34:2)	613.555	79.1519	575.244	54.5428	610.989	47.3604	518.442	62.2872	603.286	75.0533	1.51173	3.05557	25391.8	62986.9	4	15	0.248738	0.357526
LPC(24:4)	25.565	3.60114	23.6102	3.64708	18.4877	9.31956	20.7471	7.59753	27.6359	2.77328	1.50279	3.05557	214.643	535.611	4	15	0.251205	0.357526
PE(34:3)	1661.94	543.569	1531.45	101.052	1426.34	275.984	1291.61	23.1605	1238.56	143.341	1.48787	3.05557	479606	1.20879e+06	4	15	0.255375	0.357526
PC(36:5)	36450	4443.38	34150.3	1617.97	34971.2	4505.8	31086.5	2158.42	34299.6	2774.7	1.39608	3.05557	61451268	165064048	4	15	0.282666	0.387973
PG(34:2)	2707.55	414.996	3183.19	438.649	3139.19	416.021	3285.8	575.411	3461.85	525.444	1.36486	3.05557	1.2501e+06	3.43469e+06	4	15	0.292613	0.393902
PG(36:4)	39.8598	9.55968	37.6497	6.50146	37.2362	5.34674	31.2694	1.97727	34.1332	2.83063	1.29207	3.05557	180.028	522.498	4	15	0.317204	0.416589
PE(40:10)	263.932	96.0064	244.156	77.2699	211.467	61.221	177.695	47.4926	182.485	38.571	1.25695	3.05557	22805.2	68037.4	4	15	0.3298	0.416589
PG(34:1)	4795.82	598.333	5799.97	872.748	5628.29	693.026	5470.47	1003.49	5950.54	796.207	1.23723	3.05557	3.20782e+06	9722776	4	15	0.337089	0.416589
PE(36:5)	875.114	184.942	945.695	25.0638	846.152	157.509	763.776	36.7326	814.493	119.83	1.2272	3.05557	73974.7	226048	4	15	0.34086	0.416589
PC(38:4)	581.042	167.116	585.084	18.5593	686.902	103.82	691.148	107.102	678.657	47.2849	1.20342	3.05557	50791.5	158272	4	15	0.349959	0.416589
PC(36:1)	313.743	96.6127	362.168	54.3545	412.745	73.8621	369.93	60.993	340.019	33.1738	1.20186	3.05557	21695.6	67694.1	4	15	0.350567	0.416589
PE(38:3)	49.033	12.5091	38.0758	5.96062	41.932	8.00075	41.9424	8.59282	37.614	4.33941	1.20042	3.05557	334.855	1046.06	4	15	0.351125	0.416589
PE(40:9)	145.696	26.5444	128.726	20.596	121.802	26.0288	110.099	18.9097	123.705	25.9199	1.18326	3.05557	2684.32	8507.16	4	15	0.357862	0.417506
PG(34:3)	5932.16	793.108	5499.37	382.078	5386.81	652.056	5168.06	429.669	5656.16	303.115	1.11765	3.05557	1.32032e+06	4430023	4	15	0.384803	0.441577
PE(34:2)	671.173	150.685	583.596	22.5908	539.812	72.8639	623.206	111.988	595.975	45.0409	1.0992	3.05557	37896.4	129287	4	15	0.392723	0.443397
PG(34:4)	14421.5	2420.96	13688	2226.93	13321	1241.67	12452.3	970.815	12376	645.601	1.08209	3.05557	11878141	41163940	4	15	0.400205	0.444672
PC(34:2)	41213.2	4967.02	39570.9	3943.27	40863	3016.55	41285.1	1617.15	44459.2	3502.31	1.0132	3.05557	52039244	192604640	4	15	0.431708	0.47218
PE(36:3)	42.0603	10.9907	48.2172	6.86352	45.872	8.61321	40.2565	8.30596	39.3602	10.2905	0.683589	3.05557	228.031	1250.92	4	15	0.614178	0.661422
PC(41:5)	621.052	330.059	612.218	217.141	612.499	295.912	531.874	106.828	787.248	189.541	0.601629	3.05557	140055	872974	4	15	0.667292	0.707734
PE(38:4)	27.0338	11.3122	21.6359	2.78534	21.7342	5.36513	20.9391	5.79592	22.4568	3.97704	0.560694	3.05557	95.9541	641.755	4	15	0.694727	0.725834
PI(34:4)	14.3924	4.07761	13.7483	4.89022	14.4298	1.44175	11.7594	3.58295	15.0441	3.67832	0.466329	3.05557	25.7366	206.962	4	15	0.759556	0.781896
LPC(16:0)	43.1706	27.8366	32.2337	11.1958	30.5445	11.0424	36.2597	12.0492	33.29	3.63493	0.41813	3.05557	394.899	3541.65	4	15	0.79305	0.804544
PC(36:2)	2162.55	852.613	2388.53	428.795	2480.16	456.337	2342.97	304.976	2199.16	289.045	0.270629	3.05557	280505	3.88684e+06	4	15	0.89231	0.89231
	Between Wyalkatchem and Young:
	WT0_average	WT0_Standard Deviation	WT1_average	WT1_Standard Deviation	WT2_average	WT2_Standard Deviation	WT3_average	WT3_Standard Deviation	WT4_average	WT4_Standard Deviation	YT0_average	YT0_Standard Deviation	YT1_average	YT1_Standard Deviation	YT2_average	YT2_Standard Deviation	YT3_average	YT3_Standard Deviation	YT4_average	YT4_Standard Deviation	F ratio	F critical value	SS (Groups)	SS (Error)	df (Groups)	df (Error)	Raw p value	FDR adjusted p value (Benjamini-Hochberg Method)
PC(32:1)	143.634	10.2553	133.526	13.026	133.725	25.6404	106.147	5.05235	119.211	7.61174	122.218	33.6868	81.904	6.61972	82.0884	14.5702	61.3643	3.67092	69.8504	2.3754	14.3418	2.2107	31311	7277.32	9	30	1.25333e-08	8.75e-07
PI(36:6)	197.417	24.7859	212.701	14.2159	227.76	50.7861	159.068	19.2938	140.078	34.7489	122.101	23.1944	166.67	24.6167	139.452	29.4327	79.3561	12.0524	92.1743	20.7425	12.7986	2.2107	87095.1	22683.5	9	30	4.5892e-08	1.6065e-06
PC(34:0)	264.936	16.9433	423.236	24.7942	615.413	143.292	554.934	58.0855	646.943	48.8072	408.792	83.5261	622.966	99.7005	737.907	108.208	418.576	32.4986	527.612	103.871	11.9294	2.2107	726447	202984	9	30	1.00385e-07	2.33333e-06
PG(36:6)	580.989	112.992	691.767	66.8037	669.157	137.362	552.358	101.839	554.717	88.4261	361.87	42.9703	449.264	30.6274	405.964	87.4444	309.062	42.1946	324.795	45.7576	11.2957	2.2107	697332	205781	9	30	1.82364e-07	3.185e-06
PC(35:4)	271.471	15.1953	257.86	9.61356	289.899	56.7285	257.532	33.8212	308.056	21.5218	232.878	34.4573	197.767	14.0056	208.829	33.2116	156.369	17.5631	209.734	17.6643	10.4686	2.2107	77780.8	24766.4	9	30	4.12308e-07	4.65e-06
PC(34:1)	4092.15	346.525	6527.5	358.411	9489.55	2406.98	8472.91	1054.35	9859.18	897.111	6213.7	1133.51	9584.47	1669.46	11426.4	1898.1	6391.28	555.203	8224.19	1631.83	10.3704	2.2107	173641392	55813144	9	30	4.55571e-07	4.65e-06
PC(34:3)	69408.1	2798.71	67659.9	4397.63	68621.9	6979.18	51724.8	7337.22	58016.5	5904.62	61955.2	13073.4	51472.3	2982.17	50894.3	6686.25	37594.7	4929.92	47069.4	3773.93	10.3512	2.2107	3983914500	1282916350	9	30	4.64585e-07	4.65e-06
PC(34:4)	474.26	42.6298	469.986	86.4486	486.448	81.2126	385.16	60.0553	414.155	35.5064	404.274	141.403	272.394	24.8013	276.966	44.4664	201.744	10.2452	243.705	17.6718	10.1287	2.2107	398888	131273	9	30	5.84032e-07	5.11e-06
PC(41:6)	307.003	12.8109	278.139	34.9934	302.32	63.358	225.806	49.4685	235.439	43.3916	173.264	39.8202	204.472	25.0174	192.165	48.2984	126.802	14.2674	194.114	9.51983	9.27186	2.2107	121593	43713.9	9	30	1.45685e-06	1.13556e-05
PC(33:4)	221.102	29.8829	224.472	22.9931	271.247	47.2882	259.857	68.7513	271.27	36.0368	146.286	11.5955	161.661	37.1581	174.318	10.3439	115.738	30.526	179.898	40.5804	8.71814	2.2107	108939	41652.1	9	30	2.70995e-06	1.897e-05
PC(38:6)	365.882	34.4153	365.24	28.1117	391.147	60.2103	287.507	38.9814	338.366	28.716	335.079	81.3734	255.476	37.0493	263.943	50.4244	191.558	27.8676	243.909	24.0844	8.47007	2.2107	151224	59513	9	30	3.60816e-06	2.2575e-05
PC(32:0)	132.665	7.75854	101.71	15.0903	109.785	21.0339	66.2258	3.50139	77.2392	8.65685	159.347	64.4891	70.0285	23.946	65.974	10.8339	52.6011	9.50378	54.5203	18.0081	8.41106	2.2107	46038.8	18245.4	9	30	3.86545e-06	2.2575e-05
PC(35:3)	603.365	75.0747	596.761	46.2858	623.088	75.8123	495.162	72.8423	553.588	54.3002	573.388	68.7265	473.713	57.3666	469.204	62.5755	343.988	49.0922	437.026	44.7953	8.22483	2.2107	282231	114382	9	30	4.81352e-06	2.59e-05
PC(36:6)	31865.8	2322.44	27711.3	2838.48	31427.4	6703.9	17655.5	3208.36	21876.3	3207.85	25522.2	10416	19003.3	4173.4	18473.7	3939.67	11770.9	2082.76	15862.5	2541.59	7.95265	2.2107	1654831100	693618240	9	30	6.67007e-06	3.335e-05
PG(34:2)	1890.32	89.8389	2155.66	175.242	2781.88	675.138	3639.36	389.272	3935.26	559.347	2707.55	414.996	3183.19	438.649	3139.19	416.021	3285.8	575.411	3461.85	525.444	7.82799	2.2107	14822305	6.31167e+06	9	30	7.76261e-06	3.62133e-05
PC(38:3)	187.967	24.2596	196.313	11.4899	270.197	91.4025	389.859	69.2759	448.613	115.169	311.626	97.7655	348	37.8616	431.95	82.6786	486.62	127.198	447.797	55.5639	7.19212	2.2107	415768	192696	9	30	1.72267e-05	7.525e-05
PE(38:6)	41.1231	2.99335	47.6956	2.87071	49.4968	2.74878	42.38	5.12615	41.5996	7.05518	37.0008	11.0043	34.9172	3.80627	34.6087	7.52001	27.2478	4.29458	28.5112	2.41315	6.9163	2.2107	1974.52	951.628	9	30	2.46562e-05	0.000101706
PG(34:1)	3310.28	238.948	3724	327.142	4995.58	1401.91	6442.1	846.32	6959.73	1263.95	4795.82	598.333	5799.97	872.748	5628.29	693.026	5470.47	1003.49	5950.54	796.207	6.7429	2.2107	46632580	23052670	9	30	3.10195e-05	0.000120556
PC(35:1)	74.2995	8.03619	89.4166	3.42141	121.724	27.0618	111.74	12.9624	131.508	8.63568	116.008	22.7384	132.72	17.2028	146.068	31.504	84.1407	5.35274	119.383	19.4021	6.59251	2.2107	19353.1	9785.38	9	30	3.79559e-05	0.00014
PC(36:4)	9989.62	770.691	9722.05	299.661	13789.2	3796.56	15957.4	2336.71	17847.6	3168.71	14298.3	3347.34	15798.7	1426.61	18292.4	2589.97	18459.2	3106.76	17871.6	2136.97	6.53467	2.2107	380895840	194294992	9	30	4.10471e-05	0.0001435
PG(36:5)	141.428	14.5039	201.699	9.78642	183.355	54.8125	233.717	19.2676	176.264	18.9003	133.309	12.5706	215.75	25.3574	152.716	24.8793	195.282	13.1614	160.345	33.4668	6.37686	2.2107	38752.4	20256.8	9	30	5.09198e-05	0.000169667
PE(36:6)	603.504	64.0908	741.805	66.7271	810.309	150.772	612.144	100.527	557.016	123.084	542.172	218.107	509.756	99.172	475.742	120.44	377.002	44.0015	364.808	58.8118	6.03822	2.2107	727418	401563	9	30	8.16648e-05	0.000259955
PI(34:3)	2723.78	320.29	2622.83	148.461	3368.73	654.673	2465.89	500.527	2471.34	489.593	2382.67	763.157	2189.83	100.999	2294.71	388.531	1489.03	121.741	1816.89	228.332	5.57307	2.2107	9299087	5561920	9	30	0.000159866	0.000486957
PC(39:3)	1625.07	466.244	1158.58	376.779	1412.18	203.492	1026.13	208.627	1099.58	129.008	1010.19	185.04	859.03	231.542	841.62	245.999	614.038	164.786	824.953	157.269	5.3695	2.2107	3.19517e+06	1.98353e+06	9	30	0.000216375	0.00063
PC(36:3)	3974.02	209.037	4632.73	280.172	6858.01	2166.11	5896.93	664.112	7231.38	794.544	5439.34	1300.53	6508.96	934.5	8207.42	1516.83	5412.03	688.482	6278.5	819.99	5.26203	2.2107	56348756	35695196	9	30	0.000254428	0.0007112
PG(32:0)	291.876	28.6391	299.69	13.9481	333.953	68.4495	309.338	65.2512	355.429	14.281	325.634	33.1914	272.808	29.4184	267.784	70.0726	198.518	16.9108	226.444	33.2862	5.09165	2.2107	84468.9	55298.9	9	30	0.000329984	0.000888462
PE(40:10)	369.209	80.0059	332.117	105.628	407.304	41.6802	299.841	63.6514	298.971	42.2972	263.932	96.0064	244.156	77.2699	211.467	61.221	177.695	47.4926	182.485	38.571	5.00382	2.2107	215332	143445	9	30	0.000377906	0.00098
PI(36:4)	36.0485	5.52824	41.9665	6.48104	60.5155	20.4156	83.2767	14.6048	58.1056	17.2914	43.2083	15.2502	67.9881	8.61912	60.707	6.87132	66.8263	14.4583	56.1411	7.92746	4.88436	2.2107	7154.87	4882.84	9	30	0.000455224	0.0011375
PC(35:0)	84.8999	12.3267	83.7772	14.9572	84.2844	15.4821	55.9329	13.4699	61.3064	8.50818	80.35	32.4928	57.276	6.41938	55.9705	15.3809	41.9718	8.53761	46.6091	3.34405	4.78316	2.2107	9844.41	6860.47	9	30	0.00053382	0.00127867
PC(33:1)	166.753	14.9396	194.71	18.5094	224.393	51.8034	209.171	30.9609	236.485	16.3959	173.776	19.218	188.62	42.0857	200.517	31.1058	122.875	14.6703	182.957	27.9764	4.76659	2.2107	36819.5	25748.3	9	30	0.000548002	0.00127867
PI(36:5)	241.299	18.3425	259.706	8.95972	285.773	65.4656	319.538	61.4211	271.987	57.0201	194.413	34.944	296.553	13.7787	245.376	30.6058	224.081	16.5474	205.955	8.09961	4.45858	2.2107	57836.8	43240.1	9	30	0.000898535	0.00203
PC(38:4)	423.336	39.8405	447.785	48.2062	567.574	155.568	651.589	49.2706	749.694	144.403	581.042	167.116	585.084	18.5593	686.902	103.82	691.148	107.102	678.657	47.2849	4.38407	2.2107	410940	312449	9	30	0.0010148	0.00221988
PC(35:5)	133.565	14.1913	127.771	10.5383	133.096	14.93	137.539	22.5187	155.078	19.1871	128.646	42.2477	98.8062	5.33492	97.7917	8.70624	94.2534	14.3854	110.182	18.9766	4.25555	2.2107	14809.7	11600.3	9	30	0.00125422	0.00266046
PE(34:3)	1674.65	173.431	1895.18	95.8761	2148.41	418.744	1774.7	134.022	1617.26	292.792	1661.94	543.569	1531.45	101.052	1426.34	275.984	1291.61	23.1605	1238.56	143.341	4.20235	2.2107	2.72779e+06	2163704	9	30	0.00137014	0.00276448
PG(34:3)	4863.11	273.097	4820.76	205.632	5327.78	1096.37	6276.12	850.458	6832.71	491.425	5932.16	793.108	5499.37	382.078	5386.81	652.056	5168.06	429.669	5656.16	303.115	4.19707	2.2107	14204230	11281068	9	30	0.00138224	0.00276448
PC(33:3)	871.679	149.142	909.159	134.44	941.396	118	802.583	155.425	910.194	133.509	788.25	79.0009	702.174	185.044	727.974	107.963	477.795	88.4471	754.26	189.024	3.90655	2.2107	674752	575745	9	30	0.00225718	0.00438897
PC(32:2)	187.503	7.56346	163.131	11.9217	170.45	42.3558	203.261	18.7286	215.594	30.8636	237.675	30.5587	197.91	13.4813	203.805	16.5871	192.786	11.4092	214.34	11.9509	3.87075	2.2107	17280.3	14881.1	9	30	0.00239988	0.0045403
PE(36:4)	644.965	63.0858	573.411	14.5407	666.908	154.476	799.178	152.029	782.264	78.4703	714.618	117.456	832.662	23.2688	793.016	58.7041	875.845	155.588	875.24	94.7244	3.84567	2.2107	374796	324865	9	30	0.00250549	0.00461538
PG(36:4)	30.1521	3.0254	24.8963	4.72831	26.7863	8.27174	25.418	4.32174	28.322	6.6994	39.8598	9.55968	37.6497	6.50146	37.2362	5.34674	31.2694	1.97727	34.1332	2.83063	3.45228	2.2107	1049.12	1012.97	9	30	0.00498403	0.0089457
LPC(30:6)	412.848	108.033	286.082	78.4877	314.792	58.2754	265.731	56.4803	305.144	26.3954	296.175	43.3551	257.592	41.473	258.049	50.8017	211.273	51.1351	255.787	43.4335	3.2138	2.2107	103537	107388	9	30	0.00764645	0.0133813
PC(34:2)	37230.9	2239.47	34644.9	2839.7	37520.2	7690.24	43628	7507.43	47782.1	4362.72	41213.2	4967.02	39570.9	3943.27	40863	3016.55	41285.1	1617.15	44459.2	3502.31	2.79981	2.2107	533739296	635446210	9	30	0.016376	0.0279591
PC(36:1)	236.951	29.1842	244.503	32.612	341.977	124.51	375.837	100.895	411.299	63.0683	313.743	96.6127	362.168	54.3545	412.745	73.8621	369.93	60.993	340.019	33.1738	2.74764	2.2107	133882	162421	9	30	0.0180533	0.0299066
PC(35:2)	477.907	48.4851	439.98	35.4569	506.363	111.558	548.5	110.765	607.791	26.1718	576.17	65.3394	516.981	9.62851	500.358	65.4705	463.09	38.1786	571.478	61.353	2.72734	2.2107	105247	128632	9	30	0.0187531	0.0299066
PG(32:1)	720.756	79.9606	700.035	86.9866	705.271	84.1351	610.096	157.213	592.607	104.135	919.873	243.5	714.76	142.207	700.239	117.348	584.877	26.9904	577.592	48.9459	2.72605	2.2107	375399	459026	9	30	0.0187984	0.0299066
PC(33:2)	389.892	65.7146	380.383	50.8562	403.144	62.4187	495.803	76.921	544.073	66.9152	442.189	69.3119	449.86	88.0602	465.47	82.2643	392.799	39.1299	573.393	156.152	2.69358	2.2107	161056	199309	9	30	0.0199793	0.030657
PC(37:4)	186.459	23.5934	206.628	15.9681	223.333	45.9336	228.944	30.4329	249.96	25.8703	207.799	27.5876	193.505	7.90965	211.427	29.8894	177.666	8.91017	206.69	18.573	2.68916	2.2107	16114.7	19974.9	9	30	0.020146	0.030657
PE(38:3)	32.905	3.10915	23.859	2.7197	37.1034	15.7156	32.5955	7.5476	40.4216	5.75855	49.033	12.5091	38.0758	5.96062	41.932	8.00075	41.9424	8.59282	37.614	4.33941	2.60934	2.2107	1650.6	2108.57	9	30	0.0234128	0.0348701
PE(34:1)	47.9218	5.71967	52.6614	9.97222	68.3572	19.5744	63.6857	10.386	63.6726	10.3705	61.5594	6.7956	72.6026	8.97752	71.2051	12.5559	53.8136	6.81255	57.5726	8.36441	2.3983	2.2107	2442.37	3394.6	9	30	0.0349368	0.0509494
PC(38:5)	316.303	21.1762	295.287	35.4586	311.985	67.4226	348.728	32.2625	390.292	40.2665	367.791	61.8422	286.786	25.3392	329.066	42.5041	307.706	41.938	325.036	34.1838	2.32526	2.2107	37908.3	54342.8	9	30	0.0401603	0.0573718
PC(36:2)	1587.49	200.214	1739.63	156.567	2513.15	908.318	2565.99	457.047	2822.64	419.361	2162.55	852.613	2388.53	428.795	2480.16	456.337	2342.97	304.976	2199.16	289.045	2.21067	2.2107	5113292	7710030	9	30	0.0500029	0.0700041
PC(39:6)	43.7099	8.95963	47.527	21.5444	28.3645	9.42961	36.7605	5.80271	31.1452	13.2625	27.9781	12.1236	38.7099	8.87866	33.8419	1.62596	27.9792	3.47406	24.1231	4.56285	2.08108	2.2107	2068.26	3312.8	9	30	0.0641047	0.0862957
PC(39:2)	835.368	213.022	560.51	176.116	705.399	115.107	723.382	185.283	828.535	155.262	691.094	109.444	571.22	71.8269	587.422	98.4387	594.67	100.919	719.376	110.024	2.08107	2.2107	369345	591594	9	30	0.0641053	0.0862957
PC(37:5)	87.0211	4.70711	84.3949	8.22516	83.9259	9.85158	82.0312	6.79478	89.8876	9.23733	90.6112	26.42	69.3819	3.92131	76.2253	5.32294	69.6401	5.25183	75.6269	10.991	2.00182	2.2107	2177.23	3625.41	9	30	0.0746278	0.0985651
PC(36:0)	96.418	20.9287	81.1256	13.7586	90.6294	14.7848	68.8042	22.8205	83.4386	12.1725	81.3128	14.5566	75.4215	16.2022	76.9245	14.6046	57.6967	14.5127	76.0479	5.05699	1.91599	2.2107	4205.35	7316.22	9	30	0.0879683	0.114033
PE(36:2)	45.521	2.61229	39.9086	11.919	48.0171	13.6433	42.7102	9.40793	51.3937	9.3035	56.2903	14.2157	45.303	5.80214	34.8204	6.53223	43.7358	10.3876	35.9275	5.3297	1.88602	2.2107	1569.8	2774.46	9	30	0.0931608	0.118568
PC(36:5)	38325.5	3069.23	33476.8	3626.18	39386.5	8734.17	35188.4	3673.72	40041.9	2476.26	36450	4443.38	34150.3	1617.97	34971.2	4505.8	31086.5	2158.42	34299.6	2774.7	1.82553	2.2107	285064256	520513536	9	30	0.104574	0.130717
PE(36:5)	919.191	70.3192	930.299	28.4833	1064.8	241.03	985.051	110.042	935.736	161.257	875.114	184.942	945.695	25.0638	846.152	157.509	763.776	36.7326	814.493	119.83	1.69908	2.2107	271144	531942	9	30	0.132998	0.16234
PE(36:3)	33.6302	4.98162	39.9958	1.25877	52.7861	15.8892	45.3685	4.68746	48.1754	3.75881	42.0603	10.9907	48.2172	6.86352	45.872	8.61321	40.2565	8.30596	39.3602	10.2905	1.69311	2.2107	1115.33	2195.83	9	30	0.13451	0.16234
PE(40:9)	148.064	22.1572	125.992	38.7963	168.396	28.3789	149.741	48.7791	159.798	22.3097	145.696	26.5444	128.726	20.596	121.802	26.0288	110.099	18.9097	123.705	25.9199	1.65596	2.2107	12689.4	25542.9	9	30	0.144292	0.171194
LPC(18:3)	315.907	44.3646	321.795	58.8448	237.857	68.7794	311.584	118.121	278.662	49.4412	454.423	258.257	270.67	47.0237	227.554	96.7824	243.912	118.541	232.266	50.1051	1.52881	2.2107	167031	364187	9	30	0.183114	0.213633
PE(34:2)	511.044	60.3146	500.688	29.8671	596.65	141.683	609.434	75.4261	610.961	24.6252	671.173	150.685	583.596	22.5908	539.812	72.8639	623.206	111.988	595.975	45.0409	1.50335	2.2107	100116	221985	9	30	0.191973	0.220297
PC(39:4)	33.6286	2.37163	30.8973	5.57733	36.7321	14.6048	28.2726	1.91094	30.6346	7.44686	24.574	7.92111	28.9546	3.28653	31.8313	6.25408	23.3629	3.54975	29.9076	5.79022	1.33434	2.2107	561.934	1403.77	9	30	0.261345	0.295067
PC(38:2)	58.9154	22.3803	54.0831	19.6824	60.0133	9.79462	78.7028	20.2182	77.0177	24.118	62.4287	19.5996	55.5813	5.94535	61.2137	7.90271	75.8059	7.82284	69.3326	10.7779	1.27818	2.2107	3030.02	7901.91	9	30	0.288839	0.316238
PI(34:2)	581.001	62.9645	501.11	32.0959	666.097	153.877	641.182	182.574	666.449	122.151	613.555	79.1519	575.244	54.5428	610.989	47.3604	518.442	62.2872	603.286	75.0533	1.27761	2.2107	112596	293768	9	30	0.289132	0.316238
PG(34:4)	13942.8	1530.2	11930.3	1739.09	12398.5	2071.27	12069.6	1594.85	12937.1	1346	14421.5	2420.96	13688	2226.93	13321	1241.67	12452.3	970.815	12376	645.601	1.04643	2.2107	26118358	83198056	9	30	0.42825	0.461192
LPC(24:4)	20.7765	7.57779	20.6393	1.73252	19.5671	7.19223	21.5835	5.66151	24.0117	4.43521	25.565	3.60114	23.6102	3.64708	18.4877	9.31956	20.7471	7.59753	27.6359	2.77328	0.957523	2.2107	295.082	1027.24	9	30	0.492792	0.522658
PE(38:4)	23.7807	4.71811	18.6163	3.66688	23.4528	6.4571	20.8123	0.813148	25.0178	2.9108	27.0338	11.3122	21.6359	2.78534	21.7342	5.36513	20.9391	5.79592	22.4568	3.97704	0.756229	2.2107	204.49	901.359	9	30	0.656088	0.685465
LPC(16:0)	40.2474	3.17215	32.1956	7.91339	25.2294	4.02359	41.5149	24.2012	42.9237	11.7834	43.1706	27.8366	32.2337	11.1958	30.5445	11.0424	36.2597	12.0492	33.29	3.63493	0.733499	2.2107	1316.32	5981.91	9	30	0.675349	0.695212
PC(41:5)	780.696	218.166	769.891	235.86	836.882	336.142	691.032	166.672	667.391	129.005	621.052	330.059	612.218	217.141	612.499	295.912	531.874	106.828	787.248	189.541	0.708641	2.2107	351818	1.65489e+06	9	30	0.696422	0.706515
PI(34:4)	16.1639	1.68303	12.8889	1.83256	14.0152	3.81824	14.0336	4.23565	14.668	3.05113	14.3924	4.07761	13.7483	4.89022	14.4298	1.44175	11.7594	3.58295	15.0441	3.67832	0.484155	2.2107	50.9847	351.022	9	30	0.873607	0.873607

## Sheet: Table S9
	Table S9. Tukey test for metabolites that found significantly changed in Table S7
	In Wyalkatchem:
	2-oxoglutarate							Alanine
	Tukey's multiple comparisons test	Mean Diff.	95.00% CI of diff.	Significant?	Summary	Adjusted P Value		Tukey's multiple comparisons test	Mean Diff.	95.00% CI of diff.	Significant?	Summary	Adjusted P Value
	WT0 vs. WT1	2.145	-0.9501 to 5.240	No	ns	0.254		WT0 vs. WT1	1251	89.50 to 2412	Yes	*	0.032
	WT0 vs. WT2	-2.07	-5.165 to 1.025	No	ns	0.284		WT0 vs. WT2	291.6	-869.6 to 1453	No	ns	0.934
	WT0 vs. WT3	2.35	-0.7451 to 5.445	No	ns	0.185		WT0 vs. WT3	1272	110.7 to 2433	Yes	*	0.029
	WT0 vs. WT4	-2.088	-5.183 to 1.008	No	ns	0.277		WT0 vs. WT4	734.6	-426.7 to 1896	No	ns	0.333
	WT1 vs. WT2	-4.215	-7.310 to -1.120	Yes	**	0.006		WT1 vs. WT2	-959.1	-2120 to 202.1	No	ns	0.131
	WT1 vs. WT3	0.205	-2.890 to 3.300	No	ns	>.999		WT1 vs. WT3	21.15	-1140 to 1182	No	ns	>.999
	WT1 vs. WT4	-4.233	-7.328 to -1.137	Yes	**	0.006		WT1 vs. WT4	-516.2	-1677 to 645.1	No	ns	0.653
	WT2 vs. WT3	4.42	1.325 to 7.515	Yes	**	0.004		WT2 vs. WT3	980.2	-181.0 to 2141	No	ns	0.119
	WT2 vs. WT4	-0.0175	-3.113 to 3.078	No	ns	>.999		WT2 vs. WT4	442.9	-718.3 to 1604	No	ns	0.763
	WT3 vs. WT4	-4.438	-7.533 to -1.342	Yes	**	0.004		WT3 vs. WT4	-537.3	-1699 to 623.9	No	ns	0.62
	Arginine							Asparagine
	Tukey's multiple comparisons test	Mean Diff.	95.00% CI of diff.	Significant?	Summary	Adjusted P Value		Tukey's multiple comparisons test	Mean Diff.	95.00% CI of diff.	Significant?	Summary	Adjusted P Value
	WT0 vs. WT1	99.05	-32.26 to 230.3	No	ns	0.189		WT0 vs. WT1	107.2	-211.3 to 425.6	No	ns	0.833
	WT0 vs. WT2	162.8	31.50 to 294.1	Yes	*	0.012		WT0 vs. WT2	442.6	124.2 to 761.0	Yes	**	0.005
	WT0 vs. WT3	163.2	31.95 to 294.5	Yes	*	0.012		WT0 vs. WT3	540.9	222.5 to 859.3	Yes	***	<.001
	WT0 vs. WT4	171.5	40.22 to 302.8	Yes	**	0.008		WT0 vs. WT4	528.9	210.4 to 847.3	Yes	***	<.001
	WT1 vs. WT2	63.75	-67.55 to 195.1	No	ns	0.578		WT1 vs. WT2	335.5	17.03 to 653.9	Yes	*	0.037
	WT1 vs. WT3	64.2	-67.10 to 195.5	No	ns	0.572		WT1 vs. WT3	433.7	115.3 to 752.1	Yes	**	0.006
	WT1 vs. WT4	72.48	-58.83 to 203.8	No	ns	0.46		WT1 vs. WT4	421.7	103.3 to 740.1	Yes	**	0.007
	WT2 vs. WT3	0.45	-130.9 to 131.8	No	ns	>.999		WT2 vs. WT3	98.26	-220.2 to 416.7	No	ns	0.872
	WT2 vs. WT4	8.723	-122.6 to 140.0	No	ns	>.999		WT2 vs. WT4	86.24	-232.2 to 404.7	No	ns	0.915
	WT3 vs. WT4	8.273	-123.0 to 139.6	No	ns	>.999		WT3 vs. WT4	-12.02	-330.4 to 306.4	No	ns	>.999
	beta-Alanine							Citrate
	Tukey's multiple comparisons test	Mean Diff.	95.00% CI of diff.	Significant?	Summary	Adjusted P Value		Tukey's multiple comparisons test	Mean Diff.	95.00% CI of diff.	Significant?	Summary	Adjusted P Value
	WT0 vs. WT1	14.76	3.237 to 26.28	Yes	**	0.009		WT0 vs. WT1	-4.135	-75.07 to 66.80	No	ns	>.999
	WT0 vs. WT2	12.4	0.8769 to 23.92	Yes	*	0.032		WT0 vs. WT2	65.32	-5.619 to 136.3	No	ns	0.078
	WT0 vs. WT3	10.03	-1.493 to 21.55	No	ns	0.103		WT0 vs. WT3	17.82	-53.11 to 88.76	No	ns	0.934
	WT0 vs. WT4	9.798	-1.723 to 21.32	No	ns	0.115		WT0 vs. WT4	77.18	6.239 to 148.1	Yes	*	0.03
	WT1 vs. WT2	-2.36	-13.88 to 9.161	No	ns	0.967		WT1 vs. WT2	69.45	-1.484 to 140.4	No	ns	0.056
	WT1 vs. WT3	-4.73	-16.25 to 6.791	No	ns	0.714		WT1 vs. WT3	21.96	-48.98 to 92.89	No	ns	0.87
	WT1 vs. WT4	-4.96	-16.48 to 6.561	No	ns	0.678		WT1 vs. WT4	81.31	10.37 to 152.2	Yes	*	0.021
	WT2 vs. WT3	-2.37	-13.89 to 9.151	No	ns	0.967		WT2 vs. WT3	-47.5	-118.4 to 23.44	No	ns	0.283
	WT2 vs. WT4	-2.6	-14.12 to 8.921	No	ns	0.954		WT2 vs. WT4	11.86	-59.08 to 82.79	No	ns	0.984
	WT3 vs. WT4	-0.23	-11.75 to 11.29	No	ns	>.999		WT3 vs. WT4	59.35	-11.58 to 130.3	No	ns	0.124
	Citruline							Fructose
	Tukey's multiple comparisons test	Mean Diff.	95.00% CI of diff.	Significant?	Summary	Adjusted P Value		Tukey's multiple comparisons test	Mean Diff.	95.00% CI of diff.	Significant?	Summary	Adjusted P Value
	WT0 vs. WT1	2.193	-2.838 to 7.223	No	ns	0.669		WT0 vs. WT1	547.8	-3054 to 4150	No	ns	0.989
	WT0 vs. WT2	-7.18	-12.21 to -2.150	Yes	**	0.004		WT0 vs. WT2	-1715	-5317 to 1887	No	ns	0.595
	WT0 vs. WT3	-0.7625	-5.793 to 4.268	No	ns	0.989		WT0 vs. WT3	-9470	-13072 to -5868	Yes	***	<.001
	WT0 vs. WT4	-4.64	-9.670 to 0.3904	No	ns	0.078		WT0 vs. WT4	-6551	-10153 to -2949	Yes	***	<.001
	WT1 vs. WT2	-9.373	-14.40 to -4.342	Yes	***	<.001		WT1 vs. WT2	-2263	-5865 to 1339	No	ns	0.339
	WT1 vs. WT3	-2.955	-7.985 to 2.075	No	ns	0.402		WT1 vs. WT3	-10018	-13620 to -6416	Yes	***	<.001
	WT1 vs. WT4	-6.833	-11.86 to -1.802	Yes	**	0.006		WT1 vs. WT4	-7099	-10701 to -3497	Yes	***	<.001
	WT2 vs. WT3	6.418	1.387 to 11.45	Yes	**	0.01		WT2 vs. WT3	-7755	-11357 to -4152	Yes	***	<.001
	WT2 vs. WT4	2.54	-2.490 to 7.570	No	ns	0.543		WT2 vs. WT4	-4836	-8438 to -1234	Yes	**	0.007
	WT3 vs. WT4	-3.878	-8.908 to 1.153	No	ns	0.174		WT3 vs. WT4	2919	-683.3 to 6521	No	ns	0.142
	GABA							Glucose
	Tukey's multiple comparisons test	Mean Diff.	95.00% CI of diff.	Significant?	Summary	Adjusted P Value		Tukey's multiple comparisons test	Mean Diff.	95.00% CI of diff.	Significant?	Summary	Adjusted P Value
	WT0 vs. WT1	204.6	-154.7 to 563.9	No	ns	0.431		WT0 vs. WT1	79.11	-5277 to 5435	No	ns	>.999
	WT0 vs. WT2	-55.89	-415.2 to 303.4	No	ns	0.988		WT0 vs. WT2	-4623	-9979 to 732.7	No	ns	0.107
	WT0 vs. WT3	224.4	-134.9 to 583.7	No	ns	0.345		WT0 vs. WT3	-15042	-20398 to -9686	Yes	***	<.001
	WT0 vs. WT4	-215.9	-575.2 to 143.4	No	ns	0.381		WT0 vs. WT4	-9197	-14553 to -3841	Yes	***	<.001
	WT1 vs. WT2	-260.5	-619.8 to 98.83	No	ns	0.219		WT1 vs. WT2	-4702	-10058 to 653.6	No	ns	0.099
	WT1 vs. WT3	19.79	-339.5 to 379.1	No	ns	>.999		WT1 vs. WT3	-15121	-20477 to -9765	Yes	***	<.001
	WT1 vs. WT4	-420.5	-779.8 to -61.18	Yes	*	0.018		WT1 vs. WT4	-9276	-14632 to -3920	Yes	***	<.001
	WT2 vs. WT3	280.3	-79.04 to 639.6	No	ns	0.166		WT2 vs. WT3	-10419	-15775 to -5063	Yes	***	<.001
	WT2 vs. WT4	-160	-519.3 to 199.3	No	ns	0.652		WT2 vs. WT4	-4573	-9929 to 782.8	No	ns	0.113
	WT3 vs. WT4	-440.3	-799.6 to -80.97	Yes	*	0.013		WT3 vs. WT4	5846	489.6 to 11202	Yes	*	0.029
	Glucose-6-phosphate							Glycine
	Tukey's multiple comparisons test	Mean Diff.	95.00% CI of diff.	Significant?	Summary	Adjusted P Value		Tukey's multiple comparisons test	Mean Diff.	95.00% CI of diff.	Significant?	Summary	Adjusted P Value
	WT0 vs. WT1	-100.4	-172.4 to -28.29	Yes	**	0.005		WT0 vs. WT1	101.3	19.85 to 182.7	Yes	*	0.012
	WT0 vs. WT2	-40.39	-112.5 to 31.68	No	ns	0.446		WT0 vs. WT2	31.83	-49.59 to 113.2	No	ns	0.747
	WT0 vs. WT3	-54.68	-126.7 to 17.40	No	ns	0.185		WT0 vs. WT3	82.46	1.050 to 163.9	Yes	*	0.046
	WT0 vs. WT4	-25.12	-97.20 to 46.95	No	ns	0.816		WT0 vs. WT4	73.53	-7.885 to 154.9	No	ns	0.086
	WT1 vs. WT2	59.98	-12.10 to 132.1	No	ns	0.127		WT1 vs. WT2	-69.43	-150.8 to 11.98	No	ns	0.114
	WT1 vs. WT3	45.69	-26.38 to 117.8	No	ns	0.331		WT1 vs. WT3	-18.8	-100.2 to 62.62	No	ns	0.95
	WT1 vs. WT4	75.25	3.171 to 147.3	Yes	*	0.039		WT1 vs. WT4	-27.73	-109.1 to 53.68	No	ns	0.827
	WT2 vs. WT3	-14.29	-86.36 to 57.79	No	ns	0.971		WT2 vs. WT3	50.64	-30.78 to 132.0	No	ns	0.349
	WT2 vs. WT4	15.27	-56.81 to 87.34	No	ns	0.963		WT2 vs. WT4	41.7	-39.71 to 123.1	No	ns	0.53
	WT3 vs. WT4	29.55	-42.52 to 101.6	No	ns	0.715		WT3 vs. WT4	-8.935	-90.35 to 72.48	No	ns	0.997
	Histidine							Isoleucine
	Tukey's multiple comparisons test	Mean Diff.	95.00% CI of diff.	Significant?	Summary	Adjusted P Value		Tukey's multiple comparisons test	Mean Diff.	95.00% CI of diff.	Significant?	Summary	Adjusted P Value
	WT0 vs. WT1	77.04	-140.4 to 294.4	No	ns	0.807		WT0 vs. WT1	214.2	75.55 to 352.9	Yes	**	0.002
	WT0 vs. WT2	218	0.5653 to 435.4	Yes	*	0.049		WT0 vs. WT2	314.5	175.8 to 453.2	Yes	***	<.001
	WT0 vs. WT3	263	45.63 to 480.4	Yes	*	0.015		WT0 vs. WT3	318.4	179.7 to 457.1	Yes	***	<.001
	WT0 vs. WT4	274.9	57.54 to 492.3	Yes	*	0.01		WT0 vs. WT4	326.5	187.8 to 465.2	Yes	***	<.001
	WT1 vs. WT2	140.9	-76.47 to 358.3	No	ns	0.311		WT1 vs. WT2	100.2	-38.48 to 238.9	No	ns	0.221
	WT1 vs. WT3	186	-31.41 to 403.4	No	ns	0.112		WT1 vs. WT3	104.1	-34.56 to 242.8	No	ns	0.193
	WT1 vs. WT4	197.9	-19.50 to 415.3	No	ns	0.083		WT1 vs. WT4	112.3	-26.43 to 251.0	No	ns	0.143
	WT2 vs. WT3	45.07	-172.3 to 262.5	No	ns	0.966		WT2 vs. WT3	3.918	-134.8 to 142.6	No	ns	>.999
	WT2 vs. WT4	56.97	-160.4 to 274.4	No	ns	0.924		WT2 vs. WT4	12.05	-126.7 to 150.7	No	ns	0.999
	WT3 vs. WT4	11.91	-205.5 to 229.3	No	ns	>.999		WT3 vs. WT4	8.128	-130.6 to 146.8	No	ns	>.999
	Leucine							Lysine
	Tukey's multiple comparisons test	Mean Diff.	95.00% CI of diff.	Significant?	Summary	Adjusted P Value		Tukey's multiple comparisons test	Mean Diff.	95.00% CI of diff.	Significant?	Summary	Adjusted P Value
	WT0 vs. WT1	262.3	103.4 to 421.1	Yes	**	0.001		WT0 vs. WT1	151.5	50.11 to 252.9	Yes	**	0.003
	WT0 vs. WT2	392.1	233.2 to 551.0	Yes	***	<.001		WT0 vs. WT2	226.5	125.2 to 327.9	Yes	***	<.001
	WT0 vs. WT3	381.9	223.0 to 540.8	Yes	***	<.001		WT0 vs. WT3	228	126.7 to 329.4	Yes	***	<.001
	WT0 vs. WT4	391.1	232.2 to 550.0	Yes	***	<.001		WT0 vs. WT4	229.2	127.8 to 330.6	Yes	***	<.001
	WT1 vs. WT2	129.8	-29.08 to 288.7	No	ns	0.137		WT1 vs. WT2	75.06	-26.32 to 176.4	No	ns	0.203
	WT1 vs. WT3	119.6	-39.25 to 278.5	No	ns	0.191		WT1 vs. WT3	76.55	-24.83 to 177.9	No	ns	0.189
	WT1 vs. WT4	128.9	-30.01 to 287.8	No	ns	0.142		WT1 vs. WT4	77.72	-23.66 to 179.1	No	ns	0.178
	WT2 vs. WT3	-10.18	-169.1 to 148.7	No	ns	>.999		WT2 vs. WT3	1.485	-99.89 to 102.9	No	ns	>.999
	WT2 vs. WT4	-0.935	-159.8 to 158.0	No	ns	>.999		WT2 vs. WT4	2.658	-98.72 to 104.0	No	ns	>.999
	WT3 vs. WT4	9.243	-149.6 to 168.1	No	ns	>.999		WT3 vs. WT4	1.173	-100.2 to 102.6	No	ns	>.999
	Mannose							Phenylalanine
	Tukey's multiple comparisons test	Mean Diff.	95.00% CI of diff.	Significant?	Summary	Adjusted P Value		Tukey's multiple comparisons test	Mean Diff.	95.00% CI of diff.	Significant?	Summary	Adjusted P Value
	WT0 vs. WT1	3.145	-23.41 to 29.70	No	ns	0.996		WT0 vs. WT1	148.3	78.67 to 217.8	Yes	***	<.001
	WT0 vs. WT2	-17.35	-43.90 to 9.203	No	ns	0.304		WT0 vs. WT2	174.5	104.9 to 244.1	Yes	***	<.001
	WT0 vs. WT3	-18.27	-44.82 to 8.278	No	ns	0.26		WT0 vs. WT3	151.3	81.69 to 220.9	Yes	***	<.001
	WT0 vs. WT4	-28.52	-55.07 to -1.969	Yes	*	0.032		WT0 vs. WT4	165.4	95.77 to 234.9	Yes	***	<.001
	WT1 vs. WT2	-20.49	-47.04 to 6.058	No	ns	0.173		WT1 vs. WT2	26.25	-43.34 to 95.83	No	ns	0.77
	WT1 vs. WT3	-21.42	-47.97 to 5.133	No	ns	0.145		WT1 vs. WT3	3.02	-66.56 to 72.60	No	ns	>.999
	WT1 vs. WT4	-31.67	-58.22 to -5.114	Yes	*	0.016		WT1 vs. WT4	17.1	-52.48 to 86.68	No	ns	0.938
	WT2 vs. WT3	-0.925	-27.48 to 25.63	No	ns	>.999		WT2 vs. WT3	-23.23	-92.81 to 46.36	No	ns	0.837
	WT2 vs. WT4	-11.17	-37.72 to 15.38	No	ns	0.696		WT2 vs. WT4	-9.147	-78.73 to 60.44	No	ns	0.994
	WT3 vs. WT4	-10.25	-36.80 to 16.30	No	ns	0.756		WT3 vs. WT4	14.08	-55.50 to 83.66	No	ns	0.969
	Proline							Putrescine
	Tukey's multiple comparisons test	Mean Diff.	95.00% CI of diff.	Significant?	Summary	Adjusted P Value		Tukey's multiple comparisons test	Mean Diff.	95.00% CI of diff.	Significant?	Summary	Adjusted P Value
	WT0 vs. WT1	217.6	70.70 to 364.4	Yes	**	0.003		WT0 vs. WT1	7.18	-7.937 to 22.30	No	ns	0.597
	WT0 vs. WT2	173	26.12 to 319.9	Yes	*	0.018		WT0 vs. WT2	-15.02	-30.14 to 0.09669	No	ns	0.052
	WT0 vs. WT3	186.9	40.04 to 333.8	Yes	**	0.01		WT0 vs. WT3	-2.028	-17.14 to 13.09	No	ns	0.993
	WT0 vs. WT4	189.3	42.46 to 336.2	Yes	**	0.009		WT0 vs. WT4	-7.55	-22.67 to 7.567	No	ns	0.553
	WT1 vs. WT2	-44.58	-191.4 to 102.3	No	ns	0.878		WT1 vs. WT2	-22.2	-37.32 to -7.083	Yes	**	0.003
	WT1 vs. WT3	-30.66	-177.5 to 116.2	No	ns	0.965		WT1 vs. WT3	-9.208	-24.32 to 5.909	No	ns	0.368
	WT1 vs. WT4	-28.25	-175.1 to 118.6	No	ns	0.974		WT1 vs. WT4	-14.73	-29.85 to 0.3867	No	ns	0.058
	WT2 vs. WT3	13.92	-132.9 to 160.8	No	ns	0.998		WT2 vs. WT3	12.99	-2.124 to 28.11	No	ns	0.11
	WT2 vs. WT4	16.34	-130.5 to 163.2	No	ns	0.997		WT2 vs. WT4	7.47	-7.647 to 22.59	No	ns	0.563
	WT3 vs. WT4	2.417	-144.4 to 149.3	No	ns	>.999		WT3 vs. WT4	-5.523	-20.64 to 9.594	No	ns	0.79
	Shikimate							Sucrose
	Tukey's multiple comparisons test	Mean Diff.	95.00% CI of diff.	Significant?	Summary	Adjusted P Value		Tukey's multiple comparisons test	Mean Diff.	95.00% CI of diff.	Significant?	Summary	Adjusted P Value
	WT0 vs. WT1	-4.24	-39.53 to 31.05	No	ns	0.996		WT0 vs. WT1	-17348	-41563 to 6868	No	ns	0.228
	WT0 vs. WT2	-39.43	-74.72 to -4.142	Yes	*	0.025		WT0 vs. WT2	-31096	-55312 to -6881	Yes	**	0.009
	WT0 vs. WT3	-53.61	-88.90 to -18.32	Yes	**	0.002		WT0 vs. WT3	-31414	-55629 to -7198	Yes	**	0.009
	WT0 vs. WT4	-38.64	-73.92 to -3.347	Yes	*	0.029		WT0 vs. WT4	-32211	-56427 to -7996	Yes	**	0.007
	WT1 vs. WT2	-35.19	-70.48 to 0.09831	No	ns	0.051		WT1 vs. WT2	-13749	-37964 to 10467	No	ns	0.434
	WT1 vs. WT3	-49.37	-84.66 to -14.08	Yes	**	0.005		WT1 vs. WT3	-14066	-38281 to 10150	No	ns	0.412
	WT1 vs. WT4	-34.4	-69.68 to 0.8933	No	ns	0.058		WT1 vs. WT4	-14864	-39079 to 9352	No	ns	0.361
	WT2 vs. WT3	-14.18	-49.47 to 21.11	No	ns	0.729		WT2 vs. WT3	-317.2	-24533 to 23898	No	ns	>.999
	WT2 vs. WT4	0.795	-34.49 to 36.08	No	ns	>.999		WT2 vs. WT4	-1115	-25330 to 23100	No	ns	>.999
	WT3 vs. WT4	14.98	-20.31 to 50.26	No	ns	0.689		WT3 vs. WT4	-797.9	-25013 to 23418	No	ns	>.999
	Tryptophan							Tyrosine
	Tukey's multiple comparisons test	Mean Diff.	95.00% CI of diff.	Significant?	Summary	Adjusted P Value		Tukey's multiple comparisons test	Mean Diff.	95.00% CI of diff.	Significant?	Summary	Adjusted P Value
	WT0 vs. WT1	25.71	5.021 to 46.39	Yes	*	0.012		WT0 vs. WT1	116.7	36.99 to 196.4	Yes	**	0.003
	WT0 vs. WT2	31.54	10.85 to 52.23	Yes	**	0.002		WT0 vs. WT2	134.9	55.23 to 214.6	Yes	***	<.001
	WT0 vs. WT3	26.06	5.374 to 46.75	Yes	*	0.011		WT0 vs. WT3	121	41.26 to 200.7	Yes	**	0.002
	WT0 vs. WT4	29.03	8.339 to 49.71	Yes	**	0.005		WT0 vs. WT4	130.5	50.79 to 210.2	Yes	**	0.001
	WT1 vs. WT2	5.833	-14.85 to 26.52	No	ns	0.903		WT1 vs. WT2	18.24	-61.47 to 97.94	No	ns	0.952
	WT1 vs. WT3	0.3525	-20.33 to 21.04	No	ns	>.999		WT1 vs. WT3	4.272	-75.43 to 83.98	No	ns	>.999
	WT1 vs. WT4	3.318	-17.37 to 24.00	No	ns	0.987		WT1 vs. WT4	13.8	-65.91 to 93.50	No	ns	0.982
	WT2 vs. WT3	-5.48	-26.17 to 15.21	No	ns	0.921		WT2 vs. WT3	-13.96	-93.67 to 65.74	No	ns	0.981
	WT2 vs. WT4	-2.515	-23.20 to 18.17	No	ns	0.995		WT2 vs. WT4	-4.438	-84.14 to 75.27	No	ns	>.999
	WT3 vs. WT4	2.965	-17.72 to 23.65	No	ns	0.991		WT3 vs. WT4	9.525	-70.18 to 89.23	No	ns	0.996
	Valine
	Tukey's multiple comparisons test	Mean Diff.	95.00% CI of diff.	Significant?	Summary	Adjusted P Value
	WT0 vs. WT1	385.9	213.7 to 558.2	Yes	***	<.001
	WT0 vs. WT2	526.6	354.3 to 698.9	Yes	***	<.001
	WT0 vs. WT3	536.3	364.1 to 708.6	Yes	***	<.001
	WT0 vs. WT4	535.2	362.9 to 707.4	Yes	***	<.001
	WT1 vs. WT2	140.7	-31.60 to 312.9	No	ns	0.138
	WT1 vs. WT3	150.4	-21.85 to 322.7	No	ns	0.102
	WT1 vs. WT4	149.2	-23.03 to 321.5	No	ns	0.106
	WT2 vs. WT3	9.753	-162.5 to 182.0	No	ns	>.999
	WT2 vs. WT4	8.57	-163.7 to 180.8	No	ns	>.999
	WT3 vs. WT4	-1.183	-173.4 to 171.1	No	ns	>.999
	In Young:
	Shikimate
	Tukey's multiple comparisons test	Mean Diff.	95.00% CI of diff.	Significant?	Summary	Adjusted P Value
	WT0 vs. WT1	-24.29	-43.18 to -5.403	Yes	**	0.009
	WT0 vs. WT2	1.073	-17.81 to 19.96	No	ns	>.999
	WT0 vs. WT3	1.735	-17.15 to 20.62	No	ns	0.998
	WT0 vs. WT4	14.69	-4.199 to 33.57	No	ns	0.168
	WT1 vs. WT2	25.36	6.476 to 44.25	Yes	**	0.007
	WT1 vs. WT3	26.03	7.138 to 44.91	Yes	**	0.005
	WT1 vs. WT4	38.98	20.09 to 57.86	Yes	***	<.001
	WT2 vs. WT3	0.6625	-18.22 to 19.55	No	ns	>.999
	WT2 vs. WT4	13.62	-5.272 to 32.50	No	ns	0.223
	WT3 vs. WT4	12.95	-5.934 to 31.84	No	ns	0.263
	Between Wyalkatchem and Young:
	2-cis-4-trans-abscisic acid								2-oxoglutarate
	Tukey's multiple comparisons test	Mean Diff.	95.00% CI of diff.	Significant?	Summary	Adjusted P Value		Tukey's multiple comparisons test	Mean Diff.	95.00% CI of diff.	Significant?	Summary	Adjusted P Value
	WT0 vs. WT1	-1.807	-10.78 to 7.168	No	ns	>.999		WT0 vs. WT1	-2.07	-5.565 to 1.425	No	ns	0.592
	WT0 vs. WT2	-2.78	-11.75 to 6.194	No	ns	0.979		WT0 vs. WT2	-2.07	-5.565 to 1.425	No	ns	0.592
	WT0 vs. WT3	-1.733	-10.71 to 7.241	No	ns	>.999		WT0 vs. WT3	2.35	-1.145 to 5.845	No	ns	0.421
	WT0 vs. WT4	-4.203	-13.18 to 4.771	No	ns	0.805		WT0 vs. WT4	-2.088	-5.582 to 1.407	No	ns	0.581
	WT0 vs. YT0	-8.363	-17.34 to 0.6112	No	ns	0.081		WT0 vs. YT0	-0.29	-3.785 to 3.205	No	ns	>.999
	WT0 vs. YT1	2.727	-6.248 to 11.70	No	ns	0.982		WT0 vs. YT1	2.335	-1.160 to 5.830	No	ns	0.43
	WT0 vs. YT2	-5.157	-14.13 to 3.818	No	ns	0.587		WT0 vs. YT2	0.0225	-3.472 to 3.517	No	ns	>.999
	WT0 vs. YT3	0.1967	-8.778 to 9.171	No	ns	>.999		WT0 vs. YT3	2.648	-0.8475 to 6.142	No	ns	0.268
	WT0 vs. YT4	-1.087	-10.06 to 7.888	No	ns	>.999		WT0 vs. YT4	1.828	-1.667 to 5.322	No	ns	0.74
	WT1 vs. WT2	-0.9733	-9.948 to 8.001	No	ns	>.999		WT1 vs. WT2	0	-3.495 to 3.495	No	ns	>.999
	WT1 vs. WT3	0.07333	-8.901 to 9.048	No	ns	>.999		WT1 vs. WT3	4.42	0.9250 to 7.915	Yes	**	0.005
	WT1 vs. WT4	-2.397	-11.37 to 6.578	No	ns	0.992		WT1 vs. WT4	-0.0175	-3.512 to 3.477	No	ns	>.999
	WT1 vs. YT0	-6.557	-15.53 to 2.418	No	ns	0.285		WT1 vs. YT0	1.78	-1.715 to 5.275	No	ns	0.766
	WT1 vs. YT1	4.533	-4.441 to 13.51	No	ns	0.735		WT1 vs. YT1	4.405	0.9100 to 7.900	Yes	**	0.006
	WT1 vs. YT2	-3.35	-12.32 to 5.624	No	ns	0.937		WT1 vs. YT2	2.093	-1.402 to 5.587	No	ns	0.578
	WT1 vs. YT3	2.003	-6.971 to 10.98	No	ns	0.998		WT1 vs. YT3	4.718	1.223 to 8.212	Yes	**	0.002
	WT1 vs. YT4	0.72	-8.254 to 9.694	No	ns	>.999		WT1 vs. YT4	3.898	0.4025 to 7.392	Yes	*	0.02
	WT2 vs. WT3	1.047	-7.928 to 10.02	No	ns	>.999		WT2 vs. WT3	4.42	0.9250 to 7.915	Yes	**	0.005
	WT2 vs. WT4	-1.423	-10.40 to 7.551	No	ns	>.999		WT2 vs. WT4	-0.0175	-3.512 to 3.477	No	ns	>.999
	WT2 vs. YT0	-5.583	-14.56 to 3.391	No	ns	0.485		WT2 vs. YT0	1.78	-1.715 to 5.275	No	ns	0.766
	WT2 vs. YT1	5.507	-3.468 to 14.48	No	ns	0.503		WT2 vs. YT1	4.405	0.9100 to 7.900	Yes	**	0.006
	WT2 vs. YT2	-2.377	-11.35 to 6.598	No	ns	0.993		WT2 vs. YT2	2.093	-1.402 to 5.587	No	ns	0.578
	WT2 vs. YT3	2.977	-5.998 to 11.95	No	ns	0.968		WT2 vs. YT3	4.718	1.223 to 8.212	Yes	**	0.002
	WT2 vs. YT4	1.693	-7.281 to 10.67	No	ns	>.999		WT2 vs. YT4	3.898	0.4025 to 7.392	Yes	*	0.02
	WT3 vs. WT4	-2.47	-11.44 to 6.504	No	ns	0.991		WT3 vs. WT4	-4.438	-7.932 to -0.9425	Yes	**	0.005
	WT3 vs. YT0	-6.63	-15.60 to 2.344	No	ns	0.272		WT3 vs. YT0	-2.64	-6.135 to 0.8550	No	ns	0.271
	WT3 vs. YT1	4.46	-4.514 to 13.43	No	ns	0.751		WT3 vs. YT1	-0.015	-3.510 to 3.480	No	ns	>.999
	WT3 vs. YT2	-3.423	-12.40 to 5.551	No	ns	0.929		WT3 vs. YT2	-2.328	-5.822 to 1.167	No	ns	0.434
	WT3 vs. YT3	1.93	-7.044 to 10.90	No	ns	0.998		WT3 vs. YT3	0.2975	-3.197 to 3.792	No	ns	>.999
	WT3 vs. YT4	0.6467	-8.328 to 9.621	No	ns	>.999		WT3 vs. YT4	-0.5225	-4.017 to 2.972	No	ns	>.999
	WT4 vs. YT0	-4.16	-13.13 to 4.814	No	ns	0.813		WT4 vs. YT0	1.798	-1.697 to 5.292	No	ns	0.757
	WT4 vs. YT1	6.93	-2.044 to 15.90	No	ns	0.225		WT4 vs. YT1	4.423	0.9275 to 7.917	Yes	**	0.005
	WT4 vs. YT2	-0.9533	-9.928 to 8.021	No	ns	>.999		WT4 vs. YT2	2.11	-1.385 to 5.605	No	ns	0.567
	WT4 vs. YT3	4.4	-4.574 to 13.37	No	ns	0.764		WT4 vs. YT3	4.735	1.240 to 8.230	Yes	**	0.002
	WT4 vs. YT4	3.117	-5.858 to 12.09	No	ns	0.958		WT4 vs. YT4	3.915	0.4200 to 7.410	Yes	*	0.019
	YT0 vs. YT1	11.09	2.116 to 20.06	Yes	**	0.009		YT0 vs. YT1	2.625	-0.8700 to 6.120	No	ns	0.278
	YT0 vs. YT2	3.207	-5.768 to 12.18	No	ns	0.951		YT0 vs. YT2	0.3125	-3.182 to 3.807	No	ns	>.999
	YT0 vs. YT3	8.56	-0.4145 to 17.53	No	ns	0.069		YT0 vs. YT3	2.938	-0.5575 to 6.432	No	ns	0.16
	YT0 vs. YT4	7.277	-1.698 to 16.25	No	ns	0.178		YT0 vs. YT4	2.118	-1.377 to 5.612	No	ns	0.563
	YT1 vs. YT2	-7.883	-16.86 to 1.091	No	ns	0.116		YT1 vs. YT2	-2.313	-5.807 to 1.182	No	ns	0.443
	YT1 vs. YT3	-2.53	-11.50 to 6.444	No	ns	0.989		YT1 vs. YT3	0.3125	-3.182 to 3.807	No	ns	>.999
	YT1 vs. YT4	-3.813	-12.79 to 5.161	No	ns	0.875		YT1 vs. YT4	-0.5075	-4.002 to 2.987	No	ns	>.999
	YT2 vs. YT3	5.353	-3.621 to 14.33	No	ns	0.54		YT2 vs. YT3	2.625	-0.8700 to 6.120	No	ns	0.278
	YT2 vs. YT4	4.07	-4.904 to 13.04	No	ns	0.831		YT2 vs. YT4	1.805	-1.690 to 5.300	No	ns	0.752
	YT3 vs. YT4	-1.283	-10.26 to 7.691	No	ns	>.999		YT3 vs. YT4	-0.82	-4.315 to 2.675	No	ns	0.998
	Aconitate								Alanine
	Tukey's multiple comparisons test	Mean Diff.	95.00% CI of diff.	Significant?	Summary	Adjusted P Value		Tukey's multiple comparisons test	Mean Diff.	95.00% CI of diff.	Significant?	Summary	Adjusted P Value
	WT0 vs. WT1	32.28	-209.7 to 274.2	No	ns	>.999		WT0 vs. WT1	1251	-39.84 to 2541	No	ns	0.064
	WT0 vs. WT2	63.06	-178.9 to 305.0	No	ns	0.996		WT0 vs. WT2	291.6	-998.9 to 1582	No	ns	0.999
	WT0 vs. WT3	93.84	-148.1 to 335.8	No	ns	0.94		WT0 vs. WT3	1272	-18.69 to 2562	No	ns	0.056
	WT0 vs. WT4	127	-115.0 to 368.9	No	ns	0.736		WT0 vs. WT4	734.6	-556.0 to 2025	No	ns	0.643
	WT0 vs. YT0	-111.8	-353.7 to 130.2	No	ns	0.849		WT0 vs. YT0	-4.957	-1296 to 1286	No	ns	>.999
	WT0 vs. YT1	93.38	-148.6 to 335.3	No	ns	0.942		WT0 vs. YT1	378.5	-912.1 to 1669	No	ns	0.99
	WT0 vs. YT2	85.06	-156.9 to 327.0	No	ns	0.967		WT0 vs. YT2	839.4	-451.2 to 2130	No	ns	0.467
	WT0 vs. YT3	89.6	-152.3 to 331.5	No	ns	0.954		WT0 vs. YT3	1260	-30.46 to 2551	No	ns	0.06
	WT0 vs. YT4	182.5	-59.45 to 424.4	No	ns	0.273		WT0 vs. YT4	369.4	-921.2 to 1660	No	ns	0.992
	WT1 vs. WT2	30.78	-211.2 to 272.7	No	ns	>.999		WT1 vs. WT2	-959.1	-2250 to 331.5	No	ns	0.291
	WT1 vs. WT3	61.56	-180.4 to 303.5	No	ns	0.996		WT1 vs. WT3	21.15	-1269 to 1312	No	ns	>.999
	WT1 vs. WT4	94.71	-147.2 to 336.7	No	ns	0.937		WT1 vs. WT4	-516.2	-1807 to 774.4	No	ns	0.929
	WT1 vs. YT0	-144	-386.0 to 97.90	No	ns	0.586		WT1 vs. YT0	-1256	-2546 to 34.89	No	ns	0.062
	WT1 vs. YT1	61.11	-180.8 to 303.0	No	ns	0.997		WT1 vs. YT1	-872.3	-2163 to 418.3	No	ns	0.414
	WT1 vs. YT2	52.78	-189.2 to 294.7	No	ns	0.999		WT1 vs. YT2	-411.3	-1702 to 879.2	No	ns	0.982
	WT1 vs. YT3	57.32	-184.6 to 299.3	No	ns	0.998		WT1 vs. YT3	9.38	-1281 to 1300	No	ns	>.999
	WT1 vs. YT4	150.2	-91.73 to 392.2	No	ns	0.53		WT1 vs. YT4	-881.3	-2172 to 409.2	No	ns	0.4
	WT2 vs. WT3	30.78	-211.2 to 272.7	No	ns	>.999		WT2 vs. WT3	980.2	-310.3 to 2271	No	ns	0.265
	WT2 vs. WT4	63.93	-178.0 to 305.9	No	ns	0.995		WT2 vs. WT4	442.9	-847.7 to 1733	No	ns	0.971
	WT2 vs. YT0	-174.8	-416.8 to 67.11	No	ns	0.326		WT2 vs. YT0	-296.6	-1587 to 994.0	No	ns	0.998
	WT2 vs. YT1	30.32	-211.6 to 272.3	No	ns	>.999		WT2 vs. YT1	86.81	-1204 to 1377	No	ns	>.999
	WT2 vs. YT2	22	-219.9 to 263.9	No	ns	>.999		WT2 vs. YT2	547.7	-742.8 to 1838	No	ns	0.902
	WT2 vs. YT3	26.54	-215.4 to 268.5	No	ns	>.999		WT2 vs. YT3	968.5	-322.1 to 2259	No	ns	0.279
	WT2 vs. YT4	119.4	-122.5 to 361.4	No	ns	0.796		WT2 vs. YT4	77.73	-1213 to 1368	No	ns	>.999
	WT3 vs. WT4	33.15	-208.8 to 275.1	No	ns	>.999		WT3 vs. WT4	-537.3	-1828 to 753.2	No	ns	0.911
	WT3 vs. YT0	-205.6	-447.6 to 36.33	No	ns	0.15		WT3 vs. YT0	-1277	-2567 to 13.73	No	ns	0.054
	WT3 vs. YT1	-0.4575	-242.4 to 241.5	No	ns	>.999		WT3 vs. YT1	-893.4	-2184 to 397.1	No	ns	0.382
	WT3 vs. YT2	-8.78	-250.7 to 233.2	No	ns	>.999		WT3 vs. YT2	-432.5	-1723 to 858.1	No	ns	0.975
	WT3 vs. YT3	-4.243	-246.2 to 237.7	No	ns	>.999		WT3 vs. YT3	-11.78	-1302 to 1279	No	ns	>.999
	WT3 vs. YT4	88.66	-153.3 to 330.6	No	ns	0.957		WT3 vs. YT4	-902.5	-2193 to 388.1	No	ns	0.369
	WT4 vs. YT0	-238.8	-480.7 to 3.185	No	ns	0.055		WT4 vs. YT0	-739.5	-2030 to 551.1	No	ns	0.634
	WT4 vs. YT1	-33.61	-275.6 to 208.3	No	ns	>.999		WT4 vs. YT1	-356.1	-1647 to 934.5	No	ns	0.993
	WT4 vs. YT2	-41.93	-283.9 to 200.0	No	ns	>.999		WT4 vs. YT2	104.8	-1186 to 1395	No	ns	>.999
	WT4 vs. YT3	-37.39	-279.3 to 204.6	No	ns	>.999		WT4 vs. YT3	525.5	-765.0 to 1816	No	ns	0.921
	WT4 vs. YT4	55.51	-186.4 to 297.4	No	ns	0.998		WT4 vs. YT4	-365.2	-1656 to 925.4	No	ns	0.992
	YT0 vs. YT1	205.2	-36.79 to 447.1	No	ns	0.152		YT0 vs. YT1	383.4	-907.1 to 1674	No	ns	0.989
	YT0 vs. YT2	196.8	-45.11 to 438.8	No	ns	0.19		YT0 vs. YT2	844.3	-446.2 to 2135	No	ns	0.459
	YT0 vs. YT3	201.4	-40.58 to 443.3	No	ns	0.169		YT0 vs. YT3	1265	-25.51 to 2556	No	ns	0.058
	YT0 vs. YT4	294.3	52.32 to 536.2	Yes	**	0.008		YT0 vs. YT4	374.3	-916.2 to 1665	No	ns	0.991
	YT1 vs. YT2	-8.322	-250.3 to 233.6	No	ns	>.999		YT1 vs. YT2	460.9	-829.6 to 1751	No	ns	0.963
	YT1 vs. YT3	-3.785	-245.7 to 238.2	No	ns	>.999		YT1 vs. YT3	881.6	-408.9 to 2172	No	ns	0.4
	YT1 vs. YT4	89.11	-152.8 to 331.1	No	ns	0.956		YT1 vs. YT4	-9.08	-1300 to 1281	No	ns	>.999
	YT2 vs. YT3	4.537	-237.4 to 246.5	No	ns	>.999		YT2 vs. YT3	420.7	-869.8 to 1711	No	ns	0.98
	YT2 vs. YT4	97.43	-144.5 to 339.4	No	ns	0.926		YT2 vs. YT4	-470	-1761 to 820.6	No	ns	0.959
	YT3 vs. YT4	92.9	-149.0 to 334.8	No	ns	0.944		YT3 vs. YT4	-890.7	-2181 to 399.8	No	ns	0.386
	Arabinose								Arabitol
	Tukey's multiple comparisons test	Mean Diff.	95.00% CI of diff.	Significant?	Summary	Adjusted P Value		Tukey's multiple comparisons test	Mean Diff.	95.00% CI of diff.	Significant?	Summary	Adjusted P Value
	WT0 vs. WT1	5.415	-24.67 to 35.50	No	ns	>.999		WT0 vs. WT1	8.702	-14.52 to 31.92	No	ns	0.951
	WT0 vs. WT2	-9.44	-39.53 to 20.65	No	ns	0.984		WT0 vs. WT2	4.205	-19.02 to 27.43	No	ns	>.999
	WT0 vs. WT3	-13.24	-43.33 to 16.85	No	ns	0.881		WT0 vs. WT3	5.023	-18.20 to 28.24	No	ns	0.999
	WT0 vs. WT4	-24.82	-54.90 to 5.274	No	ns	0.177		WT0 vs. WT4	2.325	-20.90 to 25.55	No	ns	>.999
	WT0 vs. YT0	-12.05	-42.14 to 18.04	No	ns	0.928		WT0 vs. YT0	-15.99	-39.21 to 7.231	No	ns	0.389
	WT0 vs. YT1	0.6425	-29.45 to 30.73	No	ns	>.999		WT0 vs. YT1	10.11	-13.11 to 33.33	No	ns	0.888
	WT0 vs. YT2	7.79	-22.30 to 37.88	No	ns	0.996		WT0 vs. YT2	11.62	-11.61 to 34.84	No	ns	0.784
	WT0 vs. YT3	9.33	-20.76 to 39.42	No	ns	0.985		WT0 vs. YT3	11.89	-11.33 to 35.11	No	ns	0.761
	WT0 vs. YT4	-2.31	-32.40 to 27.78	No	ns	>.999		WT0 vs. YT4	9.355	-13.87 to 32.58	No	ns	0.926
	WT1 vs. WT2	-14.86	-44.94 to 15.23	No	ns	0.795		WT1 vs. WT2	-4.498	-27.72 to 18.72	No	ns	>.999
	WT1 vs. WT3	-18.66	-48.75 to 11.43	No	ns	0.532		WT1 vs. WT3	-3.68	-26.90 to 19.54	No	ns	>.999
	WT1 vs. WT4	-30.23	-60.32 to -0.1411	Yes	*	0.048		WT1 vs. WT4	-6.378	-29.60 to 16.84	No	ns	0.994
	WT1 vs. YT0	-17.47	-47.55 to 12.62	No	ns	0.618		WT1 vs. YT0	-24.69	-47.91 to -1.472	Yes	*	0.03
	WT1 vs. YT1	-4.773	-34.86 to 25.32	No	ns	>.999		WT1 vs. YT1	1.408	-21.81 to 24.63	No	ns	>.999
	WT1 vs. YT2	2.375	-27.71 to 32.46	No	ns	>.999		WT1 vs. YT2	2.913	-20.31 to 26.13	No	ns	>.999
	WT1 vs. YT3	3.915	-26.17 to 34.00	No	ns	>.999		WT1 vs. YT3	3.185	-20.04 to 26.41	No	ns	>.999
	WT1 vs. YT4	-7.725	-37.81 to 22.36	No	ns	0.996		WT1 vs. YT4	0.6525	-22.57 to 23.87	No	ns	>.999
	WT2 vs. WT3	-3.803	-33.89 to 26.29	No	ns	>.999		WT2 vs. WT3	0.8175	-22.40 to 24.04	No	ns	>.999
	WT2 vs. WT4	-15.38	-45.46 to 14.71	No	ns	0.763		WT2 vs. WT4	-1.88	-25.10 to 21.34	No	ns	>.999
	WT2 vs. YT0	-2.61	-32.70 to 27.48	No	ns	>.999		WT2 vs. YT0	-20.2	-43.42 to 3.026	No	ns	0.131
	WT2 vs. YT1	10.08	-20.01 to 40.17	No	ns	0.976		WT2 vs. YT1	5.905	-17.32 to 29.13	No	ns	0.996
	WT2 vs. YT2	17.23	-12.86 to 47.32	No	ns	0.635		WT2 vs. YT2	7.41	-15.81 to 30.63	No	ns	0.982
	WT2 vs. YT3	18.77	-11.32 to 48.86	No	ns	0.523		WT2 vs. YT3	7.683	-15.54 to 30.90	No	ns	0.977
	WT2 vs. YT4	7.13	-22.96 to 37.22	No	ns	0.998		WT2 vs. YT4	5.15	-18.07 to 28.37	No	ns	0.999
	WT3 vs. WT4	-11.57	-41.66 to 18.52	No	ns	0.943		WT3 vs. WT4	-2.698	-25.92 to 20.52	No	ns	>.999
	WT3 vs. YT0	1.193	-28.90 to 31.28	No	ns	>.999		WT3 vs. YT0	-21.01	-44.23 to 2.208	No	ns	0.102
	WT3 vs. YT1	13.89	-16.20 to 43.97	No	ns	0.85		WT3 vs. YT1	5.088	-18.13 to 28.31	No	ns	0.999
	WT3 vs. YT2	21.03	-9.056 to 51.12	No	ns	0.369		WT3 vs. YT2	6.592	-16.63 to 29.81	No	ns	0.992
	WT3 vs. YT3	22.57	-7.516 to 52.66	No	ns	0.28		WT3 vs. YT3	6.865	-16.36 to 30.09	No	ns	0.989
	WT3 vs. YT4	10.93	-19.16 to 41.02	No	ns	0.959		WT3 vs. YT4	4.333	-18.89 to 27.55	No	ns	>.999
	WT4 vs. YT0	12.77	-17.32 to 42.85	No	ns	0.902		WT4 vs. YT0	-18.32	-41.54 to 4.906	No	ns	0.222
	WT4 vs. YT1	25.46	-4.631 to 55.55	No	ns	0.154		WT4 vs. YT1	7.785	-15.44 to 31.01	No	ns	0.975
	WT4 vs. YT2	32.61	2.516 to 62.69	Yes	*	0.025		WT4 vs. YT2	9.29	-13.93 to 32.51	No	ns	0.929
	WT4 vs. YT3	34.15	4.056 to 64.23	Yes	*	0.017		WT4 vs. YT3	9.563	-13.66 to 32.78	No	ns	0.916
	WT4 vs. YT4	22.51	-7.584 to 52.59	No	ns	0.283		WT4 vs. YT4	7.03	-16.19 to 30.25	No	ns	0.988
	YT0 vs. YT1	12.69	-17.40 to 42.78	No	ns	0.905		YT0 vs. YT1	26.1	2.879 to 49.32	Yes	*	0.018
	YT0 vs. YT2	19.84	-10.25 to 49.93	No	ns	0.448		YT0 vs. YT2	27.61	4.384 to 50.83	Yes	*	0.01
	YT0 vs. YT3	21.38	-8.709 to 51.47	No	ns	0.348		YT0 vs. YT3	27.88	4.657 to 51.10	Yes	**	0.009
	YT0 vs. YT4	9.74	-20.35 to 39.83	No	ns	0.98		YT0 vs. YT4	25.35	2.124 to 48.57	Yes	*	0.024
	YT1 vs. YT2	7.147	-22.94 to 37.24	No	ns	0.998		YT1 vs. YT2	1.505	-21.72 to 24.73	No	ns	>.999
	YT1 vs. YT3	8.688	-21.40 to 38.78	No	ns	0.991		YT1 vs. YT3	1.778	-21.44 to 25.00	No	ns	>.999
	YT1 vs. YT4	-2.953	-33.04 to 27.14	No	ns	>.999		YT1 vs. YT4	-0.755	-23.98 to 22.47	No	ns	>.999
	YT2 vs. YT3	1.54	-28.55 to 31.63	No	ns	>.999		YT2 vs. YT3	0.2725	-22.95 to 23.49	No	ns	>.999
	YT2 vs. YT4	-10.1	-40.19 to 19.99	No	ns	0.975		YT2 vs. YT4	-2.26	-25.48 to 20.96	No	ns	>.999
	YT3 vs. YT4	-11.64	-41.73 to 18.45	No	ns	0.941		YT3 vs. YT4	-2.533	-25.75 to 20.69	No	ns	>.999
	Arginine								Asparagine
	Tukey's multiple comparisons test	Mean Diff.	95.00% CI of diff.	Significant?	Summary	Adjusted P Value		Tukey's multiple comparisons test	Mean Diff.	95.00% CI of diff.	Significant?	Summary	Adjusted P Value
	WT0 vs. WT1	99.05	-135.4 to 333.5	No	ns	0.904		WT0 vs. WT1	107.2	-289.9 to 504.3	No	ns	0.994
	WT0 vs. WT2	162.8	-71.68 to 397.3	No	ns	0.378		WT0 vs. WT2	442.6	45.50 to 839.7	Yes	*	0.02
	WT0 vs. WT3	163.2	-71.23 to 397.7	No	ns	0.375		WT0 vs. WT3	540.9	143.8 to 938.0	Yes	**	0.002
	WT0 vs. WT4	171.5	-62.96 to 406.0	No	ns	0.311		WT0 vs. WT4	528.9	131.7 to 926.0	Yes	**	0.003
	WT0 vs. YT0	-49.94	-284.4 to 184.5	No	ns	>.999		WT0 vs. YT0	313.2	-83.89 to 710.3	No	ns	0.222
	WT0 vs. YT1	129.6	-104.9 to 364.1	No	ns	0.678		WT0 vs. YT1	410.6	13.48 to 807.7	Yes	*	0.038
	WT0 vs. YT2	108.8	-125.7 to 343.2	No	ns	0.846		WT0 vs. YT2	589.2	192.1 to 986.4	Yes	***	<.001
	WT0 vs. YT3	200.6	-33.85 to 435.1	No	ns	0.144		WT0 vs. YT3	590	192.9 to 987.1	Yes	***	<.001
	WT0 vs. YT4	137.7	-96.75 to 372.2	No	ns	0.603		WT0 vs. YT4	382.1	-15.00 to 779.2	No	ns	0.067
	WT1 vs. WT2	63.75	-170.7 to 298.2	No	ns	0.994		WT1 vs. WT2	335.5	-61.66 to 732.6	No	ns	0.155
	WT1 vs. WT3	64.2	-170.3 to 298.7	No	ns	0.994		WT1 vs. WT3	433.7	36.59 to 830.8	Yes	*	0.024
	WT1 vs. WT4	72.48	-162.0 to 307.0	No	ns	0.986		WT1 vs. WT4	421.7	24.58 to 818.8	Yes	*	0.03
	WT1 vs. YT0	-149	-383.5 to 85.49	No	ns	0.499		WT1 vs. YT0	206.1	-191.1 to 603.2	No	ns	0.748
	WT1 vs. YT1	30.55	-203.9 to 265.0	No	ns	>.999		WT1 vs. YT1	303.4	-93.69 to 700.5	No	ns	0.258
	WT1 vs. YT2	9.723	-224.8 to 244.2	No	ns	>.999		WT1 vs. YT2	482.1	84.95 to 879.2	Yes	**	0.008
	WT1 vs. YT3	101.6	-132.9 to 336.1	No	ns	0.89		WT1 vs. YT3	482.8	85.72 to 880.0	Yes	**	0.008
	WT1 vs. YT4	38.69	-195.8 to 273.2	No	ns	>.999		WT1 vs. YT4	275	-122.2 to 672.1	No	ns	0.382
	WT2 vs. WT3	0.45	-234.0 to 234.9	No	ns	>.999		WT2 vs. WT3	98.26	-298.9 to 495.4	No	ns	0.997
	WT2 vs. WT4	8.723	-225.8 to 243.2	No	ns	>.999		WT2 vs. WT4	86.24	-310.9 to 483.4	No	ns	0.999
	WT2 vs. YT0	-212.7	-447.2 to 21.74	No	ns	0.101		WT2 vs. YT0	-129.4	-526.5 to 267.7	No	ns	0.98
	WT2 vs. YT1	-33.2	-267.7 to 201.3	No	ns	>.999		WT2 vs. YT1	-32.02	-429.1 to 365.1	No	ns	>.999
	WT2 vs. YT2	-54.03	-288.5 to 180.4	No	ns	0.998		WT2 vs. YT2	146.6	-250.5 to 543.7	No	ns	0.955
	WT2 vs. YT3	37.83	-196.7 to 272.3	No	ns	>.999		WT2 vs. YT3	147.4	-249.7 to 544.5	No	ns	0.954
	WT2 vs. YT4	-25.07	-259.5 to 209.4	No	ns	>.999		WT2 vs. YT4	-60.5	-457.6 to 336.6	No	ns	>.999
	WT3 vs. WT4	8.273	-226.2 to 242.8	No	ns	>.999		WT3 vs. WT4	-12.02	-409.1 to 385.1	No	ns	>.999
	WT3 vs. YT0	-213.2	-447.7 to 21.29	No	ns	0.099		WT3 vs. YT0	-227.6	-624.8 to 169.5	No	ns	0.634
	WT3 vs. YT1	-33.65	-268.1 to 200.8	No	ns	>.999		WT3 vs. YT1	-130.3	-527.4 to 266.8	No	ns	0.979
	WT3 vs. YT2	-54.48	-289.0 to 180.0	No	ns	0.998		WT3 vs. YT2	48.36	-348.8 to 445.5	No	ns	>.999
	WT3 vs. YT3	37.38	-197.1 to 271.9	No	ns	>.999		WT3 vs. YT3	49.13	-348.0 to 446.2	No	ns	>.999
	WT3 vs. YT4	-25.52	-260.0 to 209.0	No	ns	>.999		WT3 vs. YT4	-158.8	-555.9 to 238.4	No	ns	0.929
	WT4 vs. YT0	-221.5	-455.9 to 13.02	No	ns	0.077		WT4 vs. YT0	-215.6	-612.7 to 181.5	No	ns	0.699
	WT4 vs. YT1	-41.92	-276.4 to 192.6	No	ns	>.999		WT4 vs. YT1	-118.3	-515.4 to 278.9	No	ns	0.989
	WT4 vs. YT2	-62.75	-297.2 to 171.7	No	ns	0.995		WT4 vs. YT2	60.38	-336.7 to 457.5	No	ns	>.999
	WT4 vs. YT3	29.11	-205.4 to 263.6	No	ns	>.999		WT4 vs. YT3	61.14	-336.0 to 458.3	No	ns	>.999
	WT4 vs. YT4	-33.79	-268.3 to 200.7	No	ns	>.999		WT4 vs. YT4	-146.7	-543.9 to 250.4	No	ns	0.955
	YT0 vs. YT1	179.5	-54.94 to 414.0	No	ns	0.256		YT0 vs. YT1	97.37	-299.7 to 494.5	No	ns	0.997
	YT0 vs. YT2	158.7	-75.77 to 393.2	No	ns	0.412		YT0 vs. YT2	276	-121.1 to 673.1	No	ns	0.377
	YT0 vs. YT3	250.6	16.09 to 485.0	Yes	*	0.029		YT0 vs. YT3	276.8	-120.3 to 673.9	No	ns	0.373
	YT0 vs. YT4	187.7	-46.80 to 422.2	No	ns	0.207		YT0 vs. YT4	68.89	-328.2 to 466.0	No	ns	>.999
	YT1 vs. YT2	-20.83	-255.3 to 213.6	No	ns	>.999		YT1 vs. YT2	178.6	-218.5 to 575.8	No	ns	0.867
	YT1 vs. YT3	71.03	-163.5 to 305.5	No	ns	0.987		YT1 vs. YT3	179.4	-217.7 to 576.5	No	ns	0.865
	YT1 vs. YT4	8.135	-226.3 to 242.6	No	ns	>.999		YT1 vs. YT4	-28.48	-425.6 to 368.6	No	ns	>.999
	YT2 vs. YT3	91.86	-142.6 to 326.3	No	ns	0.937		YT2 vs. YT3	0.765	-396.4 to 397.9	No	ns	>.999
	YT2 vs. YT4	28.97	-205.5 to 263.4	No	ns	>.999		YT2 vs. YT4	-207.1	-604.2 to 190.0	No	ns	0.742
	YT3 vs. YT4	-62.89	-297.4 to 171.6	No	ns	0.995		YT3 vs. YT4	-207.9	-605.0 to 189.2	No	ns	0.739
	beta-Alanine								Citrate
	Tukey's multiple comparisons test	Mean Diff.	95.00% CI of diff.	Significant?	Summary	Adjusted P Value		Tukey's multiple comparisons test	Mean Diff.	95.00% CI of diff.	Significant?	Summary	Adjusted P Value
	WT0 vs. WT1	14.76	0.5469 to 28.97	Yes	*	0.037		WT0 vs. WT1	-4.135	-75.06 to 66.79	No	ns	>.999
	WT0 vs. WT2	12.4	-1.813 to 26.61	No	ns	0.129		WT0 vs. WT2	65.32	-5.609 to 136.2	No	ns	0.091
	WT0 vs. WT3	10.03	-4.183 to 24.24	No	ns	0.357		WT0 vs. WT3	17.82	-53.10 to 88.75	No	ns	0.997
	WT0 vs. WT4	9.798	-4.413 to 24.01	No	ns	0.388		WT0 vs. WT4	77.18	6.249 to 148.1	Yes	*	0.025
	WT0 vs. YT0	13.11	-1.103 to 27.32	No	ns	0.09		WT0 vs. YT0	49.15	-21.77 to 120.1	No	ns	0.381
	WT0 vs. YT1	11.85	-2.361 to 26.06	No	ns	0.167		WT0 vs. YT1	20.17	-50.76 to 91.10	No	ns	0.992
	WT0 vs. YT2	12.38	-1.831 to 26.59	No	ns	0.13		WT0 vs. YT2	49.08	-21.84 to 120.0	No	ns	0.383
	WT0 vs. YT3	18.28	4.064 to 32.49	Yes	**	0.004		WT0 vs. YT3	59.96	-10.97 to 130.9	No	ns	0.155
	WT0 vs. YT4	13.74	-0.4756 to 27.95	No	ns	0.065		WT0 vs. YT4	77.06	6.136 to 148.0	Yes	*	0.025
	WT1 vs. WT2	-2.36	-16.57 to 11.85	No	ns	>.999		WT1 vs. WT2	69.45	-1.474 to 140.4	No	ns	0.059
	WT1 vs. WT3	-4.73	-18.94 to 9.481	No	ns	0.977		WT1 vs. WT3	21.96	-48.97 to 92.88	No	ns	0.985
	WT1 vs. WT4	-4.96	-19.17 to 9.251	No	ns	0.968		WT1 vs. WT4	81.31	10.38 to 152.2	Yes	*	0.015
	WT1 vs. YT0	-1.65	-15.86 to 12.56	No	ns	>.999		WT1 vs. YT0	53.29	-17.64 to 124.2	No	ns	0.278
	WT1 vs. YT1	-2.908	-17.12 to 11.30	No	ns	>.999		WT1 vs. YT1	24.31	-46.62 to 95.23	No	ns	0.972
	WT1 vs. YT2	-2.378	-16.59 to 11.83	No	ns	>.999		WT1 vs. YT2	53.22	-17.71 to 124.1	No	ns	0.279
	WT1 vs. YT3	3.518	-10.69 to 17.73	No	ns	0.997		WT1 vs. YT3	64.09	-6.834 to 135.0	No	ns	0.103
	WT1 vs. YT4	-1.023	-15.23 to 13.19	No	ns	>.999		WT1 vs. YT4	81.2	10.27 to 152.1	Yes	*	0.015
	WT2 vs. WT3	-2.37	-16.58 to 11.84	No	ns	>.999		WT2 vs. WT3	-47.5	-118.4 to 23.43	No	ns	0.427
	WT2 vs. WT4	-2.6	-16.81 to 11.61	No	ns	>.999		WT2 vs. WT4	11.86	-59.07 to 82.78	No	ns	>.999
	WT2 vs. YT0	0.71	-13.50 to 14.92	No	ns	>.999		WT2 vs. YT0	-16.17	-87.09 to 54.76	No	ns	0.998
	WT2 vs. YT1	-0.5475	-14.76 to 13.66	No	ns	>.999		WT2 vs. YT1	-45.15	-116.1 to 25.78	No	ns	0.496
	WT2 vs. YT2	-0.0175	-14.23 to 14.19	No	ns	>.999		WT2 vs. YT2	-16.24	-87.16 to 54.69	No	ns	0.998
	WT2 vs. YT3	5.878	-8.333 to 20.09	No	ns	0.914		WT2 vs. YT3	-5.36	-76.29 to 65.57	No	ns	>.999
	WT2 vs. YT4	1.338	-12.87 to 15.55	No	ns	>.999		WT2 vs. YT4	11.75	-59.18 to 82.67	No	ns	>.999
	WT3 vs. WT4	-0.23	-14.44 to 13.98	No	ns	>.999		WT3 vs. WT4	59.35	-11.57 to 130.3	No	ns	0.164
	WT3 vs. YT0	3.08	-11.13 to 17.29	No	ns	0.999		WT3 vs. YT0	31.33	-39.60 to 102.3	No	ns	0.879
	WT3 vs. YT1	1.823	-12.39 to 16.03	No	ns	>.999		WT3 vs. YT1	2.348	-68.58 to 73.27	No	ns	>.999
	WT3 vs. YT2	2.353	-11.86 to 16.56	No	ns	>.999		WT3 vs. YT2	31.26	-39.67 to 102.2	No	ns	0.88
	WT3 vs. YT3	8.248	-5.963 to 22.46	No	ns	0.618		WT3 vs. YT3	42.14	-28.79 to 113.1	No	ns	0.588
	WT3 vs. YT4	3.708	-10.50 to 17.92	No	ns	0.996		WT3 vs. YT4	59.24	-11.69 to 130.2	No	ns	0.165
	WT4 vs. YT0	3.31	-10.90 to 17.52	No	ns	0.998		WT4 vs. YT0	-28.02	-98.95 to 42.90	No	ns	0.933
	WT4 vs. YT1	2.053	-12.16 to 16.26	No	ns	>.999		WT4 vs. YT1	-57.01	-127.9 to 13.92	No	ns	0.203
	WT4 vs. YT2	2.583	-11.63 to 16.79	No	ns	>.999		WT4 vs. YT2	-28.09	-99.02 to 42.83	No	ns	0.933
	WT4 vs. YT3	8.478	-5.733 to 22.69	No	ns	0.583		WT4 vs. YT3	-17.22	-88.14 to 53.71	No	ns	0.997
	WT4 vs. YT4	3.938	-10.27 to 18.15	No	ns	0.993		WT4 vs. YT4	-0.1125	-71.04 to 70.81	No	ns	>.999
	YT0 vs. YT1	-1.258	-15.47 to 12.95	No	ns	>.999		YT0 vs. YT1	-28.98	-99.91 to 41.94	No	ns	0.92
	YT0 vs. YT2	-0.7275	-14.94 to 13.48	No	ns	>.999		YT0 vs. YT2	-0.07	-71.00 to 70.86	No	ns	>.999
	YT0 vs. YT3	5.168	-9.043 to 19.38	No	ns	0.959		YT0 vs. YT3	10.81	-60.12 to 81.73	No	ns	>.999
	YT0 vs. YT4	0.6275	-13.58 to 14.84	No	ns	>.999		YT0 vs. YT4	27.91	-43.02 to 98.84	No	ns	0.935
	YT1 vs. YT2	0.53	-13.68 to 14.74	No	ns	>.999		YT1 vs. YT2	28.91	-42.01 to 99.84	No	ns	0.921
	YT1 vs. YT3	6.425	-7.786 to 20.64	No	ns	0.864		YT1 vs. YT3	39.79	-31.14 to 110.7	No	ns	0.66
	YT1 vs. YT4	1.885	-12.33 to 16.10	No	ns	>.999		YT1 vs. YT4	56.89	-14.03 to 127.8	No	ns	0.205
	YT2 vs. YT3	5.895	-8.316 to 20.11	No	ns	0.913		YT2 vs. YT3	10.88	-60.05 to 81.80	No	ns	>.999
	YT2 vs. YT4	1.355	-12.86 to 15.57	No	ns	>.999		YT2 vs. YT4	27.98	-42.95 to 98.91	No	ns	0.934
	YT3 vs. YT4	-4.54	-18.75 to 9.671	No	ns	0.982		YT3 vs. YT4	17.11	-53.82 to 88.03	No	ns	0.998
	Citruline								Fructose
	Tukey's multiple comparisons test	Mean Diff.	95.00% CI of diff.	Significant?	Summary	Adjusted P Value		Tukey's multiple comparisons test	Mean Diff.	95.00% CI of diff.	Significant?	Summary	Adjusted P Value
	WT0 vs. WT1	2.193	-3.243 to 7.628	No	ns	0.925		WT0 vs. WT1	547.8	-3702 to 4797	No	ns	>.999
	WT0 vs. WT2	-7.18	-12.62 to -1.745	Yes	**	0.003		WT0 vs. WT2	-1715	-5965 to 2534	No	ns	0.925
	WT0 vs. WT3	-0.7625	-6.198 to 4.673	No	ns	>.999		WT0 vs. WT3	-9470	-13719 to -5221	Yes	***	<.001
	WT0 vs. WT4	-4.64	-10.08 to 0.7955	No	ns	0.146		WT0 vs. WT4	-6551	-10801 to -2302	Yes	***	<.001
	WT0 vs. YT0	-0.8925	-6.328 to 4.543	No	ns	>.999		WT0 vs. YT0	0.6825	-4249 to 4250	No	ns	>.999
	WT0 vs. YT1	-0.065	-5.500 to 5.370	No	ns	>.999		WT0 vs. YT1	-1429	-5679 to 2820	No	ns	0.975
	WT0 vs. YT2	-5.465	-10.90 to -0.02953	Yes	*	0.048		WT0 vs. YT2	-1617	-5866 to 2633	No	ns	0.946
	WT0 vs. YT3	-0.63	-6.065 to 4.805	No	ns	>.999		WT0 vs. YT3	665.8	-3584 to 4915	No	ns	>.999
	WT0 vs. YT4	-5.89	-11.33 to -0.4545	Yes	*	0.025		WT0 vs. YT4	-167.7	-4417 to 4082	No	ns	>.999
	WT1 vs. WT2	-9.373	-14.81 to -3.937	Yes	***	<.001		WT1 vs. WT2	-2263	-6513 to 1986	No	ns	0.72
	WT1 vs. WT3	-2.955	-8.390 to 2.480	No	ns	0.697		WT1 vs. WT3	-10018	-14267 to -5768	Yes	***	<.001
	WT1 vs. WT4	-6.833	-12.27 to -1.397	Yes	**	0.006		WT1 vs. WT4	-7099	-11348 to -2850	Yes	***	<.001
	WT1 vs. YT0	-3.085	-8.520 to 2.350	No	ns	0.646		WT1 vs. YT0	-547.1	-4796 to 3702	No	ns	>.999
	WT1 vs. YT1	-2.258	-7.693 to 3.178	No	ns	0.912		WT1 vs. YT1	-1977	-6226 to 2272	No	ns	0.844
	WT1 vs. YT2	-7.658	-13.09 to -2.222	Yes	**	0.001		WT1 vs. YT2	-2164	-6414 to 2085	No	ns	0.766
	WT1 vs. YT3	-2.823	-8.258 to 2.613	No	ns	0.747		WT1 vs. YT3	118	-4131 to 4367	No	ns	>.999
	WT1 vs. YT4	-8.083	-13.52 to -2.647	Yes	***	<.001		WT1 vs. YT4	-715.5	-4965 to 3534	No	ns	>.999
	WT2 vs. WT3	6.418	0.9820 to 11.85	Yes	*	0.011		WT2 vs. WT3	-7755	-12004 to -3505	Yes	***	<.001
	WT2 vs. WT4	2.54	-2.895 to 7.975	No	ns	0.841		WT2 vs. WT4	-4836	-9085 to -586.4	Yes	*	0.016
	WT2 vs. YT0	6.288	0.8520 to 11.72	Yes	*	0.014		WT2 vs. YT0	1716	-2533 to 5965	No	ns	0.925
	WT2 vs. YT1	7.115	1.680 to 12.55	Yes	**	0.004		WT2 vs. YT1	286.3	-3963 to 4536	No	ns	>.999
	WT2 vs. YT2	1.715	-3.720 to 7.150	No	ns	0.984		WT2 vs. YT2	98.8	-4151 to 4348	No	ns	>.999
	WT2 vs. YT3	6.55	1.115 to 11.99	Yes	**	0.009		WT2 vs. YT3	2381	-1868 to 6631	No	ns	0.662
	WT2 vs. YT4	1.29	-4.145 to 6.725	No	ns	0.998		WT2 vs. YT4	1548	-2702 to 5797	No	ns	0.959
	WT3 vs. WT4	-3.878	-9.313 to 1.558	No	ns	0.343		WT3 vs. WT4	2919	-1331 to 7168	No	ns	0.393
	WT3 vs. YT0	-0.13	-5.565 to 5.305	No	ns	>.999		WT3 vs. YT0	9471	5221 to 13720	Yes	***	<.001
	WT3 vs. YT1	0.6975	-4.738 to 6.133	No	ns	>.999		WT3 vs. YT1	8041	3791 to 12290	Yes	***	<.001
	WT3 vs. YT2	-4.703	-10.14 to 0.7330	No	ns	0.135		WT3 vs. YT2	7853	3604 to 12103	Yes	***	<.001
	WT3 vs. YT3	0.1325	-5.303 to 5.568	No	ns	>.999		WT3 vs. YT3	10136	5886 to 14385	Yes	***	<.001
	WT3 vs. YT4	-5.128	-10.56 to 0.3080	No	ns	0.077		WT3 vs. YT4	9302	5053 to 13552	Yes	***	<.001
	WT4 vs. YT0	3.748	-1.688 to 9.183	No	ns	0.388		WT4 vs. YT0	6552	2302 to 10801	Yes	***	<.001
	WT4 vs. YT1	4.575	-0.8605 to 10.01	No	ns	0.158		WT4 vs. YT1	5122	872.6 to 9371	Yes	**	0.009
	WT4 vs. YT2	-0.825	-6.260 to 4.610	No	ns	>.999		WT4 vs. YT2	4935	685.2 to 9184	Yes	*	0.013
	WT4 vs. YT3	4.01	-1.425 to 9.445	No	ns	0.3		WT4 vs. YT3	7217	2968 to 11466	Yes	***	<.001
	WT4 vs. YT4	-1.25	-6.685 to 4.185	No	ns	0.998		WT4 vs. YT4	6383	2134 to 10633	Yes	***	<.001
	YT0 vs. YT1	0.8275	-4.608 to 6.263	No	ns	>.999		YT0 vs. YT1	-1430	-5679 to 2820	No	ns	0.975
	YT0 vs. YT2	-4.573	-10.01 to 0.8630	No	ns	0.159		YT0 vs. YT2	-1617	-5867 to 2632	No	ns	0.946
	YT0 vs. YT3	0.2625	-5.173 to 5.698	No	ns	>.999		YT0 vs. YT3	665.1	-3584 to 4915	No	ns	>.999
	YT0 vs. YT4	-4.998	-10.43 to 0.4380	No	ns	0.092		YT0 vs. YT4	-168.4	-4418 to 4081	No	ns	>.999
	YT1 vs. YT2	-5.4	-10.84 to 0.03547	No	ns	0.053		YT1 vs. YT2	-187.5	-4437 to 4062	No	ns	>.999
	YT1 vs. YT3	-0.565	-6.000 to 4.870	No	ns	>.999		YT1 vs. YT3	2095	-2154 to 6344	No	ns	0.797
	YT1 vs. YT4	-5.825	-11.26 to -0.3895	Yes	*	0.028		YT1 vs. YT4	1261	-2988 to 5511	No	ns	0.989
	YT2 vs. YT3	4.835	-0.6005 to 10.27	No	ns	0.114		YT2 vs. YT3	2282	-1967 to 6532	No	ns	0.711
	YT2 vs. YT4	-0.425	-5.860 to 5.010	No	ns	>.999		YT2 vs. YT4	1449	-2800 to 5698	No	ns	0.973
	YT3 vs. YT4	-5.26	-10.70 to 0.1755	No	ns	0.064		YT3 vs. YT4	-833.5	-5083 to 3416	No	ns	>.999
	Fructose-6-P								GABA
	Tukey's multiple comparisons test	Mean Diff.	95.00% CI of diff.	Significant?	Summary	Adjusted P Value		Tukey's multiple comparisons test	Mean Diff.	95.00% CI of diff.	Significant?	Summary	Adjusted P Value
	WT0 vs. WT1	1303	-1062 to 3668	No	ns	0.682		WT0 vs. WT1	204.6	-498.7 to 907.9	No	ns	0.991
	WT0 vs. WT2	-411.6	-2777 to 1954	No	ns	>.999		WT0 vs. WT2	-55.89	-759.2 to 647.5	No	ns	>.999
	WT0 vs. WT3	1728	-637.1 to 4094	No	ns	0.312		WT0 vs. WT3	224.4	-479.0 to 927.7	No	ns	0.982
	WT0 vs. WT4	1727	-637.8 to 4093	No	ns	0.313		WT0 vs. WT4	-215.9	-919.2 to 487.4	No	ns	0.986
	WT0 vs. YT0	-226.3	-2592 to 2139	No	ns	>.999		WT0 vs. YT0	-765.9	-1469 to -62.53	Yes	*	0.024
	WT0 vs. YT1	1274	-1091 to 3640	No	ns	0.707		WT0 vs. YT1	21.66	-681.7 to 725.0	No	ns	>.999
	WT0 vs. YT2	1377	-988.4 to 3742	No	ns	0.615		WT0 vs. YT2	-407	-1110 to 296.4	No	ns	0.622
	WT0 vs. YT3	1962	-402.9 to 4328	No	ns	0.172		WT0 vs. YT3	-173.7	-877.1 to 529.6	No	ns	0.997
	WT0 vs. YT4	2120	-245.7 to 4485	No	ns	0.109		WT0 vs. YT4	-688.3	-1392 to 15.02	No	ns	0.059
	WT1 vs. WT2	-1715	-4080 to 650.7	No	ns	0.322		WT1 vs. WT2	-260.5	-963.8 to 442.9	No	ns	0.954
	WT1 vs. WT3	425.2	-1940 to 2791	No	ns	>.999		WT1 vs. WT3	19.79	-683.6 to 723.1	No	ns	>.999
	WT1 vs. WT4	424.5	-1941 to 2790	No	ns	>.999		WT1 vs. WT4	-420.5	-1124 to 282.8	No	ns	0.58
	WT1 vs. YT0	-1529	-3895 to 836.0	No	ns	0.475		WT1 vs. YT0	-970.5	-1674 to -267.1	Yes	**	0.002
	WT1 vs. YT1	-28.74	-2394 to 2337	No	ns	>.999		WT1 vs. YT1	-182.9	-886.3 to 520.4	No	ns	0.996
	WT1 vs. YT2	73.96	-2291 to 2439	No	ns	>.999		WT1 vs. YT2	-611.6	-1315 to 91.79	No	ns	0.131
	WT1 vs. YT3	659.4	-1706 to 3025	No	ns	0.993		WT1 vs. YT3	-378.3	-1082 to 325.0	No	ns	0.709
	WT1 vs. YT4	816.7	-1549 to 3182	No	ns	0.97		WT1 vs. YT4	-892.9	-1596 to -189.6	Yes	**	0.005
	WT2 vs. WT3	2140	-225.5 to 4505	No	ns	0.102		WT2 vs. WT3	280.3	-423.1 to 983.6	No	ns	0.93
	WT2 vs. WT4	2139	-226.2 to 4504	No	ns	0.103		WT2 vs. WT4	-160	-863.4 to 543.3	No	ns	0.998
	WT2 vs. YT0	185.3	-2180 to 2551	No	ns	>.999		WT2 vs. YT0	-710	-1413 to -6.638	Yes	*	0.046
	WT2 vs. YT1	1686	-679.5 to 4051	No	ns	0.344		WT2 vs. YT1	77.54	-625.8 to 780.9	No	ns	>.999
	WT2 vs. YT2	1789	-576.8 to 4154	No	ns	0.27		WT2 vs. YT2	-351.1	-1054 to 352.3	No	ns	0.785
	WT2 vs. YT3	2374	8.675 to 4739	Yes	*	0.049		WT2 vs. YT3	-117.9	-821.2 to 585.5	No	ns	>.999
	WT2 vs. YT4	2531	165.9 to 4897	Yes	*	0.028		WT2 vs. YT4	-632.4	-1336 to 70.90	No	ns	0.107
	WT3 vs. WT4	-0.7025	-2366 to 2365	No	ns	>.999		WT3 vs. WT4	-440.3	-1144 to 263.1	No	ns	0.519
	WT3 vs. YT0	-1955	-4320 to 410.8	No	ns	0.175		WT3 vs. YT0	-990.3	-1694 to -286.9	Yes	**	0.001
	WT3 vs. YT1	-453.9	-2819 to 1911	No	ns	>.999		WT3 vs. YT1	-202.7	-906.1 to 500.6	No	ns	0.991
	WT3 vs. YT2	-351.2	-2717 to 2014	No	ns	>.999		WT3 vs. YT2	-631.4	-1335 to 71.99	No	ns	0.108
	WT3 vs. YT3	234.2	-2131 to 2600	No	ns	>.999		WT3 vs. YT3	-398.1	-1101 to 305.2	No	ns	0.65
	WT3 vs. YT4	391.5	-1974 to 2757	No	ns	>.999		WT3 vs. YT4	-912.7	-1616 to -209.4	Yes	**	0.004
	WT4 vs. YT0	-1954	-4319 to 411.5	No	ns	0.176		WT4 vs. YT0	-550	-1253 to 153.4	No	ns	0.232
	WT4 vs. YT1	-453.2	-2819 to 1912	No	ns	>.999		WT4 vs. YT1	237.6	-465.8 to 940.9	No	ns	0.974
	WT4 vs. YT2	-350.5	-2716 to 2015	No	ns	>.999		WT4 vs. YT2	-191.1	-894.4 to 512.3	No	ns	0.994
	WT4 vs. YT3	234.9	-2130 to 2600	No	ns	>.999		WT4 vs. YT3	42.15	-661.2 to 745.5	No	ns	>.999
	WT4 vs. YT4	392.2	-1973 to 2758	No	ns	>.999		WT4 vs. YT4	-472.4	-1176 to 230.9	No	ns	0.423
	YT0 vs. YT1	1501	-864.8 to 3866	No	ns	0.501		YT0 vs. YT1	787.5	84.18 to 1491	Yes	*	0.019
	YT0 vs. YT2	1603	-762.1 to 3969	No	ns	0.41		YT0 vs. YT2	358.9	-344.4 to 1062	No	ns	0.764
	YT0 vs. YT3	2189	-176.6 to 4554	No	ns	0.088		YT0 vs. YT3	592.1	-111.2 to 1295	No	ns	0.158
	YT0 vs. YT4	2346	-19.36 to 4711	No	ns	0.053		YT0 vs. YT4	77.54	-625.8 to 780.9	No	ns	>.999
	YT1 vs. YT2	102.7	-2263 to 2468	No	ns	>.999		YT1 vs. YT2	-428.6	-1132 to 274.7	No	ns	0.555
	YT1 vs. YT3	688.2	-1677 to 3053	No	ns	0.991		YT1 vs. YT3	-195.4	-898.7 to 507.9	No	ns	0.993
	YT1 vs. YT4	845.4	-1520 to 3211	No	ns	0.963		YT1 vs. YT4	-710	-1413 to -6.638	Yes	*	0.046
	YT2 vs. YT3	585.5	-1780 to 2951	No	ns	0.997		YT2 vs. YT3	233.2	-470.1 to 936.6	No	ns	0.977
	YT2 vs. YT4	742.7	-1623 to 3108	No	ns	0.984		YT2 vs. YT4	-281.4	-984.7 to 422.0	No	ns	0.929
	YT3 vs. YT4	157.3	-2208 to 2523	No	ns	>.999		YT3 vs. YT4	-514.6	-1218 to 188.8	No	ns	0.31
	Galactitol								Glucose
	Tukey's multiple comparisons test	Mean Diff.	95.00% CI of diff.	Significant?	Summary	Adjusted P Value		Tukey's multiple comparisons test	Mean Diff.	95.00% CI of diff.	Significant?	Summary	Adjusted P Value
	WT0 vs. WT1	15.12	-28.37 to 58.61	No	ns	0.969		WT0 vs. WT1	79.11	-6142 to 6300	No	ns	>.999
	WT0 vs. WT2	-17.65	-61.14 to 25.84	No	ns	0.923		WT0 vs. WT2	-4623	-10844 to 1597	No	ns	0.291
	WT0 vs. WT3	-2.863	-46.35 to 40.63	No	ns	>.999		WT0 vs. WT3	-15042	-21263 to -8821	Yes	***	<.001
	WT0 vs. WT4	10.92	-32.57 to 54.41	No	ns	0.997		WT0 vs. WT4	-9197	-15417 to -2976	Yes	***	<.001
	WT0 vs. YT0	16.52	-26.97 to 60.01	No	ns	0.947		WT0 vs. YT0	-580.4	-6801 to 5640	No	ns	>.999
	WT0 vs. YT1	26.16	-17.33 to 69.65	No	ns	0.572		WT0 vs. YT1	-2729	-8950 to 3491	No	ns	0.883
	WT0 vs. YT2	43.46	-0.02858 to 86.95	No	ns	0.05		WT0 vs. YT2	-4376	-10596 to 1845	No	ns	0.361
	WT0 vs. YT3	48.24	4.746 to 91.72	Yes	*	0.021		WT0 vs. YT3	-55.02	-6276 to 6166	No	ns	>.999
	WT0 vs. YT4	44.24	0.7539 to 87.73	Yes	*	0.044		WT0 vs. YT4	-3712	-9933 to 2509	No	ns	0.583
	WT1 vs. WT2	-32.78	-76.26 to 10.71	No	ns	0.274		WT1 vs. WT2	-4702	-10923 to 1518	No	ns	0.271
	WT1 vs. WT3	-17.99	-61.47 to 25.50	No	ns	0.914		WT1 vs. WT3	-15121	-21342 to -8901	Yes	***	<.001
	WT1 vs. WT4	-4.205	-47.69 to 39.28	No	ns	>.999		WT1 vs. WT4	-9276	-15496 to -3055	Yes	***	<.001
	WT1 vs. YT0	1.4	-42.09 to 44.89	No	ns	>.999		WT1 vs. YT0	-659.5	-6880 to 5561	No	ns	>.999
	WT1 vs. YT1	11.04	-32.45 to 54.52	No	ns	0.996		WT1 vs. YT1	-2809	-9029 to 3412	No	ns	0.865
	WT1 vs. YT2	28.34	-15.15 to 71.83	No	ns	0.464		WT1 vs. YT2	-4455	-10675 to 1766	No	ns	0.338
	WT1 vs. YT3	33.11	-10.38 to 76.60	No	ns	0.262		WT1 vs. YT3	-134.1	-6355 to 6087	No	ns	>.999
	WT1 vs. YT4	29.12	-14.37 to 72.61	No	ns	0.427		WT1 vs. YT4	-3791	-10012 to 2430	No	ns	0.555
	WT2 vs. WT3	14.79	-28.70 to 58.28	No	ns	0.973		WT2 vs. WT3	-10419	-16640 to -4198	Yes	***	<.001
	WT2 vs. WT4	28.57	-14.92 to 72.06	No	ns	0.453		WT2 vs. WT4	-4573	-10794 to 1647	No	ns	0.304
	WT2 vs. YT0	34.18	-9.314 to 77.66	No	ns	0.226		WT2 vs. YT0	4043	-2178 to 10264	No	ns	0.468
	WT2 vs. YT1	43.81	0.3214 to 87.30	Yes	*	0.047		WT2 vs. YT1	1894	-4327 to 8115	No	ns	0.987
	WT2 vs. YT2	61.11	17.62 to 104.6	Yes	**	0.001		WT2 vs. YT2	247.6	-5973 to 6468	No	ns	>.999
	WT2 vs. YT3	65.89	22.40 to 109.4	Yes	***	<.001		WT2 vs. YT3	4568	-1652 to 10789	No	ns	0.306
	WT2 vs. YT4	61.9	18.41 to 105.4	Yes	**	0.001		WT2 vs. YT4	911.5	-5309 to 7132	No	ns	>.999
	WT3 vs. WT4	13.78	-29.71 to 57.27	No	ns	0.983		WT3 vs. WT4	5846	-375.0 to 12066	No	ns	0.079
	WT3 vs. YT0	19.39	-24.10 to 62.87	No	ns	0.873		WT3 vs. YT0	14462	8241 to 20682	Yes	***	<.001
	WT3 vs. YT1	29.02	-14.47 to 72.51	No	ns	0.432		WT3 vs. YT1	12313	6092 to 18533	Yes	***	<.001
	WT3 vs. YT2	46.32	2.834 to 89.81	Yes	*	0.03		WT3 vs. YT2	10666	4446 to 16887	Yes	***	<.001
	WT3 vs. YT3	51.1	7.609 to 94.59	Yes	*	0.012		WT3 vs. YT3	14987	8766 to 21208	Yes	***	<.001
	WT3 vs. YT4	47.11	3.616 to 90.59	Yes	*	0.026		WT3 vs. YT4	11330	5110 to 17551	Yes	***	<.001
	WT4 vs. YT0	5.605	-37.88 to 49.09	No	ns	>.999		WT4 vs. YT0	8616	2395 to 14837	Yes	**	0.002
	WT4 vs. YT1	15.24	-28.25 to 58.73	No	ns	0.967		WT4 vs. YT1	6467	246.4 to 12688	Yes	*	0.036
	WT4 vs. YT2	32.54	-10.95 to 76.03	No	ns	0.283		WT4 vs. YT2	4821	-1400 to 11042	No	ns	0.242
	WT4 vs. YT3	37.32	-6.171 to 80.81	No	ns	0.142		WT4 vs. YT3	9142	2921 to 15362	Yes	***	<.001
	WT4 vs. YT4	33.33	-10.16 to 76.81	No	ns	0.255		WT4 vs. YT4	5485	-736.0 to 11705	No	ns	0.121
	YT0 vs. YT1	9.635	-33.85 to 53.12	No	ns	0.999		YT0 vs. YT1	-2149	-8370 to 4072	No	ns	0.97
	YT0 vs. YT2	26.94	-16.55 to 70.43	No	ns	0.533		YT0 vs. YT2	-3795	-10016 to 2425	No	ns	0.553
	YT0 vs. YT3	31.71	-11.78 to 75.20	No	ns	0.315		YT0 vs. YT3	525.4	-5695 to 6746	No	ns	>.999
	YT0 vs. YT4	27.72	-15.77 to 71.21	No	ns	0.494		YT0 vs. YT4	-3131	-9352 to 3089	No	ns	0.778
	YT1 vs. YT2	17.3	-26.19 to 60.79	No	ns	0.931		YT1 vs. YT2	-1646	-7867 to 4574	No	ns	0.995
	YT1 vs. YT3	22.08	-21.41 to 65.57	No	ns	0.769		YT1 vs. YT3	2674	-3546 to 8895	No	ns	0.895
	YT1 vs. YT4	18.09	-25.40 to 61.57	No	ns	0.912		YT1 vs. YT4	-982.4	-7203 to 5238	No	ns	>.999
	YT2 vs. YT3	4.775	-38.71 to 48.26	No	ns	>.999		YT2 vs. YT3	4321	-1900 to 10541	No	ns	0.378
	YT2 vs. YT4	0.7825	-42.71 to 44.27	No	ns	>.999		YT2 vs. YT4	663.8	-5557 to 6885	No	ns	>.999
	YT3 vs. YT4	-3.992	-47.48 to 39.50	No	ns	>.999		YT3 vs. YT4	-3657	-9878 to 2564	No	ns	0.602
	Glucose-6-P								Glycine
	Tukey's multiple comparisons test	Mean Diff.	95.00% CI of diff.	Significant?	Summary	Adjusted P Value		Tukey's multiple comparisons test	Mean Diff.	95.00% CI of diff.	Significant?	Summary	Adjusted P Value
	WT0 vs. WT1	-100.4	-203.0 to 2.229	No	ns	0.059		WT0 vs. WT1	101.3	-109.6 to 312.1	No	ns	0.819
	WT0 vs. WT2	-40.39	-143.0 to 62.21	No	ns	0.935		WT0 vs. WT2	31.83	-179.0 to 242.6	No	ns	>.999
	WT0 vs. WT3	-54.68	-157.3 to 47.92	No	ns	0.719		WT0 vs. WT3	82.46	-128.4 to 293.3	No	ns	0.937
	WT0 vs. WT4	-25.12	-127.7 to 77.47	No	ns	0.997		WT0 vs. WT4	73.53	-137.3 to 284.3	No	ns	0.968
	WT0 vs. YT0	-35.38	-138.0 to 67.21	No	ns	0.971		WT0 vs. YT0	-4.215	-215.0 to 206.6	No	ns	>.999
	WT0 vs. YT1	-89.23	-191.8 to 13.37	No	ns	0.131		WT0 vs. YT1	-152	-362.8 to 58.86	No	ns	0.329
	WT0 vs. YT2	5.533	-97.06 to 108.1	No	ns	>.999		WT0 vs. YT2	-67.16	-278.0 to 143.7	No	ns	0.982
	WT0 vs. YT3	11.69	-90.91 to 114.3	No	ns	>.999		WT0 vs. YT3	82.27	-128.5 to 293.1	No	ns	0.938
	WT0 vs. YT4	28.69	-73.90 to 131.3	No	ns	0.993		WT0 vs. YT4	31.49	-179.3 to 242.3	No	ns	>.999
	WT1 vs. WT2	59.98	-42.62 to 162.6	No	ns	0.609		WT1 vs. WT2	-69.43	-280.2 to 141.4	No	ns	0.978
	WT1 vs. WT3	45.69	-56.90 to 148.3	No	ns	0.874		WT1 vs. WT3	-18.8	-229.6 to 192.0	No	ns	>.999
	WT1 vs. WT4	75.25	-27.35 to 177.8	No	ns	0.307		WT1 vs. WT4	-27.73	-238.5 to 183.1	No	ns	>.999
	WT1 vs. YT0	64.99	-37.61 to 167.6	No	ns	0.503		WT1 vs. YT0	-105.5	-316.3 to 105.3	No	ns	0.783
	WT1 vs. YT1	11.14	-91.46 to 113.7	No	ns	>.999		WT1 vs. YT1	-253.2	-464.0 to -42.40	Yes	**	0.009
	WT1 vs. YT2	105.9	3.304 to 208.5	Yes	*	0.039		WT1 vs. YT2	-168.4	-379.2 to 42.40	No	ns	0.209
	WT1 vs. YT3	112.1	9.459 to 214.7	Yes	*	0.024		WT1 vs. YT3	-18.99	-229.8 to 191.8	No	ns	>.999
	WT1 vs. YT4	129.1	26.46 to 231.7	Yes	**	0.006		WT1 vs. YT4	-69.78	-280.6 to 141.0	No	ns	0.977
	WT2 vs. WT3	-14.29	-116.9 to 88.31	No	ns	>.999		WT2 vs. WT3	50.64	-160.2 to 261.4	No	ns	0.998
	WT2 vs. WT4	15.27	-87.33 to 117.9	No	ns	>.999		WT2 vs. WT4	41.7	-169.1 to 252.5	No	ns	>.999
	WT2 vs. YT0	5.007	-97.59 to 107.6	No	ns	>.999		WT2 vs. YT0	-36.04	-246.9 to 174.8	No	ns	>.999
	WT2 vs. YT1	-48.84	-151.4 to 53.76	No	ns	0.826		WT2 vs. YT1	-183.8	-394.6 to 27.03	No	ns	0.129
	WT2 vs. YT2	45.92	-56.67 to 148.5	No	ns	0.871		WT2 vs. YT2	-98.99	-309.8 to 111.8	No	ns	0.837
	WT2 vs. YT3	52.08	-50.52 to 154.7	No	ns	0.77		WT2 vs. YT3	50.45	-160.4 to 261.3	No	ns	0.998
	WT2 vs. YT4	69.08	-33.51 to 171.7	No	ns	0.419		WT2 vs. YT4	-0.3425	-211.2 to 210.5	No	ns	>.999
	WT3 vs. WT4	29.55	-73.04 to 132.1	No	ns	0.991		WT3 vs. WT4	-8.935	-219.7 to 201.9	No	ns	>.999
	WT3 vs. YT0	19.29	-83.30 to 121.9	No	ns	>.999		WT3 vs. YT0	-86.68	-297.5 to 124.1	No	ns	0.917
	WT3 vs. YT1	-34.56	-137.2 to 68.04	No	ns	0.975		WT3 vs. YT1	-234.4	-445.2 to -23.60	Yes	*	0.02
	WT3 vs. YT2	60.21	-42.39 to 162.8	No	ns	0.604		WT3 vs. YT2	-149.6	-360.4 to 61.19	No	ns	0.349
	WT3 vs. YT3	66.36	-36.23 to 169.0	No	ns	0.474		WT3 vs. YT3	-0.19	-211.0 to 210.6	No	ns	>.999
	WT3 vs. YT4	83.37	-19.23 to 186.0	No	ns	0.192		WT3 vs. YT4	-50.98	-261.8 to 159.8	No	ns	0.998
	WT4 vs. YT0	-10.26	-112.9 to 92.34	No	ns	>.999		WT4 vs. YT0	-77.74	-288.6 to 133.1	No	ns	0.956
	WT4 vs. YT1	-64.11	-166.7 to 38.49	No	ns	0.521		WT4 vs. YT1	-225.5	-436.3 to -14.67	Yes	*	0.029
	WT4 vs. YT2	30.66	-71.94 to 133.3	No	ns	0.989		WT4 vs. YT2	-140.7	-351.5 to 70.13	No	ns	0.432
	WT4 vs. YT3	36.81	-65.79 to 139.4	No	ns	0.962		WT4 vs. YT3	8.745	-202.1 to 219.6	No	ns	>.999
	WT4 vs. YT4	53.82	-48.78 to 156.4	No	ns	0.736		WT4 vs. YT4	-42.04	-252.9 to 168.8	No	ns	>.999
	YT0 vs. YT1	-53.85	-156.4 to 48.75	No	ns	0.736		YT0 vs. YT1	-147.7	-358.6 to 63.07	No	ns	0.366
	YT0 vs. YT2	40.92	-61.68 to 143.5	No	ns	0.93		YT0 vs. YT2	-62.94	-273.8 to 147.9	No	ns	0.989
	YT0 vs. YT3	47.07	-55.53 to 149.7	No	ns	0.854		YT0 vs. YT3	86.49	-124.3 to 297.3	No	ns	0.918
	YT0 vs. YT4	64.08	-38.52 to 166.7	No	ns	0.522		YT0 vs. YT4	35.7	-175.1 to 246.5	No	ns	>.999
	YT1 vs. YT2	94.76	-7.834 to 197.4	No	ns	0.089		YT1 vs. YT2	84.8	-126.0 to 295.6	No	ns	0.926
	YT1 vs. YT3	100.9	-1.679 to 203.5	No	ns	0.057		YT1 vs. YT3	234.2	23.41 to 445.0	Yes	*	0.02
	YT1 vs. YT4	117.9	15.33 to 220.5	Yes	*	0.015		YT1 vs. YT4	183.4	-27.37 to 394.3	No	ns	0.131
	YT2 vs. YT3	6.155	-96.44 to 108.8	No	ns	>.999		YT2 vs. YT3	149.4	-61.38 to 360.2	No	ns	0.351
	YT2 vs. YT4	23.16	-79.44 to 125.8	No	ns	0.999		YT2 vs. YT4	98.64	-112.2 to 309.5	No	ns	0.84
	YT3 vs. YT4	17.01	-85.59 to 119.6	No	ns	>.999		YT3 vs. YT4	-50.79	-261.6 to 160.0	No	ns	0.998
	Histidine								Homoserine
	Tukey's multiple comparisons test	Mean Diff.	95.00% CI of diff.	Significant?	Summary	Adjusted P Value		Tukey's multiple comparisons test	Mean Diff.	95.00% CI of diff.	Significant?	Summary	Adjusted P Value
	WT0 vs. WT1	77.04	-178.2 to 332.3	No	ns	0.988		WT0 vs. WT1	1.41	-3.704 to 6.524	No	ns	0.994
	WT0 vs. WT2	218	-37.32 to 473.2	No	ns	0.146		WT0 vs. WT2	-2.23	-7.344 to 2.884	No	ns	0.887
	WT0 vs. WT3	263	7.746 to 518.3	Yes	*	0.039		WT0 vs. WT3	0.74	-4.374 to 5.854	No	ns	>.999
	WT0 vs. WT4	274.9	19.65 to 530.2	Yes	*	0.027		WT0 vs. WT4	-1.785	-6.899 to 3.329	No	ns	0.968
	WT0 vs. YT0	61.69	-193.6 to 317.0	No	ns	0.998		WT0 vs. YT0	-1.838	-6.952 to 3.277	No	ns	0.962
	WT0 vs. YT1	77.95	-177.3 to 333.2	No	ns	0.987		WT0 vs. YT1	-2.088	-7.202 to 3.027	No	ns	0.92
	WT0 vs. YT2	92.03	-163.2 to 347.3	No	ns	0.961		WT0 vs. YT2	-5.158	-10.27 to -0.04330	Yes	*	0.047
	WT0 vs. YT3	262.6	7.344 to 517.9	Yes	*	0.04		WT0 vs. YT3	1.155	-3.959 to 6.269	No	ns	0.999
	WT0 vs. YT4	235.9	-19.35 to 491.2	No	ns	0.089		WT0 vs. YT4	-2.32	-7.434 to 2.794	No	ns	0.862
	WT1 vs. WT2	140.9	-114.4 to 396.2	No	ns	0.68		WT1 vs. WT2	-3.64	-8.754 to 1.474	No	ns	0.346
	WT1 vs. WT3	186	-69.29 to 441.3	No	ns	0.316		WT1 vs. WT3	-0.67	-5.784 to 4.444	No	ns	>.999
	WT1 vs. WT4	197.9	-57.39 to 453.2	No	ns	0.241		WT1 vs. WT4	-3.195	-8.309 to 1.919	No	ns	0.522
	WT1 vs. YT0	-15.36	-270.6 to 239.9	No	ns	>.999		WT1 vs. YT0	-3.248	-8.362 to 1.867	No	ns	0.499
	WT1 vs. YT1	0.91	-254.4 to 256.2	No	ns	>.999		WT1 vs. YT1	-3.498	-8.612 to 1.617	No	ns	0.398
	WT1 vs. YT2	14.99	-240.3 to 270.3	No	ns	>.999		WT1 vs. YT2	-6.568	-11.68 to -1.453	Yes	**	0.004
	WT1 vs. YT3	185.6	-69.70 to 440.9	No	ns	0.318		WT1 vs. YT3	-0.255	-5.369 to 4.859	No	ns	>.999
	WT1 vs. YT4	158.9	-96.39 to 414.2	No	ns	0.527		WT1 vs. YT4	-3.73	-8.844 to 1.384	No	ns	0.314
	WT2 vs. WT3	45.07	-210.2 to 300.3	No	ns	>.999		WT2 vs. WT3	2.97	-2.144 to 8.084	No	ns	0.618
	WT2 vs. WT4	56.97	-198.3 to 312.3	No	ns	0.999		WT2 vs. WT4	0.445	-4.669 to 5.559	No	ns	>.999
	WT2 vs. YT0	-156.3	-411.6 to 99.00	No	ns	0.549		WT2 vs. YT0	0.3925	-4.722 to 5.507	No	ns	>.999
	WT2 vs. YT1	-140	-395.3 to 115.3	No	ns	0.687		WT2 vs. YT1	0.1425	-4.972 to 5.257	No	ns	>.999
	WT2 vs. YT2	-125.9	-381.2 to 129.3	No	ns	0.796		WT2 vs. YT2	-2.928	-8.042 to 2.187	No	ns	0.636
	WT2 vs. YT3	44.66	-210.6 to 299.9	No	ns	>.999		WT2 vs. YT3	3.385	-1.729 to 8.499	No	ns	0.443
	WT2 vs. YT4	17.97	-237.3 to 273.2	No	ns	>.999		WT2 vs. YT4	-0.09	-5.204 to 5.024	No	ns	>.999
	WT3 vs. WT4	11.91	-243.4 to 267.2	No	ns	>.999		WT3 vs. WT4	-2.525	-7.639 to 2.589	No	ns	0.795
	WT3 vs. YT0	-201.3	-456.6 to 53.94	No	ns	0.222		WT3 vs. YT0	-2.578	-7.692 to 2.537	No	ns	0.776
	WT3 vs. YT1	-185.1	-440.4 to 70.20	No	ns	0.322		WT3 vs. YT1	-2.828	-7.942 to 2.287	No	ns	0.678
	WT3 vs. YT2	-171	-426.3 to 84.28	No	ns	0.426		WT3 vs. YT2	-5.898	-11.01 to -0.7833	Yes	*	0.014
	WT3 vs. YT3	-0.4025	-255.7 to 254.9	No	ns	>.999		WT3 vs. YT3	0.415	-4.699 to 5.529	No	ns	>.999
	WT3 vs. YT4	-27.1	-282.4 to 228.2	No	ns	>.999		WT3 vs. YT4	-3.06	-8.174 to 2.054	No	ns	0.579
	WT4 vs. YT0	-213.2	-468.5 to 42.03	No	ns	0.165		WT4 vs. YT0	-0.0525	-5.167 to 5.062	No	ns	>.999
	WT4 vs. YT1	-197	-452.3 to 58.30	No	ns	0.247		WT4 vs. YT1	-0.3025	-5.417 to 4.812	No	ns	>.999
	WT4 vs. YT2	-182.9	-438.2 to 72.38	No	ns	0.337		WT4 vs. YT2	-3.373	-8.487 to 1.742	No	ns	0.448
	WT4 vs. YT3	-12.31	-267.6 to 243.0	No	ns	>.999		WT4 vs. YT3	2.94	-2.174 to 8.054	No	ns	0.63
	WT4 vs. YT4	-39.01	-294.3 to 216.3	No	ns	>.999		WT4 vs. YT4	-0.535	-5.649 to 4.579	No	ns	>.999
	YT0 vs. YT1	16.27	-239.0 to 271.5	No	ns	>.999		YT0 vs. YT1	-0.25	-5.364 to 4.864	No	ns	>.999
	YT0 vs. YT2	30.35	-224.9 to 285.6	No	ns	>.999		YT0 vs. YT2	-3.32	-8.434 to 1.794	No	ns	0.469
	YT0 vs. YT3	200.9	-54.34 to 456.2	No	ns	0.225		YT0 vs. YT3	2.993	-2.122 to 8.107	No	ns	0.608
	YT0 vs. YT4	174.2	-81.04 to 429.5	No	ns	0.401		YT0 vs. YT4	-0.4825	-5.597 to 4.632	No	ns	>.999
	YT1 vs. YT2	14.08	-241.2 to 269.4	No	ns	>.999		YT1 vs. YT2	-3.07	-8.184 to 2.044	No	ns	0.575
	YT1 vs. YT3	184.7	-70.61 to 440.0	No	ns	0.325		YT1 vs. YT3	3.243	-1.872 to 8.357	No	ns	0.501
	YT1 vs. YT4	158	-97.30 to 413.3	No	ns	0.534		YT1 vs. YT4	-0.2325	-5.347 to 4.882	No	ns	>.999
	YT2 vs. YT3	170.6	-84.69 to 425.9	No	ns	0.43		YT2 vs. YT3	6.313	1.198 to 11.43	Yes	**	0.007
	YT2 vs. YT4	143.9	-111.4 to 399.2	No	ns	0.655		YT2 vs. YT4	2.838	-2.277 to 7.952	No	ns	0.674
	YT3 vs. YT4	-26.7	-282.0 to 228.6	No	ns	>.999		YT3 vs. YT4	-3.475	-8.589 to 1.639	No	ns	0.407
	Inositol								Isocitrate
	Tukey's multiple comparisons test	Mean Diff.	95.00% CI of diff.	Significant?	Summary	Adjusted P Value		Tukey's multiple comparisons test	Mean Diff.	95.00% CI of diff.	Significant?	Summary	Adjusted P Value
	WT0 vs. WT1	1009	-482.8 to 2501	No	ns	0.413		WT0 vs. WT1	-4.938	-22.16 to 12.28	No	ns	0.991
	WT0 vs. WT2	-259.2	-1751 to 1232	No	ns	>.999		WT0 vs. WT2	4.58	-12.64 to 21.80	No	ns	0.995
	WT0 vs. WT3	1266	-226.0 to 2757	No	ns	0.151		WT0 vs. WT3	3.42	-13.80 to 20.64	No	ns	>.999
	WT0 vs. WT4	1195	-296.5 to 2687	No	ns	0.206		WT0 vs. WT4	11.58	-5.638 to 28.80	No	ns	0.421
	WT0 vs. YT0	-205.5	-1697 to 1286	No	ns	>.999		WT0 vs. YT0	1.223	-16.00 to 18.44	No	ns	>.999
	WT0 vs. YT1	1011	-480.3 to 2503	No	ns	0.41		WT0 vs. YT1	3.373	-13.85 to 20.59	No	ns	>.999
	WT0 vs. YT2	919.6	-572.2 to 2411	No	ns	0.54		WT0 vs. YT2	14.12	-3.103 to 31.34	No	ns	0.183
	WT0 vs. YT3	1467	-24.90 to 2959	No	ns	0.057		WT0 vs. YT3	17.09	-0.1335 to 34.31	No	ns	0.053
	WT0 vs. YT4	1544	52.04 to 3036	Yes	*	0.038		WT0 vs. YT4	19.85	2.632 to 37.07	Yes	*	0.014
	WT1 vs. WT2	-1268	-2760 to 223.6	No	ns	0.15		WT1 vs. WT2	9.518	-7.703 to 26.74	No	ns	0.678
	WT1 vs. WT3	256.8	-1235 to 1749	No	ns	>.999		WT1 vs. WT3	8.358	-8.863 to 25.58	No	ns	0.81
	WT1 vs. WT4	186.4	-1305 to 1678	No	ns	>.999		WT1 vs. WT4	16.52	-0.7010 to 33.74	No	ns	0.068
	WT1 vs. YT0	-1214	-2706 to 277.3	No	ns	0.19		WT1 vs. YT0	6.16	-11.06 to 23.38	No	ns	0.963
	WT1 vs. YT1	2.515	-1489 to 1494	No	ns	>.999		WT1 vs. YT1	8.31	-8.911 to 25.53	No	ns	0.815
	WT1 vs. YT2	-89.33	-1581 to 1402	No	ns	>.999		WT1 vs. YT2	19.06	1.834 to 36.28	Yes	*	0.021
	WT1 vs. YT3	457.9	-1034 to 1950	No	ns	0.986		WT1 vs. YT3	22.03	4.804 to 39.25	Yes	**	0.005
	WT1 vs. YT4	534.9	-956.9 to 2027	No	ns	0.963		WT1 vs. YT4	24.79	7.569 to 42.01	Yes	**	0.001
	WT2 vs. WT3	1525	33.24 to 3017	Yes	*	0.042		WT2 vs. WT3	-1.16	-18.38 to 16.06	No	ns	>.999
	WT2 vs. WT4	1455	-37.23 to 2946	No	ns	0.061		WT2 vs. WT4	7.003	-10.22 to 24.22	No	ns	0.922
	WT2 vs. YT0	53.72	-1438 to 1545	No	ns	>.999		WT2 vs. YT0	-3.358	-20.58 to 13.86	No	ns	>.999
	WT2 vs. YT1	1271	-221.1 to 2762	No	ns	0.148		WT2 vs. YT1	-1.208	-18.43 to 16.01	No	ns	>.999
	WT2 vs. YT2	1179	-312.9 to 2671	No	ns	0.22		WT2 vs. YT2	9.538	-7.683 to 26.76	No	ns	0.676
	WT2 vs. YT3	1726	234.3 to 3218	Yes	*	0.014		WT2 vs. YT3	12.51	-4.713 to 29.73	No	ns	0.32
	WT2 vs. YT4	1803	311.3 to 3295	Yes	**	0.009		WT2 vs. YT4	15.27	-1.948 to 32.49	No	ns	0.116
	WT3 vs. WT4	-70.47	-1562 to 1421	No	ns	>.999		WT3 vs. WT4	8.163	-9.058 to 25.38	No	ns	0.83
	WT3 vs. YT0	-1471	-2963 to 20.48	No	ns	0.056		WT3 vs. YT0	-2.198	-19.42 to 15.02	No	ns	>.999
	WT3 vs. YT1	-254.3	-1746 to 1237	No	ns	>.999		WT3 vs. YT1	-0.0475	-17.27 to 17.17	No	ns	>.999
	WT3 vs. YT2	-346.2	-1838 to 1146	No	ns	0.998		WT3 vs. YT2	10.7	-6.523 to 27.92	No	ns	0.529
	WT3 vs. YT3	201.1	-1291 to 1693	No	ns	>.999		WT3 vs. YT3	13.67	-3.553 to 30.89	No	ns	0.216
	WT3 vs. YT4	278	-1214 to 1770	No	ns	>.999		WT3 vs. YT4	16.43	-0.7885 to 33.65	No	ns	0.071
	WT4 vs. YT0	-1401	-2893 to 90.95	No	ns	0.08		WT4 vs. YT0	-10.36	-27.58 to 6.861	No	ns	0.572
	WT4 vs. YT1	-183.8	-1676 to 1308	No	ns	>.999		WT4 vs. YT1	-8.21	-25.43 to 9.011	No	ns	0.825
	WT4 vs. YT2	-275.7	-1767 to 1216	No	ns	>.999		WT4 vs. YT2	2.535	-14.69 to 19.76	No	ns	>.999
	WT4 vs. YT3	271.6	-1220 to 1763	No	ns	>.999		WT4 vs. YT3	5.505	-11.72 to 22.73	No	ns	0.982
	WT4 vs. YT4	348.5	-1143 to 1840	No	ns	0.998		WT4 vs. YT4	8.27	-8.951 to 25.49	No	ns	0.819
	YT0 vs. YT1	1217	-274.8 to 2709	No	ns	0.188		YT0 vs. YT1	2.15	-15.07 to 19.37	No	ns	>.999
	YT0 vs. YT2	1125	-366.6 to 2617	No	ns	0.273		YT0 vs. YT2	12.9	-4.326 to 30.12	No	ns	0.282
	YT0 vs. YT3	1672	180.6 to 3164	Yes	*	0.019		YT0 vs. YT3	15.87	-1.356 to 33.09	No	ns	0.091
	YT0 vs. YT4	1749	257.6 to 3241	Yes	*	0.012		YT0 vs. YT4	18.63	1.409 to 35.85	Yes	*	0.026
	YT1 vs. YT2	-91.84	-1584 to 1400	No	ns	>.999		YT1 vs. YT2	10.75	-6.476 to 27.97	No	ns	0.523
	YT1 vs. YT3	455.4	-1036 to 1947	No	ns	0.987		YT1 vs. YT3	13.72	-3.506 to 30.94	No	ns	0.212
	YT1 vs. YT4	532.4	-959.4 to 2024	No	ns	0.964		YT1 vs. YT4	16.48	-0.7410 to 33.70	No	ns	0.07
	YT2 vs. YT3	547.3	-944.5 to 2039	No	ns	0.957		YT2 vs. YT3	2.97	-14.25 to 20.19	No	ns	>.999
	YT2 vs. YT4	624.2	-867.5 to 2116	No	ns	0.909		YT2 vs. YT4	5.735	-11.49 to 22.96	No	ns	0.976
	YT3 vs. YT4	76.94	-1415 to 1569	No	ns	>.999		YT3 vs. YT4	2.765	-14.46 to 19.99	No	ns	>.999
	Isoleucine								Leucine
	Tukey's multiple comparisons test	Mean Diff.	95.00% CI of diff.	Significant?	Summary	Adjusted P Value		Tukey's multiple comparisons test	Mean Diff.	95.00% CI of diff.	Significant?	Summary	Adjusted P Value
	WT0 vs. WT1	214.2	32.13 to 396.4	Yes	*	0.012		WT0 vs. WT1	262.3	34.26 to 490.3	Yes	*	0.015
	WT0 vs. WT2	314.5	132.3 to 496.6	Yes	***	<.001		WT0 vs. WT2	392.1	164.1 to 620.1	Yes	***	<.001
	WT0 vs. WT3	318.4	136.3 to 500.5	Yes	***	<.001		WT0 vs. WT3	381.9	153.9 to 609.9	Yes	***	<.001
	WT0 vs. WT4	326.5	144.4 to 508.6	Yes	***	<.001		WT0 vs. WT4	391.1	163.1 to 619.1	Yes	***	<.001
	WT0 vs. YT0	129	-53.09 to 311.2	No	ns	0.351		WT0 vs. YT0	124.5	-103.5 to 352.5	No	ns	0.693
	WT0 vs. YT1	272	89.88 to 454.1	Yes	***	<.001		WT0 vs. YT1	338	110.0 to 566.0	Yes	***	<.001
	WT0 vs. YT2	284.2	102.0 to 466.3	Yes	***	<.001		WT0 vs. YT2	376.5	148.5 to 604.5	Yes	***	<.001
	WT0 vs. YT3	322.1	139.9 to 504.2	Yes	***	<.001		WT0 vs. YT3	372.8	144.8 to 600.8	Yes	***	<.001
	WT0 vs. YT4	247.9	65.74 to 430.0	Yes	**	0.002		WT0 vs. YT4	285.6	57.61 to 513.6	Yes	**	0.006
	WT1 vs. WT2	100.2	-81.90 to 282.3	No	ns	0.683		WT1 vs. WT2	129.8	-98.19 to 357.8	No	ns	0.642
	WT1 vs. WT3	104.1	-77.99 to 286.3	No	ns	0.637		WT1 vs. WT3	119.6	-108.4 to 347.6	No	ns	0.736
	WT1 vs. WT4	112.3	-69.86 to 294.4	No	ns	0.54		WT1 vs. WT4	128.9	-99.12 to 356.9	No	ns	0.651
	WT1 vs. YT0	-85.21	-267.3 to 96.91	No	ns	0.84		WT1 vs. YT0	-137.8	-365.8 to 90.21	No	ns	0.566
	WT1 vs. YT1	57.75	-124.4 to 239.9	No	ns	0.983		WT1 vs. YT1	75.75	-152.3 to 303.7	No	ns	0.977
	WT1 vs. YT2	69.91	-112.2 to 252.0	No	ns	0.944		WT1 vs. YT2	114.3	-113.7 to 342.3	No	ns	0.782
	WT1 vs. YT3	107.8	-74.31 to 289.9	No	ns	0.593		WT1 vs. YT3	110.6	-117.4 to 338.6	No	ns	0.811
	WT1 vs. YT4	33.62	-148.5 to 215.7	No	ns	>.999		WT1 vs. YT4	23.36	-204.6 to 251.4	No	ns	>.999
	WT2 vs. WT3	3.918	-178.2 to 186.0	No	ns	>.999		WT2 vs. WT3	-10.18	-238.2 to 217.8	No	ns	>.999
	WT2 vs. WT4	12.05	-170.1 to 194.2	No	ns	>.999		WT2 vs. WT4	-0.935	-228.9 to 227.1	No	ns	>.999
	WT2 vs. YT0	-185.4	-367.6 to -3.309	Yes	*	0.043		WT2 vs. YT0	-267.6	-495.6 to -39.60	Yes	*	0.012
	WT2 vs. YT1	-42.47	-224.6 to 139.7	No	ns	0.998		WT2 vs. YT1	-54.07	-282.1 to 173.9	No	ns	0.998
	WT2 vs. YT2	-30.31	-212.4 to 151.8	No	ns	>.999		WT2 vs. YT2	-15.53	-243.5 to 212.5	No	ns	>.999
	WT2 vs. YT3	7.59	-174.5 to 189.7	No	ns	>.999		WT2 vs. YT3	-19.23	-247.2 to 208.8	No	ns	>.999
	WT2 vs. YT4	-66.6	-248.7 to 115.5	No	ns	0.958		WT2 vs. YT4	-106.5	-334.5 to 121.5	No	ns	0.841
	WT3 vs. WT4	8.128	-174.0 to 190.2	No	ns	>.999		WT3 vs. WT4	9.243	-218.8 to 237.2	No	ns	>.999
	WT3 vs. YT0	-189.3	-371.5 to -7.226	Yes	*	0.036		WT3 vs. YT0	-257.4	-485.4 to -29.43	Yes	*	0.017
	WT3 vs. YT1	-46.39	-228.5 to 135.7	No	ns	0.996		WT3 vs. YT1	-43.89	-271.9 to 184.1	No	ns	>.999
	WT3 vs. YT2	-34.22	-216.3 to 147.9	No	ns	>.999		WT3 vs. YT2	-5.348	-233.3 to 222.7	No	ns	>.999
	WT3 vs. YT3	3.672	-178.4 to 185.8	No	ns	>.999		WT3 vs. YT3	-9.053	-237.1 to 218.9	No	ns	>.999
	WT3 vs. YT4	-70.52	-252.6 to 111.6	No	ns	0.941		WT3 vs. YT4	-96.28	-324.3 to 131.7	No	ns	0.904
	WT4 vs. YT0	-197.5	-379.6 to -15.35	Yes	*	0.025		WT4 vs. YT0	-266.7	-494.7 to -38.67	Yes	*	0.012
	WT4 vs. YT1	-54.51	-236.6 to 127.6	No	ns	0.988		WT4 vs. YT1	-53.13	-281.1 to 174.9	No	ns	0.998
	WT4 vs. YT2	-42.35	-224.5 to 139.8	No	ns	0.998		WT4 vs. YT2	-14.59	-242.6 to 213.4	No	ns	>.999
	WT4 vs. YT3	-4.455	-186.6 to 177.7	No	ns	>.999		WT4 vs. YT3	-18.3	-246.3 to 209.7	No	ns	>.999
	WT4 vs. YT4	-78.65	-260.8 to 103.5	No	ns	0.892		WT4 vs. YT4	-105.5	-333.5 to 122.5	No	ns	0.848
	YT0 vs. YT1	143	-39.16 to 325.1	No	ns	0.228		YT0 vs. YT1	213.5	-14.46 to 441.5	No	ns	0.081
	YT0 vs. YT2	155.1	-27.00 to 337.2	No	ns	0.148		YT0 vs. YT2	252.1	24.08 to 480.1	Yes	*	0.021
	YT0 vs. YT3	193	10.90 to 375.1	Yes	*	0.031		YT0 vs. YT3	248.4	20.37 to 476.4	Yes	*	0.024
	YT0 vs. YT4	118.8	-63.29 to 301.0	No	ns	0.462		YT0 vs. YT4	161.1	-66.85 to 389.1	No	ns	0.355
	YT1 vs. YT2	12.16	-170.0 to 194.3	No	ns	>.999		YT1 vs. YT2	38.54	-189.5 to 266.5	No	ns	>.999
	YT1 vs. YT3	50.06	-132.1 to 232.2	No	ns	0.994		YT1 vs. YT3	34.84	-193.2 to 262.8	No	ns	>.999
	YT1 vs. YT4	-24.13	-206.3 to 158.0	No	ns	>.999		YT1 vs. YT4	-52.39	-280.4 to 175.6	No	ns	0.998
	YT2 vs. YT3	37.9	-144.2 to 220.0	No	ns	>.999		YT2 vs. YT3	-3.705	-231.7 to 224.3	No	ns	>.999
	YT2 vs. YT4	-36.3	-218.4 to 145.8	No	ns	>.999		YT2 vs. YT4	-90.93	-318.9 to 137.1	No	ns	0.93
	YT3 vs. YT4	-74.19	-256.3 to 107.9	No	ns	0.921		YT3 vs. YT4	-87.23	-315.2 to 140.8	No	ns	0.945
	Lysine								Maltose
	Tukey's multiple comparisons test	Mean Diff.	95.00% CI of diff.	Significant?	Summary	Adjusted P Value		Tukey's multiple comparisons test	Mean Diff.	95.00% CI of diff.	Significant?	Summary	Adjusted P Value
	WT0 vs. WT1	151.5	2.284 to 300.7	Yes	*	0.044		WT0 vs. WT1	-10.77	-39.05 to 17.50	No	ns	0.946
	WT0 vs. WT2	226.5	77.35 to 375.7	Yes	***	<.001		WT0 vs. WT2	6.728	-21.55 to 35.00	No	ns	0.998
	WT0 vs. WT3	228	78.83 to 377.2	Yes	***	<.001		WT0 vs. WT3	-3.443	-31.72 to 24.83	No	ns	>.999
	WT0 vs. WT4	229.2	80.00 to 378.4	Yes	***	<.001		WT0 vs. WT4	-2.055	-30.33 to 26.22	No	ns	>.999
	WT0 vs. YT0	60.7	-88.50 to 209.9	No	ns	0.922		WT0 vs. YT0	-21.1	-49.38 to 7.172	No	ns	0.286
	WT0 vs. YT1	199.6	50.36 to 348.8	Yes	**	0.003		WT0 vs. YT1	-9.24	-37.51 to 19.03	No	ns	0.979
	WT0 vs. YT2	194.4	45.16 to 343.6	Yes	**	0.004		WT0 vs. YT2	9.918	-18.36 to 38.19	No	ns	0.967
	WT0 vs. YT3	240.4	91.20 to 389.6	Yes	***	<.001		WT0 vs. YT3	1.615	-26.66 to 29.89	No	ns	>.999
	WT0 vs. YT4	197.4	48.22 to 346.6	Yes	**	0.003		WT0 vs. YT4	7.165	-21.11 to 35.44	No	ns	0.997
	WT1 vs. WT2	75.06	-74.14 to 224.3	No	ns	0.778		WT1 vs. WT2	17.5	-10.77 to 45.77	No	ns	0.534
	WT1 vs. WT3	76.55	-72.65 to 225.7	No	ns	0.759		WT1 vs. WT3	7.33	-20.94 to 35.60	No	ns	0.996
	WT1 vs. WT4	77.72	-71.48 to 226.9	No	ns	0.744		WT1 vs. WT4	8.718	-19.56 to 36.99	No	ns	0.986
	WT1 vs. YT0	-90.79	-240.0 to 58.42	No	ns	0.557		WT1 vs. YT0	-10.33	-38.60 to 17.94	No	ns	0.958
	WT1 vs. YT1	48.08	-101.1 to 197.3	No	ns	0.981		WT1 vs. YT1	1.533	-26.74 to 29.81	No	ns	>.999
	WT1 vs. YT2	42.88	-106.3 to 192.1	No	ns	0.991		WT1 vs. YT2	20.69	-7.584 to 48.96	No	ns	0.31
	WT1 vs. YT3	88.92	-60.28 to 238.1	No	ns	0.584		WT1 vs. YT3	12.39	-15.89 to 40.66	No	ns	0.884
	WT1 vs. YT4	45.94	-103.3 to 195.1	No	ns	0.986		WT1 vs. YT4	17.94	-10.34 to 46.21	No	ns	0.501
	WT2 vs. WT3	1.485	-147.7 to 150.7	No	ns	>.999		WT2 vs. WT3	-10.17	-38.44 to 18.10	No	ns	0.962
	WT2 vs. WT4	2.658	-146.5 to 151.9	No	ns	>.999		WT2 vs. WT4	-8.783	-37.06 to 19.49	No	ns	0.985
	WT2 vs. YT0	-165.8	-315.0 to -16.65	Yes	*	0.02		WT2 vs. YT0	-27.83	-56.10 to 0.4441	No	ns	0.057
	WT2 vs. YT1	-26.99	-176.2 to 122.2	No	ns	>.999		WT2 vs. YT1	-15.97	-44.24 to 12.31	No	ns	0.652
	WT2 vs. YT2	-32.18	-181.4 to 117.0	No	ns	0.999		WT2 vs. YT2	3.19	-25.08 to 31.46	No	ns	>.999
	WT2 vs. YT3	13.86	-135.3 to 163.1	No	ns	>.999		WT2 vs. YT3	-5.113	-33.39 to 23.16	No	ns	>.999
	WT2 vs. YT4	-29.12	-178.3 to 120.1	No	ns	>.999		WT2 vs. YT4	0.4375	-27.84 to 28.71	No	ns	>.999
	WT3 vs. WT4	1.173	-148.0 to 150.4	No	ns	>.999		WT3 vs. WT4	1.388	-26.89 to 29.66	No	ns	>.999
	WT3 vs. YT0	-167.3	-316.5 to -18.13	Yes	*	0.019		WT3 vs. YT0	-17.66	-45.93 to 10.61	No	ns	0.522
	WT3 vs. YT1	-28.47	-177.7 to 120.7	No	ns	>.999		WT3 vs. YT1	-5.798	-34.07 to 22.48	No	ns	>.999
	WT3 vs. YT2	-33.67	-182.9 to 115.5	No	ns	0.999		WT3 vs. YT2	13.36	-14.91 to 41.63	No	ns	0.832
	WT3 vs. YT3	12.37	-136.8 to 161.6	No	ns	>.999		WT3 vs. YT3	5.058	-23.22 to 33.33	No	ns	>.999
	WT3 vs. YT4	-30.61	-179.8 to 118.6	No	ns	>.999		WT3 vs. YT4	10.61	-17.67 to 38.88	No	ns	0.951
	WT4 vs. YT0	-168.5	-317.7 to -19.30	Yes	*	0.017		WT4 vs. YT0	-19.05	-47.32 to 9.227	No	ns	0.419
	WT4 vs. YT1	-29.64	-178.8 to 119.6	No	ns	>.999		WT4 vs. YT1	-7.185	-35.46 to 21.09	No	ns	0.996
	WT4 vs. YT2	-34.84	-184.0 to 114.4	No	ns	0.998		WT4 vs. YT2	11.97	-16.30 to 40.25	No	ns	0.903
	WT4 vs. YT3	11.2	-138.0 to 160.4	No	ns	>.999		WT4 vs. YT3	3.67	-24.60 to 31.94	No	ns	>.999
	WT4 vs. YT4	-31.78	-181.0 to 117.4	No	ns	>.999		WT4 vs. YT4	9.22	-19.05 to 37.49	No	ns	0.979
	YT0 vs. YT1	138.9	-10.34 to 288.1	No	ns	0.085		YT0 vs. YT1	11.86	-16.41 to 40.14	No	ns	0.907
	YT0 vs. YT2	133.7	-15.54 to 282.9	No	ns	0.109		YT0 vs. YT2	31.02	2.746 to 59.29	Yes	*	0.023
	YT0 vs. YT3	179.7	30.50 to 328.9	Yes	**	0.009		YT0 vs. YT3	22.72	-5.557 to 50.99	No	ns	0.203
	YT0 vs. YT4	136.7	-12.48 to 285.9	No	ns	0.094		YT0 vs. YT4	28.27	-0.006550 to 56.54	No	ns	0.05
	YT1 vs. YT2	-5.198	-154.4 to 144.0	No	ns	>.999		YT1 vs. YT2	19.16	-9.117 to 47.43	No	ns	0.411
	YT1 vs. YT3	40.84	-108.4 to 190.0	No	ns	0.994		YT1 vs. YT3	10.86	-17.42 to 39.13	No	ns	0.944
	YT1 vs. YT4	-2.138	-151.3 to 147.1	No	ns	>.999		YT1 vs. YT4	16.41	-11.87 to 44.68	No	ns	0.619
	YT2 vs. YT3	46.04	-103.2 to 195.2	No	ns	0.986		YT2 vs. YT3	-8.302	-36.58 to 19.97	No	ns	0.99
	YT2 vs. YT4	3.06	-146.1 to 152.3	No	ns	>.999		YT2 vs. YT4	-2.753	-31.03 to 25.52	No	ns	>.999
	YT3 vs. YT4	-42.98	-192.2 to 106.2	No	ns	0.991		YT3 vs. YT4	5.55	-22.72 to 33.82	No	ns	>.999
	Mannose								Methionine
	Tukey's multiple comparisons test	Mean Diff.	95.00% CI of diff.	Significant?	Summary	Adjusted P Value		Tukey's multiple comparisons test	Mean Diff.	95.00% CI of diff.	Significant?	Summary	Adjusted P Value
	WT0 vs. WT1	3.145	-27.11 to 33.40	No	ns	>.999		WT0 vs. WT1	9.383	-43.53 to 62.30	No	ns	>.999
	WT0 vs. WT2	-17.35	-47.60 to 12.90	No	ns	0.634		WT0 vs. WT2	0.2575	-52.66 to 53.17	No	ns	>.999
	WT0 vs. WT3	-18.27	-48.52 to 11.98	No	ns	0.567		WT0 vs. WT3	-6.148	-59.06 to 46.77	No	ns	>.999
	WT0 vs. WT4	-28.52	-58.77 to 1.732	No	ns	0.078		WT0 vs. WT4	-3.49	-56.41 to 49.43	No	ns	>.999
	WT0 vs. YT0	-11.51	-41.76 to 18.75	No	ns	0.947		WT0 vs. YT0	-14.45	-67.36 to 38.47	No	ns	0.994
	WT0 vs. YT1	3.713	-26.54 to 33.96	No	ns	>.999		WT0 vs. YT1	-10.52	-63.44 to 42.40	No	ns	>.999
	WT0 vs. YT2	3.485	-26.77 to 33.74	No	ns	>.999		WT0 vs. YT2	-49.57	-102.5 to 3.343	No	ns	0.081
	WT0 vs. YT3	8.403	-21.85 to 38.65	No	ns	0.993		WT0 vs. YT3	-58.01	-110.9 to -5.097	Yes	*	0.023
	WT0 vs. YT4	-7.965	-38.22 to 22.29	No	ns	0.995		WT0 vs. YT4	-36.45	-89.37 to 16.46	No	ns	0.389
	WT1 vs. WT2	-20.49	-50.74 to 9.760	No	ns	0.411		WT1 vs. WT2	-9.125	-62.04 to 43.79	No	ns	>.999
	WT1 vs. WT3	-21.42	-51.67 to 8.835	No	ns	0.353		WT1 vs. WT3	-15.53	-68.45 to 37.39	No	ns	0.99
	WT1 vs. WT4	-31.67	-61.92 to -1.413	Yes	*	0.034		WT1 vs. WT4	-12.87	-65.79 to 40.04	No	ns	0.997
	WT1 vs. YT0	-14.65	-44.90 to 15.60	No	ns	0.812		WT1 vs. YT0	-23.83	-76.75 to 29.09	No	ns	0.867
	WT1 vs. YT1	0.5675	-29.68 to 30.82	No	ns	>.999		WT1 vs. YT1	-19.9	-72.82 to 33.01	No	ns	0.95
	WT1 vs. YT2	0.34	-29.91 to 30.59	No	ns	>.999		WT1 vs. YT2	-58.96	-111.9 to -6.039	Yes	*	0.02
	WT1 vs. YT3	5.258	-24.99 to 35.51	No	ns	>.999		WT1 vs. YT3	-67.4	-120.3 to -14.48	Yes	**	0.005
	WT1 vs. YT4	-11.11	-41.36 to 19.14	No	ns	0.957		WT1 vs. YT4	-45.84	-98.75 to 7.081	No	ns	0.134
	WT2 vs. WT3	-0.925	-31.18 to 29.33	No	ns	>.999		WT2 vs. WT3	-6.405	-59.32 to 46.51	No	ns	>.999
	WT2 vs. WT4	-11.17	-41.42 to 19.08	No	ns	0.955		WT2 vs. WT4	-3.748	-56.66 to 49.17	No	ns	>.999
	WT2 vs. YT0	5.843	-24.41 to 36.09	No	ns	>.999		WT2 vs. YT0	-14.71	-67.62 to 38.21	No	ns	0.993
	WT2 vs. YT1	21.06	-9.192 to 51.31	No	ns	0.375		WT2 vs. YT1	-10.78	-63.69 to 42.14	No	ns	>.999
	WT2 vs. YT2	20.83	-9.420 to 51.08	No	ns	0.389		WT2 vs. YT2	-49.83	-102.7 to 3.086	No	ns	0.078
	WT2 vs. YT3	25.75	-4.502 to 56.00	No	ns	0.149		WT2 vs. YT3	-58.27	-111.2 to -5.354	Yes	*	0.022
	WT2 vs. YT4	9.382	-20.87 to 39.63	No	ns	0.985		WT2 vs. YT4	-36.71	-89.63 to 16.21	No	ns	0.379
	WT3 vs. WT4	-10.25	-40.50 to 20.00	No	ns	0.974		WT3 vs. WT4	2.658	-50.26 to 55.57	No	ns	>.999
	WT3 vs. YT0	6.768	-23.48 to 37.02	No	ns	0.999		WT3 vs. YT0	-8.3	-61.22 to 44.62	No	ns	>.999
	WT3 vs. YT1	21.99	-8.267 to 52.24	No	ns	0.319		WT3 vs. YT1	-4.373	-57.29 to 48.54	No	ns	>.999
	WT3 vs. YT2	21.76	-8.495 to 52.01	No	ns	0.332		WT3 vs. YT2	-43.43	-96.34 to 9.491	No	ns	0.182
	WT3 vs. YT3	26.68	-3.577 to 56.93	No	ns	0.121		WT3 vs. YT3	-51.87	-104.8 to 1.051	No	ns	0.058
	WT3 vs. YT4	10.31	-19.94 to 40.56	No	ns	0.973		WT3 vs. YT4	-30.31	-83.22 to 22.61	No	ns	0.635
	WT4 vs. YT0	17.02	-13.24 to 47.27	No	ns	0.657		WT4 vs. YT0	-10.96	-63.87 to 41.96	No	ns	>.999
	WT4 vs. YT1	32.23	1.980 to 62.48	Yes	*	0.03		WT4 vs. YT1	-7.03	-59.95 to 45.89	No	ns	>.999
	WT4 vs. YT2	32.01	1.753 to 62.26	Yes	*	0.031		WT4 vs. YT2	-46.08	-99.00 to 6.833	No	ns	0.13
	WT4 vs. YT3	36.92	6.670 to 67.17	Yes	**	0.008		WT4 vs. YT3	-54.52	-107.4 to -1.607	Yes	*	0.039
	WT4 vs. YT4	20.56	-9.697 to 50.81	No	ns	0.407		WT4 vs. YT4	-32.96	-85.88 to 19.95	No	ns	0.525
	YT0 vs. YT1	15.22	-15.03 to 45.47	No	ns	0.778		YT0 vs. YT1	3.928	-48.99 to 56.84	No	ns	>.999
	YT0 vs. YT2	14.99	-15.26 to 45.24	No	ns	0.792		YT0 vs. YT2	-35.13	-88.04 to 17.79	No	ns	0.439
	YT0 vs. YT3	19.91	-10.34 to 50.16	No	ns	0.451		YT0 vs. YT3	-43.57	-96.48 to 9.351	No	ns	0.179
	YT0 vs. YT4	3.54	-26.71 to 33.79	No	ns	>.999		YT0 vs. YT4	-22.01	-74.92 to 30.91	No	ns	0.912
	YT1 vs. YT2	-0.2275	-30.48 to 30.02	No	ns	>.999		YT1 vs. YT2	-39.05	-91.97 to 13.86	No	ns	0.3
	YT1 vs. YT3	4.69	-25.56 to 34.94	No	ns	>.999		YT1 vs. YT3	-47.49	-100.4 to 5.423	No	ns	0.108
	YT1 vs. YT4	-11.68	-41.93 to 18.57	No	ns	0.942		YT1 vs. YT4	-25.93	-78.85 to 26.98	No	ns	0.802
	YT2 vs. YT3	4.918	-25.33 to 35.17	No	ns	>.999		YT2 vs. YT3	-8.44	-61.36 to 44.48	No	ns	>.999
	YT2 vs. YT4	-11.45	-41.70 to 18.80	No	ns	0.948		YT2 vs. YT4	13.12	-39.80 to 66.04	No	ns	0.997
	YT3 vs. YT4	-16.37	-46.62 to 13.88	No	ns	0.703		YT3 vs. YT4	21.56	-31.36 to 74.48	No	ns	0.921
	Phenylalanine								Proline
	Tukey's multiple comparisons test	Mean Diff.	95.00% CI of diff.	Significant?	Summary	Adjusted P Value		Tukey's multiple comparisons test	Mean Diff.	95.00% CI of diff.	Significant?	Summary	Adjusted P Value
	WT0 vs. WT1	148.3	54.06 to 242.4	Yes	***	<.001		WT0 vs. WT1	217.6	-262.9 to 698.0	No	ns	0.863
	WT0 vs. WT2	174.5	80.31 to 268.7	Yes	***	<.001		WT0 vs. WT2	173	-307.4 to 653.4	No	ns	0.962
	WT0 vs. WT3	151.3	57.08 to 245.5	Yes	***	<.001		WT0 vs. WT3	186.9	-293.5 to 667.3	No	ns	0.939
	WT0 vs. WT4	165.4	71.16 to 259.5	Yes	***	<.001		WT0 vs. WT4	189.3	-291.1 to 669.7	No	ns	0.934
	WT0 vs. YT0	76.24	-17.95 to 170.4	No	ns	0.195		WT0 vs. YT0	-87.32	-567.7 to 393.1	No	ns	>.999
	WT0 vs. YT1	97.51	3.315 to 191.7	Yes	*	0.038		WT0 vs. YT1	117.7	-362.7 to 598.1	No	ns	0.997
	WT0 vs. YT2	121.7	27.50 to 215.9	Yes	**	0.004		WT0 vs. YT2	-386.4	-866.9 to 93.99	No	ns	0.202
	WT0 vs. YT3	149.4	55.24 to 243.6	Yes	***	<.001		WT0 vs. YT3	180.6	-299.8 to 661.0	No	ns	0.95
	WT0 vs. YT4	141.1	46.93 to 235.3	Yes	***	<.001		WT0 vs. YT4	137.6	-342.8 to 618.0	No	ns	0.992
	WT1 vs. WT2	26.25	-67.94 to 120.4	No	ns	0.993		WT1 vs. WT2	-44.58	-525.0 to 435.8	No	ns	>.999
	WT1 vs. WT3	3.02	-91.17 to 97.21	No	ns	>.999		WT1 vs. WT3	-30.66	-511.1 to 449.8	No	ns	>.999
	WT1 vs. WT4	17.1	-77.09 to 111.3	No	ns	>.999		WT1 vs. WT4	-28.25	-508.7 to 452.2	No	ns	>.999
	WT1 vs. YT0	-72.01	-166.2 to 22.18	No	ns	0.257		WT1 vs. YT0	-304.9	-785.3 to 175.5	No	ns	0.5
	WT1 vs. YT1	-50.75	-144.9 to 43.45	No	ns	0.707		WT1 vs. YT1	-99.89	-580.3 to 380.5	No	ns	>.999
	WT1 vs. YT2	-26.56	-120.7 to 67.64	No	ns	0.992		WT1 vs. YT2	-604	-1084 to -123.6	Yes	**	0.006
	WT1 vs. YT3	1.182	-93.01 to 95.37	No	ns	>.999		WT1 vs. YT3	-36.95	-517.4 to 443.5	No	ns	>.999
	WT1 vs. YT4	-7.133	-101.3 to 87.06	No	ns	>.999		WT1 vs. YT4	-79.95	-560.4 to 400.5	No	ns	>.999
	WT2 vs. WT3	-23.23	-117.4 to 70.96	No	ns	0.997		WT2 vs. WT3	13.92	-466.5 to 494.3	No	ns	>.999
	WT2 vs. WT4	-9.147	-103.3 to 85.04	No	ns	>.999		WT2 vs. WT4	16.34	-464.1 to 496.8	No	ns	>.999
	WT2 vs. YT0	-98.26	-192.4 to -4.067	Yes	*	0.035		WT2 vs. YT0	-260.3	-740.7 to 220.1	No	ns	0.701
	WT2 vs. YT1	-76.99	-171.2 to 17.20	No	ns	0.186		WT2 vs. YT1	-55.31	-535.7 to 425.1	No	ns	>.999
	WT2 vs. YT2	-52.8	-147.0 to 41.39	No	ns	0.661		WT2 vs. YT2	-559.4	-1040 to -78.99	Yes	*	0.013
	WT2 vs. YT3	-25.07	-119.3 to 69.13	No	ns	0.995		WT2 vs. YT3	7.627	-472.8 to 488.1	No	ns	>.999
	WT2 vs. YT4	-33.38	-127.6 to 60.81	No	ns	0.965		WT2 vs. YT4	-35.37	-515.8 to 445.1	No	ns	>.999
	WT3 vs. WT4	14.08	-80.11 to 108.3	No	ns	>.999		WT3 vs. WT4	2.417	-478.0 to 482.8	No	ns	>.999
	WT3 vs. YT0	-75.03	-169.2 to 19.16	No	ns	0.212		WT3 vs. YT0	-274.2	-754.6 to 206.2	No	ns	0.639
	WT3 vs. YT1	-53.77	-148.0 to 40.43	No	ns	0.639		WT3 vs. YT1	-69.23	-549.7 to 411.2	No	ns	>.999
	WT3 vs. YT2	-29.58	-123.8 to 64.62	No	ns	0.984		WT3 vs. YT2	-573.3	-1054 to -92.91	Yes	**	0.01
	WT3 vs. YT3	-1.837	-96.03 to 92.35	No	ns	>.999		WT3 vs. YT3	-6.29	-486.7 to 474.1	No	ns	>.999
	WT3 vs. YT4	-10.15	-104.3 to 84.04	No	ns	>.999		WT3 vs. YT4	-49.29	-529.7 to 431.1	No	ns	>.999
	WT4 vs. YT0	-89.11	-183.3 to 5.080	No	ns	0.076		WT4 vs. YT0	-276.6	-757.1 to 203.8	No	ns	0.628
	WT4 vs. YT1	-67.85	-162.0 to 26.35	No	ns	0.33		WT4 vs. YT1	-71.64	-552.1 to 408.8	No	ns	>.999
	WT4 vs. YT2	-43.66	-137.8 to 50.54	No	ns	0.847		WT4 vs. YT2	-575.8	-1056 to -95.33	Yes	**	0.01
	WT4 vs. YT3	-15.92	-110.1 to 78.27	No	ns	>.999		WT4 vs. YT3	-8.708	-489.1 to 471.7	No	ns	>.999
	WT4 vs. YT4	-24.23	-118.4 to 69.96	No	ns	0.996		WT4 vs. YT4	-51.71	-532.1 to 428.7	No	ns	>.999
	YT0 vs. YT1	21.27	-72.93 to 115.5	No	ns	0.999		YT0 vs. YT1	205	-275.4 to 685.4	No	ns	0.899
	YT0 vs. YT2	45.46	-48.74 to 139.6	No	ns	0.815		YT0 vs. YT2	-299.1	-779.5 to 181.3	No	ns	0.526
	YT0 vs. YT3	73.19	-21.00 to 167.4	No	ns	0.239		YT0 vs. YT3	267.9	-212.5 to 748.4	No	ns	0.668
	YT0 vs. YT4	64.88	-29.31 to 159.1	No	ns	0.389		YT0 vs. YT4	224.9	-255.5 to 705.4	No	ns	0.839
	YT1 vs. YT2	24.19	-70.00 to 118.4	No	ns	0.996		YT1 vs. YT2	-504.1	-984.5 to -23.69	Yes	*	0.034
	YT1 vs. YT3	51.93	-42.26 to 146.1	No	ns	0.681		YT1 vs. YT3	62.94	-417.5 to 543.4	No	ns	>.999
	YT1 vs. YT4	43.61	-50.58 to 137.8	No	ns	0.847		YT1 vs. YT4	19.94	-460.5 to 500.4	No	ns	>.999
	YT2 vs. YT3	27.74	-66.45 to 121.9	No	ns	0.99		YT2 vs. YT3	567	86.62 to 1047	Yes	*	0.011
	YT2 vs. YT4	19.42	-74.77 to 113.6	No	ns	>.999		YT2 vs. YT4	524	43.62 to 1004	Yes	*	0.024
	YT3 vs. YT4	-8.315	-102.5 to 85.88	No	ns	>.999		YT3 vs. YT4	-43	-523.4 to 437.4	No	ns	>.999
	Putrescine								Quinate
	Tukey's multiple comparisons test	Mean Diff.	95.00% CI of diff.	Significant?	Summary	Adjusted P Value		Tukey's multiple comparisons test	Mean Diff.	95.00% CI of diff.	Significant?	Summary	Adjusted P Value
	WT0 vs. WT1	7.18	-12.59 to 26.95	No	ns	0.959		WT0 vs. WT1	-0.2075	-2.882 to 2.467	No	ns	>.999
	WT0 vs. WT2	-15.02	-34.79 to 4.748	No	ns	0.265		WT0 vs. WT2	-2.798	-5.472 to -0.1232	Yes	*	0.035
	WT0 vs. WT3	-2.028	-21.80 to 17.74	No	ns	>.999		WT0 vs. WT3	-1.513	-4.187 to 1.162	No	ns	0.651
	WT0 vs. WT4	-7.55	-27.32 to 12.22	No	ns	0.945		WT0 vs. WT4	-1.978	-4.652 to 0.6968	No	ns	0.297
	WT0 vs. YT0	-2.278	-22.05 to 17.49	No	ns	>.999		WT0 vs. YT0	-0.9025	-3.577 to 1.772	No	ns	0.974
	WT0 vs. YT1	-2.985	-22.75 to 16.78	No	ns	>.999		WT0 vs. YT1	-0.395	-3.069 to 2.279	No	ns	>.999
	WT0 vs. YT2	-6.075	-25.84 to 13.69	No	ns	0.986		WT0 vs. YT2	-0.2975	-2.972 to 2.377	No	ns	>.999
	WT0 vs. YT3	9.873	-9.896 to 29.64	No	ns	0.785		WT0 vs. YT3	-0.0225	-2.697 to 2.652	No	ns	>.999
	WT0 vs. YT4	1.693	-18.08 to 21.46	No	ns	>.999		WT0 vs. YT4	0.1125	-2.562 to 2.787	No	ns	>.999
	WT1 vs. WT2	-22.2	-41.97 to -2.432	Yes	*	0.018		WT1 vs. WT2	-2.59	-5.264 to 0.08430	No	ns	0.064
	WT1 vs. WT3	-9.208	-28.98 to 10.56	No	ns	0.843		WT1 vs. WT3	-1.305	-3.979 to 1.369	No	ns	0.806
	WT1 vs. WT4	-14.73	-34.50 to 5.038	No	ns	0.288		WT1 vs. WT4	-1.77	-4.444 to 0.9043	No	ns	0.443
	WT1 vs. YT0	-9.458	-29.23 to 10.31	No	ns	0.822		WT1 vs. YT0	-0.695	-3.369 to 1.979	No	ns	0.996
	WT1 vs. YT1	-10.17	-29.93 to 9.603	No	ns	0.757		WT1 vs. YT1	-0.1875	-2.862 to 2.487	No	ns	>.999
	WT1 vs. YT2	-13.26	-33.02 to 6.513	No	ns	0.425		WT1 vs. YT2	-0.09	-2.764 to 2.584	No	ns	>.999
	WT1 vs. YT3	2.693	-17.08 to 22.46	No	ns	>.999		WT1 vs. YT3	0.185	-2.489 to 2.859	No	ns	>.999
	WT1 vs. YT4	-5.488	-25.26 to 14.28	No	ns	0.993		WT1 vs. YT4	0.32	-2.354 to 2.994	No	ns	>.999
	WT2 vs. WT3	12.99	-6.776 to 32.76	No	ns	0.452		WT2 vs. WT3	1.285	-1.389 to 3.959	No	ns	0.819
	WT2 vs. WT4	7.47	-12.30 to 27.24	No	ns	0.949		WT2 vs. WT4	0.82	-1.854 to 3.494	No	ns	0.986
	WT2 vs. YT0	12.74	-7.026 to 32.51	No	ns	0.479		WT2 vs. YT0	1.895	-0.7793 to 4.569	No	ns	0.351
	WT2 vs. YT1	12.04	-7.733 to 31.80	No	ns	0.556		WT2 vs. YT1	2.403	-0.2718 to 5.077	No	ns	0.107
	WT2 vs. YT2	8.945	-10.82 to 28.71	No	ns	0.864		WT2 vs. YT2	2.5	-0.1743 to 5.174	No	ns	0.082
	WT2 vs. YT3	24.89	5.124 to 44.66	Yes	**	0.006		WT2 vs. YT3	2.775	0.1007 to 5.449	Yes	*	0.037
	WT2 vs. YT4	16.71	-3.056 to 36.48	No	ns	0.155		WT2 vs. YT4	2.91	0.2357 to 5.584	Yes	*	0.025
	WT3 vs. WT4	-5.523	-25.29 to 14.25	No	ns	0.993		WT3 vs. WT4	-0.465	-3.139 to 2.209	No	ns	>.999
	WT3 vs. YT0	-0.25	-20.02 to 19.52	No	ns	>.999		WT3 vs. YT0	0.61	-2.064 to 3.284	No	ns	0.998
	WT3 vs. YT1	-0.9575	-20.73 to 18.81	No	ns	>.999		WT3 vs. YT1	1.118	-1.557 to 3.792	No	ns	0.909
	WT3 vs. YT2	-4.048	-23.82 to 15.72	No	ns	>.999		WT3 vs. YT2	1.215	-1.459 to 3.889	No	ns	0.861
	WT3 vs. YT3	11.9	-7.868 to 31.67	No	ns	0.571		WT3 vs. YT3	1.49	-1.184 to 4.164	No	ns	0.669
	WT3 vs. YT4	3.72	-16.05 to 23.49	No	ns	>.999		WT3 vs. YT4	1.625	-1.049 to 4.299	No	ns	0.559
	WT4 vs. YT0	5.273	-14.50 to 25.04	No	ns	0.995		WT4 vs. YT0	1.075	-1.599 to 3.749	No	ns	0.927
	WT4 vs. YT1	4.565	-15.20 to 24.33	No	ns	0.998		WT4 vs. YT1	1.583	-1.092 to 4.257	No	ns	0.594
	WT4 vs. YT2	1.475	-18.29 to 21.24	No	ns	>.999		WT4 vs. YT2	1.68	-0.9943 to 4.354	No	ns	0.514
	WT4 vs. YT3	17.42	-2.346 to 37.19	No	ns	0.121		WT4 vs. YT3	1.955	-0.7193 to 4.629	No	ns	0.311
	WT4 vs. YT4	9.243	-10.53 to 29.01	No	ns	0.84		WT4 vs. YT4	2.09	-0.5843 to 4.764	No	ns	0.232
	YT0 vs. YT1	-0.7075	-20.48 to 19.06	No	ns	>.999		YT0 vs. YT1	0.5075	-2.167 to 3.182	No	ns	>.999
	YT0 vs. YT2	-3.798	-23.57 to 15.97	No	ns	>.999		YT0 vs. YT2	0.605	-2.069 to 3.279	No	ns	0.999
	YT0 vs. YT3	12.15	-7.618 to 31.92	No	ns	0.543		YT0 vs. YT3	0.88	-1.794 to 3.554	No	ns	0.978
	YT0 vs. YT4	3.97	-15.80 to 23.74	No	ns	>.999		YT0 vs. YT4	1.015	-1.659 to 3.689	No	ns	0.947
	YT1 vs. YT2	-3.09	-22.86 to 16.68	No	ns	>.999		YT1 vs. YT2	0.0975	-2.577 to 2.772	No	ns	>.999
	YT1 vs. YT3	12.86	-6.911 to 32.63	No	ns	0.467		YT1 vs. YT3	0.3725	-2.302 to 3.047	No	ns	>.999
	YT1 vs. YT4	4.678	-15.09 to 24.45	No	ns	0.998		YT1 vs. YT4	0.5075	-2.167 to 3.182	No	ns	>.999
	YT2 vs. YT3	15.95	-3.821 to 35.72	No	ns	0.199		YT2 vs. YT3	0.275	-2.399 to 2.949	No	ns	>.999
	YT2 vs. YT4	7.768	-12.00 to 27.54	No	ns	0.936		YT2 vs. YT4	0.41	-2.264 to 3.084	No	ns	>.999
	YT3 vs. YT4	-8.18	-27.95 to 11.59	No	ns	0.914		YT3 vs. YT4	0.135	-2.539 to 2.809	No	ns	>.999
	Raffinose								Ribose
	Tukey's multiple comparisons test	Mean Diff.	95.00% CI of diff.	Significant?	Summary	Adjusted P Value		Tukey's multiple comparisons test	Mean Diff.	95.00% CI of diff.	Significant?	Summary	Adjusted P Value
	WT0 vs. WT1	-161.9	-1666 to 1342	No	ns	>.999		WT0 vs. WT1	5.335	-18.59 to 29.26	No	ns	0.999
	WT0 vs. WT2	-1145	-2649 to 359.1	No	ns	0.262		WT0 vs. WT2	-4.688	-28.61 to 19.23	No	ns	>.999
	WT0 vs. WT3	-1371	-2875 to 132.7	No	ns	0.097		WT0 vs. WT3	-2.448	-26.37 to 21.47	No	ns	>.999
	WT0 vs. WT4	-1083	-2587 to 421.2	No	ns	0.331		WT0 vs. WT4	-7.823	-31.74 to 16.10	No	ns	0.979
	WT0 vs. YT0	-13.63	-1518 to 1490	No	ns	>.999		WT0 vs. YT0	-12.64	-36.56 to 11.28	No	ns	0.729
	WT0 vs. YT1	-71.56	-1575 to 1432	No	ns	>.999		WT0 vs. YT1	6.13	-17.79 to 30.05	No	ns	0.996
	WT0 vs. YT2	-70.43	-1574 to 1434	No	ns	>.999		WT0 vs. YT2	11.88	-12.04 to 35.80	No	ns	0.79
	WT0 vs. YT3	-413.9	-1918 to 1090	No	ns	0.994		WT0 vs. YT3	9.662	-14.26 to 33.58	No	ns	0.925
	WT0 vs. YT4	-74.87	-1579 to 1429	No	ns	>.999		WT0 vs. YT4	5.618	-18.30 to 29.54	No	ns	0.998
	WT1 vs. WT2	-982.9	-2487 to 521.0	No	ns	0.46		WT1 vs. WT2	-10.02	-33.94 to 13.90	No	ns	0.908
	WT1 vs. WT3	-1209	-2713 to 294.6	No	ns	0.202		WT1 vs. WT3	-7.783	-31.70 to 16.14	No	ns	0.98
	WT1 vs. WT4	-920.8	-2425 to 583.1	No	ns	0.549		WT1 vs. WT4	-13.16	-37.08 to 10.76	No	ns	0.684
	WT1 vs. YT0	148.3	-1356 to 1652	No	ns	>.999		WT1 vs. YT0	-17.98	-41.90 to 5.947	No	ns	0.278
	WT1 vs. YT1	90.36	-1414 to 1594	No	ns	>.999		WT1 vs. YT1	0.795	-23.13 to 24.72	No	ns	>.999
	WT1 vs. YT2	91.49	-1412 to 1595	No	ns	>.999		WT1 vs. YT2	6.548	-17.37 to 30.47	No	ns	0.994
	WT1 vs. YT3	-252	-1756 to 1252	No	ns	>.999		WT1 vs. YT3	4.328	-19.59 to 28.25	No	ns	>.999
	WT1 vs. YT4	87.05	-1417 to 1591	No	ns	>.999		WT1 vs. YT4	0.2825	-23.64 to 24.20	No	ns	>.999
	WT2 vs. WT3	-226.4	-1730 to 1278	No	ns	>.999		WT2 vs. WT3	2.24	-21.68 to 26.16	No	ns	>.999
	WT2 vs. WT4	62.09	-1442 to 1566	No	ns	>.999		WT2 vs. WT4	-3.135	-27.06 to 20.79	No	ns	>.999
	WT2 vs. YT0	1131	-372.8 to 2635	No	ns	0.277		WT2 vs. YT0	-7.953	-31.87 to 15.97	No	ns	0.977
	WT2 vs. YT1	1073	-430.7 to 2577	No	ns	0.342		WT2 vs. YT1	10.82	-13.10 to 34.74	No	ns	0.864
	WT2 vs. YT2	1074	-429.6 to 2578	No	ns	0.341		WT2 vs. YT2	16.57	-7.352 to 40.49	No	ns	0.381
	WT2 vs. YT3	730.9	-773.0 to 2235	No	ns	0.809		WT2 vs. YT3	14.35	-9.572 to 38.27	No	ns	0.576
	WT2 vs. YT4	1070	-434.0 to 2574	No	ns	0.346		WT2 vs. YT4	10.31	-13.62 to 34.23	No	ns	0.894
	WT3 vs. WT4	288.5	-1215 to 1792	No	ns	>.999		WT3 vs. WT4	-5.375	-29.30 to 18.55	No	ns	0.999
	WT3 vs. YT0	1358	-146.3 to 2862	No	ns	0.104		WT3 vs. YT0	-10.19	-34.11 to 13.73	No	ns	0.9
	WT3 vs. YT1	1300	-204.3 to 2804	No	ns	0.136		WT3 vs. YT1	8.578	-15.34 to 32.50	No	ns	0.963
	WT3 vs. YT2	1301	-203.1 to 2805	No	ns	0.135		WT3 vs. YT2	14.33	-9.592 to 38.25	No	ns	0.578
	WT3 vs. YT3	957.3	-546.6 to 2461	No	ns	0.496		WT3 vs. YT3	12.11	-11.81 to 36.03	No	ns	0.772
	WT3 vs. YT4	1296	-207.6 to 2800	No	ns	0.138		WT3 vs. YT4	8.065	-15.86 to 31.99	No	ns	0.975
	WT4 vs. YT0	1069	-434.9 to 2573	No	ns	0.347		WT4 vs. YT0	-4.818	-28.74 to 19.10	No	ns	>.999
	WT4 vs. YT1	1011	-492.8 to 2515	No	ns	0.421		WT4 vs. YT1	13.95	-9.970 to 37.87	No	ns	0.612
	WT4 vs. YT2	1012	-491.6 to 2516	No	ns	0.42		WT4 vs. YT2	19.71	-4.217 to 43.63	No	ns	0.178
	WT4 vs. YT3	668.8	-835.1 to 2173	No	ns	0.875		WT4 vs. YT3	17.49	-6.437 to 41.41	No	ns	0.312
	WT4 vs. YT4	1008	-496.1 to 2512	No	ns	0.426		WT4 vs. YT4	13.44	-10.48 to 37.36	No	ns	0.659
	YT0 vs. YT1	-57.93	-1562 to 1446	No	ns	>.999		YT0 vs. YT1	18.77	-5.152 to 42.69	No	ns	0.228
	YT0 vs. YT2	-56.8	-1561 to 1447	No	ns	>.999		YT0 vs. YT2	24.52	0.6001 to 48.44	Yes	*	0.041
	YT0 vs. YT3	-400.3	-1904 to 1104	No	ns	0.995		YT0 vs. YT3	22.3	-1.620 to 46.22	No	ns	0.084
	YT0 vs. YT4	-61.23	-1565 to 1443	No	ns	>.999		YT0 vs. YT4	18.26	-5.665 to 42.18	No	ns	0.259
	YT1 vs. YT2	1.135	-1503 to 1505	No	ns	>.999		YT1 vs. YT2	5.753	-18.17 to 29.67	No	ns	0.998
	YT1 vs. YT3	-342.3	-1846 to 1162	No	ns	0.998		YT1 vs. YT3	3.533	-20.39 to 27.45	No	ns	>.999
	YT1 vs. YT4	-3.303	-1507 to 1501	No	ns	>.999		YT1 vs. YT4	-0.5125	-24.43 to 23.41	No	ns	>.999
	YT2 vs. YT3	-343.5	-1847 to 1160	No	ns	0.998		YT2 vs. YT3	-2.22	-26.14 to 21.70	No	ns	>.999
	YT2 vs. YT4	-4.438	-1508 to 1499	No	ns	>.999		YT2 vs. YT4	-6.265	-30.19 to 17.66	No	ns	0.996
	YT3 vs. YT4	339	-1165 to 1843	No	ns	0.999		YT3 vs. YT4	-4.045	-27.97 to 19.88	No	ns	>.999
	Salicylic acid								Serine
	Tukey's multiple comparisons test	Mean Diff.	95.00% CI of diff.	Significant?	Summary	Adjusted P Value		Tukey's multiple comparisons test	Mean Diff.	95.00% CI of diff.	Significant?	Summary	Adjusted P Value
	WT0 vs. WT1	1.127	-5.724 to 7.978	No	ns	>.999		WT0 vs. WT1	1023	-630.3 to 2676	No	ns	0.534
	WT0 vs. WT2	3.593	-3.258 to 10.44	No	ns	0.695		WT0 vs. WT2	558.8	-1094 to 2212	No	ns	0.974
	WT0 vs. WT3	3.643	-3.208 to 10.49	No	ns	0.679		WT0 vs. WT3	1341	-312.2 to 2994	No	ns	0.193
	WT0 vs. WT4	1.033	-5.818 to 7.884	No	ns	>.999		WT0 vs. WT4	531.7	-1121 to 2185	No	ns	0.981
	WT0 vs. YT0	14.08	7.226 to 20.93	Yes	***	<.001		WT0 vs. YT0	605.7	-1047 to 2259	No	ns	0.957
	WT0 vs. YT1	13.64	6.792 to 20.49	Yes	***	<.001		WT0 vs. YT1	867.8	-785.4 to 2521	No	ns	0.736
	WT0 vs. YT2	14.15	7.299 to 21.00	Yes	***	<.001		WT0 vs. YT2	1024	-629.4 to 2677	No	ns	0.533
	WT0 vs. YT3	13.63	6.776 to 20.48	Yes	***	<.001		WT0 vs. YT3	2005	352.2 to 3659	Yes	**	0.008
	WT0 vs. YT4	8.85	1.999 to 15.70	Yes	**	0.006		WT0 vs. YT4	33.52	-1620 to 1687	No	ns	>.999
	WT1 vs. WT2	2.467	-4.384 to 9.318	No	ns	0.948		WT1 vs. WT2	-464.1	-2117 to 1189	No	ns	0.993
	WT1 vs. WT3	2.517	-4.334 to 9.368	No	ns	0.942		WT1 vs. WT3	318.1	-1335 to 1971	No	ns	>.999
	WT1 vs. WT4	-0.09333	-6.944 to 6.758	No	ns	>.999		WT1 vs. WT4	-491.2	-2144 to 1162	No	ns	0.989
	WT1 vs. YT0	12.95	6.099 to 19.80	Yes	***	<.001		WT1 vs. YT0	-417.2	-2070 to 1236	No	ns	0.997
	WT1 vs. YT1	12.52	5.666 to 19.37	Yes	***	<.001		WT1 vs. YT1	-155.1	-1808 to 1498	No	ns	>.999
	WT1 vs. YT2	13.02	6.172 to 19.87	Yes	***	<.001		WT1 vs. YT2	0.9075	-1652 to 1654	No	ns	>.999
	WT1 vs. YT3	12.5	5.649 to 19.35	Yes	***	<.001		WT1 vs. YT3	982.5	-670.7 to 2636	No	ns	0.588
	WT1 vs. YT4	7.723	0.8724 to 14.57	Yes	*	0.02		WT1 vs. YT4	-989.4	-2643 to 663.8	No	ns	0.579
	WT2 vs. WT3	0.05	-6.801 to 6.901	No	ns	>.999		WT2 vs. WT3	782.2	-871.0 to 2435	No	ns	0.831
	WT2 vs. WT4	-2.56	-9.411 to 4.291	No	ns	0.936		WT2 vs. WT4	-27.14	-1680 to 1626	No	ns	>.999
	WT2 vs. YT0	10.48	3.632 to 17.33	Yes	***	<.001		WT2 vs. YT0	46.93	-1606 to 1700	No	ns	>.999
	WT2 vs. YT1	10.05	3.199 to 16.90	Yes	**	0.001		WT2 vs. YT1	309	-1344 to 1962	No	ns	>.999
	WT2 vs. YT2	10.56	3.706 to 17.41	Yes	***	<.001		WT2 vs. YT2	465	-1188 to 2118	No	ns	0.993
	WT2 vs. YT3	10.03	3.182 to 16.88	Yes	**	0.001		WT2 vs. YT3	1447	-206.6 to 3100	No	ns	0.126
	WT2 vs. YT4	5.257	-1.594 to 12.11	No	ns	0.231		WT2 vs. YT4	-525.3	-2178 to 1128	No	ns	0.983
	WT3 vs. WT4	-2.61	-9.461 to 4.241	No	ns	0.929		WT3 vs. WT4	-809.3	-2462 to 843.8	No	ns	0.803
	WT3 vs. YT0	10.43	3.582 to 17.28	Yes	***	<.001		WT3 vs. YT0	-735.2	-2388 to 917.9	No	ns	0.875
	WT3 vs. YT1	10	3.149 to 16.85	Yes	**	0.002		WT3 vs. YT1	-473.2	-2126 to 1180	No	ns	0.992
	WT3 vs. YT2	10.51	3.656 to 17.36	Yes	***	<.001		WT3 vs. YT2	-317.2	-1970 to 1336	No	ns	>.999
	WT3 vs. YT3	9.983	3.132 to 16.83	Yes	**	0.002		WT3 vs. YT3	664.4	-988.8 to 2318	No	ns	0.927
	WT3 vs. YT4	5.207	-1.644 to 12.06	No	ns	0.241		WT3 vs. YT4	-1307	-2961 to 345.7	No	ns	0.22
	WT4 vs. YT0	13.04	6.192 to 19.89	Yes	***	<.001		WT4 vs. YT0	74.06	-1579 to 1727	No	ns	>.999
	WT4 vs. YT1	12.61	5.759 to 19.46	Yes	***	<.001		WT4 vs. YT1	336.1	-1317 to 1989	No	ns	>.999
	WT4 vs. YT2	13.12	6.266 to 19.97	Yes	***	<.001		WT4 vs. YT2	492.1	-1161 to 2145	No	ns	0.989
	WT4 vs. YT3	12.59	5.742 to 19.44	Yes	***	<.001		WT4 vs. YT3	1474	-179.4 to 3127	No	ns	0.113
	WT4 vs. YT4	7.817	0.9657 to 14.67	Yes	*	0.018		WT4 vs. YT4	-498.1	-2151 to 1155	No	ns	0.988
	YT0 vs. YT1	-0.4333	-7.284 to 6.418	No	ns	>.999		YT0 vs. YT1	262.1	-1391 to 1915	No	ns	>.999
	YT0 vs. YT2	0.07333	-6.778 to 6.924	No	ns	>.999		YT0 vs. YT2	418.1	-1235 to 2071	No	ns	0.997
	YT0 vs. YT3	-0.45	-7.301 to 6.401	No	ns	>.999		YT0 vs. YT3	1400	-253.5 to 3053	No	ns	0.153
	YT0 vs. YT4	-5.227	-12.08 to 1.624	No	ns	0.237		YT0 vs. YT4	-572.2	-2225 to 1081	No	ns	0.97
	YT1 vs. YT2	0.5067	-6.344 to 7.358	No	ns	>.999		YT1 vs. YT2	156	-1497 to 1809	No	ns	>.999
	YT1 vs. YT3	-0.01667	-6.868 to 6.834	No	ns	>.999		YT1 vs. YT3	1138	-515.6 to 2791	No	ns	0.39
	YT1 vs. YT4	-4.793	-11.64 to 2.058	No	ns	0.336		YT1 vs. YT4	-834.3	-2487 to 818.9	No	ns	0.775
	YT2 vs. YT3	-0.5233	-7.374 to 6.328	No	ns	>.999		YT2 vs. YT3	981.6	-671.6 to 2635	No	ns	0.589
	YT2 vs. YT4	-5.3	-12.15 to 1.551	No	ns	0.223		YT2 vs. YT4	-990.3	-2643 to 662.9	No	ns	0.578
	YT3 vs. YT4	-4.777	-11.63 to 2.074	No	ns	0.34		YT3 vs. YT4	-1972	-3625 to -318.7	Yes	*	0.01
	Shikimate								Sucrose
	Tukey's multiple comparisons test	Mean Diff.	95.00% CI of diff.	Significant?	Summary	Adjusted P Value		Tukey's multiple comparisons test	Mean Diff.	95.00% CI of diff.	Significant?	Summary	Adjusted P Value
	WT0 vs. WT1	-4.24	-35.50 to 27.02	No	ns	>.999		WT0 vs. WT1	-17348	-44360 to 9664	No	ns	0.484
	WT0 vs. WT2	-39.43	-70.69 to -8.166	Yes	**	0.005		WT0 vs. WT2	-31096	-58108 to -4085	Yes	*	0.014
	WT0 vs. WT3	-53.61	-84.87 to -22.35	Yes	***	<.001		WT0 vs. WT3	-31414	-58425 to -4402	Yes	*	0.013
	WT0 vs. WT4	-38.64	-69.90 to -7.371	Yes	**	0.007		WT0 vs. WT4	-32211	-59223 to -5200	Yes	*	0.01
	WT0 vs. YT0	-4.838	-36.10 to 26.43	No	ns	>.999		WT0 vs. YT0	-24602	-51614 to 2410	No	ns	0.098
	WT0 vs. YT1	-29.13	-60.39 to 2.137	No	ns	0.084		WT0 vs. YT1	-29736	-56748 to -2724	Yes	*	0.022
	WT0 vs. YT2	-3.765	-35.03 to 27.50	No	ns	>.999		WT0 vs. YT2	-14778	-41789 to 12234	No	ns	0.69
	WT0 vs. YT3	-3.103	-34.37 to 28.16	No	ns	>.999		WT0 vs. YT3	-9414	-36426 to 17597	No	ns	0.969
	WT0 vs. YT4	9.85	-21.41 to 41.11	No	ns	0.984		WT0 vs. YT4	-14713	-41725 to 12299	No	ns	0.695
	WT1 vs. WT2	-35.19	-66.45 to -3.926	Yes	*	0.018		WT1 vs. WT2	-13749	-40760 to 13263	No	ns	0.767
	WT1 vs. WT3	-49.37	-80.63 to -18.11	Yes	***	<.001		WT1 vs. WT3	-14066	-41078 to 12946	No	ns	0.744
	WT1 vs. WT4	-34.4	-65.66 to -3.131	Yes	*	0.022		WT1 vs. WT4	-14864	-41875 to 12148	No	ns	0.683
	WT1 vs. YT0	-0.5975	-31.86 to 30.67	No	ns	>.999		WT1 vs. YT0	-7254	-34266 to 19758	No	ns	0.995
	WT1 vs. YT1	-24.89	-56.15 to 6.377	No	ns	0.213		WT1 vs. YT1	-12388	-39400 to 14624	No	ns	0.854
	WT1 vs. YT2	0.475	-30.79 to 31.74	No	ns	>.999		WT1 vs. YT2	2570	-24441 to 29582	No	ns	>.999
	WT1 vs. YT3	1.138	-30.13 to 32.40	No	ns	>.999		WT1 vs. YT3	7934	-19078 to 34945	No	ns	0.99
	WT1 vs. YT4	14.09	-17.17 to 45.35	No	ns	0.866		WT1 vs. YT4	2635	-24377 to 29647	No	ns	>.999
	WT2 vs. WT3	-14.18	-45.44 to 17.08	No	ns	0.862		WT2 vs. WT3	-317.2	-27329 to 26695	No	ns	>.999
	WT2 vs. WT4	0.795	-30.47 to 32.06	No	ns	>.999		WT2 vs. WT4	-1115	-28127 to 25897	No	ns	>.999
	WT2 vs. YT0	34.59	3.328 to 65.86	Yes	*	0.021		WT2 vs. YT0	6495	-20517 to 33506	No	ns	0.998
	WT2 vs. YT1	10.3	-20.96 to 41.57	No	ns	0.978		WT2 vs. YT1	1360	-25652 to 28372	No	ns	>.999
	WT2 vs. YT2	35.67	4.401 to 66.93	Yes	*	0.016		WT2 vs. YT2	16319	-10693 to 43331	No	ns	0.566
	WT2 vs. YT3	36.33	5.063 to 67.59	Yes	*	0.013		WT2 vs. YT3	21682	-5330 to 48694	No	ns	0.204
	WT2 vs. YT4	49.28	18.02 to 80.54	Yes	***	<.001		WT2 vs. YT4	16384	-10628 to 43395	No	ns	0.561
	WT3 vs. WT4	14.98	-16.29 to 46.24	No	ns	0.821		WT3 vs. WT4	-797.9	-27810 to 26214	No	ns	>.999
	WT3 vs. YT0	48.77	17.51 to 80.04	Yes	***	<.001		WT3 vs. YT0	6812	-20200 to 33824	No	ns	0.997
	WT3 vs. YT1	24.48	-6.782 to 55.75	No	ns	0.23		WT3 vs. YT1	1677	-25334 to 28689	No	ns	>.999
	WT3 vs. YT2	49.85	18.58 to 81.11	Yes	***	<.001		WT3 vs. YT2	16636	-10376 to 43648	No	ns	0.541
	WT3 vs. YT3	50.51	19.24 to 81.77	Yes	***	<.001		WT3 vs. YT3	21999	-5013 to 49011	No	ns	0.189
	WT3 vs. YT4	63.46	32.20 to 94.72	Yes	***	<.001		WT3 vs. YT4	16701	-10311 to 43713	No	ns	0.536
	WT4 vs. YT0	33.8	2.533 to 65.06	Yes	*	0.026		WT4 vs. YT0	7610	-19402 to 34621	No	ns	0.992
	WT4 vs. YT1	9.508	-21.76 to 40.77	No	ns	0.987		WT4 vs. YT1	2475	-24537 to 29487	No	ns	>.999
	WT4 vs. YT2	34.87	3.606 to 66.13	Yes	*	0.02		WT4 vs. YT2	17434	-9578 to 44446	No	ns	0.477
	WT4 vs. YT3	35.53	4.268 to 66.80	Yes	*	0.016		WT4 vs. YT3	22797	-4215 to 49809	No	ns	0.156
	WT4 vs. YT4	48.49	17.22 to 79.75	Yes	***	<.001		WT4 vs. YT4	17499	-9513 to 44510	No	ns	0.472
	YT0 vs. YT1	-24.29	-55.55 to 6.974	No	ns	0.239		YT0 vs. YT1	-5134	-32146 to 21878	No	ns	>.999
	YT0 vs. YT2	1.073	-30.19 to 32.34	No	ns	>.999		YT0 vs. YT2	9824	-17188 to 36836	No	ns	0.959
	YT0 vs. YT3	1.735	-29.53 to 33.00	No	ns	>.999		YT0 vs. YT3	15188	-11824 to 42199	No	ns	0.658
	YT0 vs. YT4	14.69	-16.58 to 45.95	No	ns	0.837		YT0 vs. YT4	9889	-17123 to 36901	No	ns	0.957
	YT1 vs. YT2	25.36	-5.902 to 56.63	No	ns	0.193		YT1 vs. YT2	14959	-12053 to 41970	No	ns	0.676
	YT1 vs. YT3	26.03	-5.239 to 57.29	No	ns	0.169		YT1 vs. YT3	20322	-6690 to 47334	No	ns	0.276
	YT1 vs. YT4	38.98	7.713 to 70.24	Yes	**	0.006		YT1 vs. YT4	15023	-11989 to 42035	No	ns	0.671
	YT2 vs. YT3	0.6625	-30.60 to 31.93	No	ns	>.999		YT2 vs. YT3	5363	-21649 to 32375	No	ns	>.999
	YT2 vs. YT4	13.62	-17.65 to 44.88	No	ns	0.887		YT2 vs. YT4	64.68	-26947 to 27077	No	ns	>.999
	YT3 vs. YT4	12.95	-18.31 to 44.22	No	ns	0.913		YT3 vs. YT4	-5299	-32310 to 21713	No	ns	>.999
	trans-Cinnamic acid								Trehalose
	Tukey's multiple comparisons test	Mean Diff.	95.00% CI of diff.	Significant?	Summary	Adjusted P Value		Tukey's multiple comparisons test	Mean Diff.	95.00% CI of diff.	Significant?	Summary	Adjusted P Value
	WT0 vs. WT1	2.087	-0.2250 to 4.398	No	ns	0.099		WT0 vs. WT1	3.448	-15.13 to 22.02	No	ns	>.999
	WT0 vs. WT2	1.5	-0.8117 to 3.812	No	ns	0.431		WT0 vs. WT2	-6.635	-25.21 to 11.94	No	ns	0.963
	WT0 vs. WT3	1.67	-0.6417 to 3.982	No	ns	0.298		WT0 vs. WT3	-4.29	-22.87 to 14.29	No	ns	0.998
	WT0 vs. WT4	3.307	0.9950 to 5.618	Yes	**	0.002		WT0 vs. WT4	5.24	-13.34 to 23.82	No	ns	0.992
	WT0 vs. YT0	2.777	0.4650 to 5.088	Yes	*	0.011		WT0 vs. YT0	9.588	-8.989 to 28.16	No	ns	0.753
	WT0 vs. YT1	3.403	1.092 to 5.715	Yes	**	0.001		WT0 vs. YT1	17.31	-1.267 to 35.89	No	ns	0.084
	WT0 vs. YT2	3.597	1.285 to 5.908	Yes	***	<.001		WT0 vs. YT2	17.17	-1.409 to 35.74	No	ns	0.089
	WT0 vs. YT3	2.347	0.03496 to 4.658	Yes	*	0.045		WT0 vs. YT3	18.36	-0.2141 to 36.94	No	ns	0.055
	WT0 vs. YT4	2.707	0.3950 to 5.018	Yes	*	0.014		WT0 vs. YT4	18.03	-0.5516 to 36.60	No	ns	0.063
	WT1 vs. WT2	-0.5867	-2.898 to 1.725	No	ns	0.995		WT1 vs. WT2	-10.08	-28.66 to 8.494	No	ns	0.699
	WT1 vs. WT3	-0.4167	-2.728 to 1.895	No	ns	>.999		WT1 vs. WT3	-7.738	-26.31 to 10.84	No	ns	0.911
	WT1 vs. WT4	1.22	-1.092 to 3.532	No	ns	0.688		WT1 vs. WT4	1.793	-16.78 to 20.37	No	ns	>.999
	WT1 vs. YT0	0.69	-1.622 to 3.002	No	ns	0.984		WT1 vs. YT0	6.14	-12.44 to 24.72	No	ns	0.978
	WT1 vs. YT1	1.317	-0.9950 to 3.628	No	ns	0.598		WT1 vs. YT1	13.86	-4.714 to 32.44	No	ns	0.286
	WT1 vs. YT2	1.51	-0.8017 to 3.822	No	ns	0.422		WT1 vs. YT2	13.72	-4.857 to 32.30	No	ns	0.299
	WT1 vs. YT3	0.26	-2.052 to 2.572	No	ns	>.999		WT1 vs. YT3	14.92	-3.662 to 33.49	No	ns	0.204
	WT1 vs. YT4	0.62	-1.692 to 2.932	No	ns	0.992		WT1 vs. YT4	14.58	-3.999 to 33.15	No	ns	0.228
	WT2 vs. WT3	0.17	-2.142 to 2.482	No	ns	>.999		WT2 vs. WT3	2.345	-16.23 to 20.92	No	ns	>.999
	WT2 vs. WT4	1.807	-0.5050 to 4.118	No	ns	0.213		WT2 vs. WT4	11.88	-6.702 to 30.45	No	ns	0.49
	WT2 vs. YT0	1.277	-1.035 to 3.588	No	ns	0.636		WT2 vs. YT0	16.22	-2.354 to 34.80	No	ns	0.128
	WT2 vs. YT1	1.903	-0.4084 to 4.215	No	ns	0.165		WT2 vs. YT1	23.95	5.368 to 42.52	Yes	**	0.004
	WT2 vs. YT2	2.097	-0.2150 to 4.408	No	ns	0.096		WT2 vs. YT2	23.8	5.226 to 42.38	Yes	**	0.005
	WT2 vs. YT3	0.8467	-1.465 to 3.158	No	ns	0.943		WT2 vs. YT3	25	6.421 to 43.57	Yes	**	0.003
	WT2 vs. YT4	1.207	-1.105 to 3.518	No	ns	0.7		WT2 vs. YT4	24.66	6.083 to 43.24	Yes	**	0.003
	WT3 vs. WT4	1.637	-0.6750 to 3.948	No	ns	0.321		WT3 vs. WT4	9.53	-9.047 to 28.11	No	ns	0.759
	WT3 vs. YT0	1.107	-1.205 to 3.418	No	ns	0.786		WT3 vs. YT0	13.88	-4.699 to 32.45	No	ns	0.285
	WT3 vs. YT1	1.733	-0.5784 to 4.045	No	ns	0.256		WT3 vs. YT1	21.6	3.023 to 40.18	Yes	*	0.013
	WT3 vs. YT2	1.927	-0.3850 to 4.238	No	ns	0.155		WT3 vs. YT2	21.46	2.881 to 40.03	Yes	*	0.014
	WT3 vs. YT3	0.6767	-1.635 to 2.988	No	ns	0.986		WT3 vs. YT3	22.65	4.076 to 41.23	Yes	**	0.008
	WT3 vs. YT4	1.037	-1.275 to 3.348	No	ns	0.839		WT3 vs. YT4	22.32	3.738 to 40.89	Yes	**	0.009
	WT4 vs. YT0	-0.53	-2.842 to 1.782	No	ns	0.997		WT4 vs. YT0	4.348	-14.23 to 22.92	No	ns	0.998
	WT4 vs. YT1	0.09667	-2.215 to 2.408	No	ns	>.999		WT4 vs. YT1	12.07	-6.507 to 30.65	No	ns	0.468
	WT4 vs. YT2	0.29	-2.022 to 2.602	No	ns	>.999		WT4 vs. YT2	11.93	-6.649 to 30.50	No	ns	0.484
	WT4 vs. YT3	-0.96	-3.272 to 1.352	No	ns	0.889		WT4 vs. YT3	13.12	-5.454 to 31.70	No	ns	0.355
	WT4 vs. YT4	-0.6	-2.912 to 1.712	No	ns	0.994		WT4 vs. YT4	12.79	-5.792 to 31.36	No	ns	0.39
	YT0 vs. YT1	0.6267	-1.685 to 2.938	No	ns	0.992		YT0 vs. YT1	7.723	-10.85 to 26.30	No	ns	0.912
	YT0 vs. YT2	0.82	-1.492 to 3.132	No	ns	0.953		YT0 vs. YT2	7.58	-11.00 to 26.16	No	ns	0.92
	YT0 vs. YT3	-0.43	-2.742 to 1.882	No	ns	>.999		YT0 vs. YT3	8.775	-9.802 to 27.35	No	ns	0.832
	YT0 vs. YT4	-0.07	-2.382 to 2.242	No	ns	>.999		YT0 vs. YT4	8.438	-10.14 to 27.01	No	ns	0.861
	YT1 vs. YT2	0.1933	-2.118 to 2.505	No	ns	>.999		YT1 vs. YT2	-0.1425	-18.72 to 18.43	No	ns	>.999
	YT1 vs. YT3	-1.057	-3.368 to 1.255	No	ns	0.825		YT1 vs. YT3	1.053	-17.52 to 19.63	No	ns	>.999
	YT1 vs. YT4	-0.6967	-3.008 to 1.615	No	ns	0.983		YT1 vs. YT4	0.715	-17.86 to 19.29	No	ns	>.999
	YT2 vs. YT3	-1.25	-3.562 to 1.062	No	ns	0.66		YT2 vs. YT3	1.195	-17.38 to 19.77	No	ns	>.999
	YT2 vs. YT4	-0.89	-3.202 to 1.422	No	ns	0.925		YT2 vs. YT4	0.8575	-17.72 to 19.43	No	ns	>.999
	YT3 vs. YT4	0.36	-1.952 to 2.672	No	ns	>.999		YT3 vs. YT4	-0.3375	-18.91 to 18.24	No	ns	>.999
	Tyrosine								Valine
	Tukey's multiple comparisons test	Mean Diff.	95.00% CI of diff.	Significant?	Summary	Adjusted P Value		Tukey's multiple comparisons test	Mean Diff.	95.00% CI of diff.	Significant?	Summary	Adjusted P Value
	WT0 vs. WT1	116.7	43.58 to 189.8	Yes	***	<.001		WT0 vs. WT1	385.9	121.1 to 650.8	Yes	***	<.001
	WT0 vs. WT2	134.9	61.82 to 208.0	Yes	***	<.001		WT0 vs. WT2	526.6	261.7 to 791.4	Yes	***	<.001
	WT0 vs. WT3	121	47.85 to 194.1	Yes	***	<.001		WT0 vs. WT3	536.3	271.5 to 801.2	Yes	***	<.001
	WT0 vs. WT4	130.5	57.38 to 203.6	Yes	***	<.001		WT0 vs. WT4	535.2	270.3 to 800.0	Yes	***	<.001
	WT0 vs. YT0	75.68	2.558 to 148.8	Yes	*	0.038		WT0 vs. YT0	249.7	-15.10 to 514.6	No	ns	0.077
	WT0 vs. YT1	105.2	32.11 to 178.3	Yes	**	0.001		WT0 vs. YT1	453.5	188.7 to 718.4	Yes	***	<.001
	WT0 vs. YT2	127.6	54.44 to 200.7	Yes	***	<.001		WT0 vs. YT2	498.4	233.5 to 763.2	Yes	***	<.001
	WT0 vs. YT3	124.3	51.18 to 197.4	Yes	***	<.001		WT0 vs. YT3	536.5	271.6 to 801.3	Yes	***	<.001
	WT0 vs. YT4	119.7	46.60 to 192.8	Yes	***	<.001		WT0 vs. YT4	409	144.1 to 673.8	Yes	***	<.001
	WT1 vs. WT2	18.24	-54.88 to 91.35	No	ns	0.997		WT1 vs. WT2	140.7	-124.2 to 405.5	No	ns	0.723
	WT1 vs. WT3	4.272	-68.84 to 77.39	No	ns	>.999		WT1 vs. WT3	150.4	-114.4 to 415.3	No	ns	0.645
	WT1 vs. WT4	13.8	-59.32 to 86.91	No	ns	>.999		WT1 vs. WT4	149.2	-115.6 to 414.1	No	ns	0.655
	WT1 vs. YT0	-41.02	-114.1 to 32.09	No	ns	0.66		WT1 vs. YT0	-136.2	-401.0 to 128.7	No	ns	0.757
	WT1 vs. YT1	-11.47	-84.59 to 61.65	No	ns	>.999		WT1 vs. YT1	67.63	-197.2 to 332.5	No	ns	0.996
	WT1 vs. YT2	10.86	-62.26 to 83.97	No	ns	>.999		WT1 vs. YT2	112.4	-152.4 to 377.3	No	ns	0.901
	WT1 vs. YT3	7.595	-65.52 to 80.71	No	ns	>.999		WT1 vs. YT3	150.6	-114.3 to 415.4	No	ns	0.644
	WT1 vs. YT4	3.018	-70.10 to 76.13	No	ns	>.999		WT1 vs. YT4	23.04	-241.8 to 287.9	No	ns	>.999
	WT2 vs. WT3	-13.96	-87.08 to 59.15	No	ns	>.999		WT2 vs. WT3	9.753	-255.1 to 274.6	No	ns	>.999
	WT2 vs. WT4	-4.438	-77.55 to 68.68	No	ns	>.999		WT2 vs. WT4	8.57	-256.3 to 273.4	No	ns	>.999
	WT2 vs. YT0	-59.26	-132.4 to 13.86	No	ns	0.194		WT2 vs. YT0	-276.8	-541.7 to -11.99	Yes	*	0.035
	WT2 vs. YT1	-29.71	-102.8 to 43.41	No	ns	0.922		WT2 vs. YT1	-73.04	-337.9 to 191.8	No	ns	0.994
	WT2 vs. YT2	-7.38	-80.50 to 65.74	No	ns	>.999		WT2 vs. YT2	-28.23	-293.1 to 236.6	No	ns	>.999
	WT2 vs. YT3	-10.64	-83.76 to 62.48	No	ns	>.999		WT2 vs. YT3	9.903	-254.9 to 274.8	No	ns	>.999
	WT2 vs. YT4	-15.22	-88.33 to 57.90	No	ns	>.999		WT2 vs. YT4	-117.6	-382.5 to 147.2	No	ns	0.876
	WT3 vs. WT4	9.525	-63.59 to 82.64	No	ns	>.999		WT3 vs. WT4	-1.183	-266.0 to 263.7	No	ns	>.999
	WT3 vs. YT0	-45.3	-118.4 to 27.82	No	ns	0.533		WT3 vs. YT0	-286.6	-551.4 to -21.74	Yes	*	0.026
	WT3 vs. YT1	-15.74	-88.86 to 57.37	No	ns	0.999		WT3 vs. YT1	-82.79	-347.6 to 182.1	No	ns	0.985
	WT3 vs. YT2	6.583	-66.53 to 79.70	No	ns	>.999		WT3 vs. YT2	-37.98	-302.8 to 226.9	No	ns	>.999
	WT3 vs. YT3	3.323	-69.79 to 76.44	No	ns	>.999		WT3 vs. YT3	0.15	-264.7 to 265.0	No	ns	>.999
	WT3 vs. YT4	-1.255	-74.37 to 71.86	No	ns	>.999		WT3 vs. YT4	-127.4	-392.2 to 137.5	No	ns	0.818
	WT4 vs. YT0	-54.82	-127.9 to 18.30	No	ns	0.28		WT4 vs. YT0	-285.4	-550.3 to -20.56	Yes	*	0.027
	WT4 vs. YT1	-25.27	-98.38 to 47.85	No	ns	0.97		WT4 vs. YT1	-81.61	-346.5 to 183.2	No	ns	0.986
	WT4 vs. YT2	-2.943	-76.06 to 70.17	No	ns	>.999		WT4 vs. YT2	-36.8	-301.6 to 228.1	No	ns	>.999
	WT4 vs. YT3	-6.203	-79.32 to 66.91	No	ns	>.999		WT4 vs. YT3	1.333	-263.5 to 266.2	No	ns	>.999
	WT4 vs. YT4	-10.78	-83.90 to 62.34	No	ns	>.999		WT4 vs. YT4	-126.2	-391.1 to 138.7	No	ns	0.826
	YT0 vs. YT1	29.55	-43.56 to 102.7	No	ns	0.924		YT0 vs. YT1	203.8	-61.05 to 468.7	No	ns	0.25
	YT0 vs. YT2	51.88	-21.24 to 125.0	No	ns	0.35		YT0 vs. YT2	248.6	-16.24 to 513.5	No	ns	0.08
	YT0 vs. YT3	48.62	-24.50 to 121.7	No	ns	0.437		YT0 vs. YT3	286.7	21.89 to 551.6	Yes	*	0.026
	YT0 vs. YT4	44.04	-29.08 to 117.2	No	ns	0.57		YT0 vs. YT4	159.2	-105.6 to 424.1	No	ns	0.573
	YT1 vs. YT2	22.33	-50.79 to 95.44	No	ns	0.987		YT1 vs. YT2	44.82	-220.0 to 309.7	No	ns	>.999
	YT1 vs. YT3	19.07	-54.05 to 92.18	No	ns	0.996		YT1 vs. YT3	82.94	-181.9 to 347.8	No	ns	0.984
	YT1 vs. YT4	14.49	-58.63 to 87.60	No	ns	>.999		YT1 vs. YT4	-44.59	-309.4 to 220.3	No	ns	>.999
	YT2 vs. YT3	-3.26	-76.38 to 69.86	No	ns	>.999		YT2 vs. YT3	38.13	-226.7 to 303.0	No	ns	>.999
	YT2 vs. YT4	-7.838	-80.95 to 65.28	No	ns	>.999		YT2 vs. YT4	-89.41	-354.3 to 175.4	No	ns	0.974
	YT3 vs. YT4	-4.578	-77.69 to 68.54	No	ns	>.999		YT3 vs. YT4	-127.5	-392.4 to 137.3	No	ns	0.817
	Xylose
	Tukey's multiple comparisons test	Mean Diff.	95.00% CI of diff.	Significant?	Summary	Adjusted P Value
	WT0 vs. WT1	9.378	-33.16 to 51.91	No	ns	0.999
	WT0 vs. WT2	-21.45	-63.98 to 21.08	No	ns	0.776
	WT0 vs. WT3	-3.13	-45.66 to 39.40	No	ns	>.999
	WT0 vs. WT4	-11.36	-53.89 to 31.18	No	ns	0.995
	WT0 vs. YT0	-24.45	-66.98 to 18.09	No	ns	0.631
	WT0 vs. YT1	19.17	-23.37 to 61.70	No	ns	0.866
	WT0 vs. YT2	17.29	-25.24 to 59.83	No	ns	0.922
	WT0 vs. YT3	23.1	-19.44 to 65.63	No	ns	0.699
	WT0 vs. YT4	17.01	-25.53 to 59.54	No	ns	0.929
	WT1 vs. WT2	-30.83	-73.36 to 11.71	No	ns	0.322
	WT1 vs. WT3	-12.51	-55.04 to 30.03	No	ns	0.99
	WT1 vs. WT4	-20.73	-63.27 to 21.80	No	ns	0.807
	WT1 vs. YT0	-33.82	-76.36 to 8.710	No	ns	0.214
	WT1 vs. YT1	9.787	-32.75 to 52.32	No	ns	0.998
	WT1 vs. YT2	7.915	-34.62 to 50.45	No	ns	>.999
	WT1 vs. YT3	13.72	-28.82 to 56.25	No	ns	0.981
	WT1 vs. YT4	7.628	-34.91 to 50.16	No	ns	>.999
	WT2 vs. WT3	18.32	-24.21 to 60.85	No	ns	0.894
	WT2 vs. WT4	10.1	-32.44 to 52.63	No	ns	0.998
	WT2 vs. YT0	-2.995	-45.53 to 39.54	No	ns	>.999
	WT2 vs. YT1	40.62	-1.918 to 83.15	No	ns	0.071
	WT2 vs. YT2	38.74	-3.790 to 81.28	No	ns	0.098
	WT2 vs. YT3	44.55	2.012 to 87.08	Yes	*	0.034
	WT2 vs. YT4	38.46	-4.078 to 80.99	No	ns	0.103
	WT3 vs. WT4	-8.225	-50.76 to 34.31	No	ns	>.999
	WT3 vs. YT0	-21.32	-63.85 to 21.22	No	ns	0.782
	WT3 vs. YT1	22.3	-20.24 to 64.83	No	ns	0.737
	WT3 vs. YT2	20.42	-22.11 to 62.96	No	ns	0.819
	WT3 vs. YT3	26.23	-16.31 to 68.76	No	ns	0.539
	WT3 vs. YT4	20.14	-22.40 to 62.67	No	ns	0.831
	WT4 vs. YT0	-13.09	-55.62 to 29.44	No	ns	0.986
	WT4 vs. YT1	30.52	-12.01 to 73.05	No	ns	0.335
	WT4 vs. YT2	28.65	-13.89 to 71.18	No	ns	0.419
	WT4 vs. YT3	34.45	-8.083 to 76.98	No	ns	0.195
	WT4 vs. YT4	28.36	-14.17 to 70.89	No	ns	0.433
	YT0 vs. YT1	43.61	1.077 to 86.14	Yes	*	0.041
	YT0 vs. YT2	41.74	-0.7950 to 84.27	No	ns	0.058
	YT0 vs. YT3	47.54	5.007 to 90.07	Yes	*	0.019
	YT0 vs. YT4	41.45	-1.083 to 83.98	No	ns	0.061
	YT1 vs. YT2	-1.872	-44.41 to 40.66	No	ns	>.999
	YT1 vs. YT3	3.93	-38.60 to 46.46	No	ns	>.999
	YT1 vs. YT4	-2.16	-44.69 to 40.37	No	ns	>.999
	YT2 vs. YT3	5.802	-36.73 to 48.34	No	ns	>.999
	YT2 vs. YT4	-0.2875	-42.82 to 42.25	No	ns	>.999
	YT3 vs. YT4	-6.09	-48.62 to 36.44	No	ns	>.999

## Sheet: Table S10
	Table S10. Tukey test for phospholipids that found significantly changed in Table S8
	In Wyalkatchem:
	PC32:0							PC33:2
	Tukey's multiple comparisons test	Mean Diff.	95.00% CI of diff.	Significant?	Summary	Adjusted P Value		Tukey's multiple comparisons test	Mean Diff.	95.00% CI of diff.	Significant?	Summary	Adjusted P Value
	WT0 vs. WT1	30.96	3.035 to 58.88	Yes	*	0.027		WT0 vs. WT1	9.509	-132.7 to 151.7	No	ns	>.999
	WT0 vs. WT2	22.88	-5.040 to 50.80	No	ns	0.136		WT0 vs. WT2	-13.25	-155.4 to 128.9	No	ns	0.998
	WT0 vs. WT3	66.44	38.52 to 94.36	Yes	***	<.001		WT0 vs. WT3	-105.9	-248.1 to 36.25	No	ns	0.198
	WT0 vs. WT4	55.43	27.51 to 83.35	Yes	***	<.001		WT0 vs. WT4	-154.2	-296.3 to -12.02	Yes	*	0.031
	WT1 vs. WT2	-8.074	-35.99 to 19.85	No	ns	0.895		WT1 vs. WT2	-22.76	-164.9 to 119.4	No	ns	0.987
	WT1 vs. WT3	35.48	7.564 to 63.40	Yes	*	0.01		WT1 vs. WT3	-115.4	-257.6 to 26.74	No	ns	0.141
	WT1 vs. WT4	24.47	-3.449 to 52.39	No	ns	0.1		WT1 vs. WT4	-163.7	-305.9 to -21.53	Yes	*	0.021
	WT2 vs. WT3	43.56	15.64 to 71.48	Yes	**	0.002		WT2 vs. WT3	-92.66	-234.8 to 49.50	No	ns	0.307
	WT2 vs. WT4	32.55	4.625 to 60.47	Yes	*	0.019		WT2 vs. WT4	-140.9	-283.1 to 1.234	No	ns	0.053
	WT3 vs. WT4	-11.01	-38.93 to 16.91	No	ns	0.742		WT3 vs. WT4	-48.27	-190.4 to 93.89	No	ns	0.829
	PC34:0							PC34:1
	Tukey's multiple comparisons test	Mean Diff.	95.00% CI of diff.	Significant?	Summary	Adjusted P Value		Tukey's multiple comparisons test	Mean Diff.	95.00% CI of diff.	Significant?	Summary	Adjusted P Value
	WT0 vs. WT1	-158.3	-319.3 to 2.718	No	ns	0.055		WT0 vs. WT1	-2435	-5190 to 319.4	No	ns	0.096
	WT0 vs. WT2	-350.5	-511.5 to -189.5	Yes	***	<.001		WT0 vs. WT2	-5397	-8152 to -2643	Yes	***	<.001
	WT0 vs. WT3	-290	-451.0 to -129.0	Yes	***	<.001		WT0 vs. WT3	-4381	-7136 to -1626	Yes	**	0.002
	WT0 vs. WT4	-382	-543.0 to -221.0	Yes	***	<.001		WT0 vs. WT4	-5767	-8522 to -3012	Yes	***	<.001
	WT1 vs. WT2	-192.2	-353.2 to -31.16	Yes	*	0.016		WT1 vs. WT2	-2962	-5717 to -207.3	Yes	*	0.032
	WT1 vs. WT3	-131.7	-292.7 to 29.32	No	ns	0.137		WT1 vs. WT3	-1945	-4700 to 809.4	No	ns	0.239
	WT1 vs. WT4	-223.7	-384.7 to -62.69	Yes	**	0.005		WT1 vs. WT4	-3332	-6086 to -576.9	Yes	*	0.015
	WT2 vs. WT3	60.48	-100.5 to 221.5	No	ns	0.773		WT2 vs. WT3	1017	-1738 to 3771	No	ns	0.784
	WT2 vs. WT4	-31.53	-192.5 to 129.5	No	ns	0.972		WT2 vs. WT4	-369.6	-3124 to 2385	No	ns	0.993
	WT3 vs. WT4	-92.01	-253.0 to 69.01	No	ns	0.428		WT3 vs. WT4	-1386	-4141 to 1368	No	ns	0.546
	PC34:3							PC35:0
	Tukey's multiple comparisons test	Mean Diff.	95.00% CI of diff.	Significant?	Summary	Adjusted P Value		Tukey's multiple comparisons test	Mean Diff.	95.00% CI of diff.	Significant?	Summary	Adjusted P Value
	WT0 vs. WT1	1748	-10779 to 14275	No	ns	0.992		WT0 vs. WT1	1.123	-27.67 to 29.91	No	ns	>.999
	WT0 vs. WT2	786.2	-11741 to 13313	No	ns	>.999		WT0 vs. WT2	0.6155	-28.17 to 29.40	No	ns	>.999
	WT0 vs. WT3	17683	5156 to 30211	Yes	**	0.004		WT0 vs. WT3	28.97	0.1782 to 57.76	Yes	*	0.048
	WT0 vs. WT4	11392	-1136 to 23919	No	ns	0.083		WT0 vs. WT4	23.59	-5.195 to 52.38	No	ns	0.136
	WT1 vs. WT2	-962	-13489 to 11565	No	ns	>.999		WT1 vs. WT2	-0.5071	-29.30 to 28.28	No	ns	>.999
	WT1 vs. WT3	15935	3408 to 28462	Yes	*	0.01		WT1 vs. WT3	27.84	-0.9444 to 56.63	No	ns	0.06
	WT1 vs. WT4	9643	-2884 to 22171	No	ns	0.175		WT1 vs. WT4	22.47	-6.318 to 51.26	No	ns	0.166
	WT2 vs. WT3	16897	4370 to 29424	Yes	**	0.006		WT2 vs. WT3	28.35	-0.4373 to 57.14	No	ns	0.055
	WT2 vs. WT4	10605	-1922 to 23133	No	ns	0.117		WT2 vs. WT4	22.98	-5.811 to 51.77	No	ns	0.152
	WT3 vs. WT4	-6292	-18819 to 6236	No	ns	0.548		WT3 vs. WT4	-5.374	-34.16 to 23.42	No	ns	0.977
	PC35:1							PC36:2
	Tukey's multiple comparisons test	Mean Diff.	95.00% CI of diff.	Significant?	Summary	Adjusted P Value		Tukey's multiple comparisons test	Mean Diff.	95.00% CI of diff.	Significant?	Summary	Adjusted P Value
	WT0 vs. WT1	-15.12	-46.78 to 16.54	No	ns	0.593		WT0 vs. WT1	-152.1	-1254 to 950.2	No	ns	0.992
	WT0 vs. WT2	-47.42	-79.08 to -15.76	Yes	**	0.003		WT0 vs. WT2	-925.7	-2028 to 176.7	No	ns	0.122
	WT0 vs. WT3	-37.44	-69.10 to -5.780	Yes	*	0.017		WT0 vs. WT3	-978.5	-2081 to 123.8	No	ns	0.094
	WT0 vs. WT4	-57.21	-88.87 to -25.55	Yes	***	<.001		WT0 vs. WT4	-1235	-2338 to -132.8	Yes	*	0.025
	WT1 vs. WT2	-32.31	-63.97 to -0.6471	Yes	*	0.044		WT1 vs. WT2	-773.5	-1876 to 328.8	No	ns	0.244
	WT1 vs. WT3	-22.32	-53.98 to 9.337	No	ns	0.24		WT1 vs. WT3	-826.4	-1929 to 276.0	No	ns	0.194
	WT1 vs. WT4	-42.09	-73.75 to -10.43	Yes	**	0.007		WT1 vs. WT4	-1083	-2185 to 19.34	No	ns	0.055
	WT2 vs. WT3	9.984	-21.68 to 41.64	No	ns	0.863		WT2 vs. WT3	-52.83	-1155 to 1050	No	ns	>.999
	WT2 vs. WT4	-9.784	-41.44 to 21.88	No	ns	0.871		WT2 vs. WT4	-309.5	-1412 to 792.9	No	ns	0.905
	WT3 vs. WT4	-19.77	-51.43 to 11.89	No	ns	0.345		WT3 vs. WT4	-256.7	-1359 to 845.7	No	ns	0.949
	PC36:3							PC36:4
	Tukey's multiple comparisons test	Mean Diff.	95.00% CI of diff.	Significant?	Summary	Adjusted P Value		Tukey's multiple comparisons test	Mean Diff.	95.00% CI of diff.	Significant?	Summary	Adjusted P Value
	WT0 vs. WT1	-658.7	-3028 to 1710	No	ns	0.908		WT0 vs. WT1	267.6	-5134 to 5669	No	ns	>.999
	WT0 vs. WT2	-2884	-5253 to -514.8	Yes	*	0.014		WT0 vs. WT2	-3800	-9201 to 1602	No	ns	0.242
	WT0 vs. WT3	-1923	-4292 to 446.3	No	ns	0.141		WT0 vs. WT3	-5968	-11369 to -566.3	Yes	*	0.027
	WT0 vs. WT4	-3257	-5627 to -888.2	Yes	**	0.005		WT0 vs. WT4	-7858	-13260 to -2456	Yes	**	0.003
	WT1 vs. WT2	-2225	-4594 to 143.9	No	ns	0.071		WT1 vs. WT2	-4067	-9469 to 1334	No	ns	0.191
	WT1 vs. WT3	-1264	-3633 to 1105	No	ns	0.492		WT1 vs. WT3	-6235	-11637 to -833.8	Yes	*	0.02
	WT1 vs. WT4	-2599	-4968 to -229.5	Yes	*	0.028		WT1 vs. WT4	-8126	-13527 to -2724	Yes	**	0.003
	WT2 vs. WT3	961.1	-1408 to 3330	No	ns	0.722		WT2 vs. WT3	-2168	-7570 to 3233	No	ns	0.73
	WT2 vs. WT4	-373.4	-2743 to 1996	No	ns	0.987		WT2 vs. WT4	-4058	-9460 to 1343	No	ns	0.192
	WT3 vs. WT4	-1334	-3704 to 1035	No	ns	0.441		WT3 vs. WT4	-1890	-7292 to 3511	No	ns	0.814
	PC36:6							PC38:3
	Tukey's multiple comparisons test	Mean Diff.	95.00% CI of diff.	Significant?	Summary	Adjusted P Value		Tukey's multiple comparisons test	Mean Diff.	95.00% CI of diff.	Significant?	Summary	Adjusted P Value
	WT0 vs. WT1	4155	-4523 to 12832	No	ns	0.591		WT0 vs. WT1	-8.347	-169.2 to 152.5	No	ns	>.999
	WT0 vs. WT2	438.4	-8240 to 9116	No	ns	>.999		WT0 vs. WT2	-82.23	-243.1 to 78.63	No	ns	0.532
	WT0 vs. WT3	14210	5532 to 22888	Yes	**	0.001		WT0 vs. WT3	-201.9	-362.8 to -41.03	Yes	*	0.011
	WT0 vs. WT4	9990	1312 to 18668	Yes	*	0.021		WT0 vs. WT4	-260.6	-421.5 to -99.78	Yes	**	0.001
	WT1 vs. WT2	-3716	-12394 to 4962	No	ns	0.682		WT1 vs. WT2	-73.88	-234.7 to 86.98	No	ns	0.626
	WT1 vs. WT3	10056	1378 to 18734	Yes	*	0.02		WT1 vs. WT3	-193.5	-354.4 to -32.68	Yes	*	0.015
	WT1 vs. WT4	5835	-2843 to 14513	No	ns	0.28		WT1 vs. WT4	-252.3	-413.2 to -91.44	Yes	**	0.002
	WT2 vs. WT3	13772	5094 to 22450	Yes	**	0.002		WT2 vs. WT3	-119.7	-280.5 to 41.20	No	ns	0.199
	WT2 vs. WT4	9551	873.3 to 18229	Yes	*	0.028		WT2 vs. WT4	-178.4	-339.3 to -17.55	Yes	*	0.026
	WT3 vs. WT4	-4221	-12899 to 4457	No	ns	0.577		WT3 vs. WT4	-58.75	-219.6 to 102.1	No	ns	0.79
	PC38:4							PG34:1
	Tukey's multiple comparisons test	Mean Diff.	95.00% CI of diff.	Significant?	Summary	Adjusted P Value		Tukey's multiple comparisons test	Mean Diff.	95.00% CI of diff.	Significant?	Summary	Adjusted P Value
	WT0 vs. WT1	-24.45	-245.8 to 196.9	No	ns	0.997		WT0 vs. WT1	-413.7	-2472 to 1645	No	ns	0.969
	WT0 vs. WT2	-144.2	-365.6 to 77.13	No	ns	0.307		WT0 vs. WT2	-1685	-3744 to 373.0	No	ns	0.136
	WT0 vs. WT3	-228.3	-449.6 to -6.884	Yes	*	0.042		WT0 vs. WT3	-3132	-5190 to -1073	Yes	**	0.002
	WT0 vs. WT4	-326.4	-547.7 to -105.0	Yes	**	0.003		WT0 vs. WT4	-3649	-5708 to -1591	Yes	***	<.001
	WT1 vs. WT2	-119.8	-341.2 to 101.6	No	ns	0.479		WT1 vs. WT2	-1272	-3330 to 786.8	No	ns	0.355
	WT1 vs. WT3	-203.8	-425.2 to 17.56	No	ns	0.078		WT1 vs. WT3	-2718	-4776 to -659.7	Yes	**	0.007
	WT1 vs. WT4	-301.9	-523.3 to -80.54	Yes	**	0.006		WT1 vs. WT4	-3236	-5294 to -1177	Yes	**	0.002
	WT2 vs. WT3	-84.02	-305.4 to 137.4	No	ns	0.767		WT2 vs. WT3	-1447	-3505 to 611.8	No	ns	0.243
	WT2 vs. WT4	-182.1	-403.5 to 39.25	No	ns	0.133		WT2 vs. WT4	-1964	-4022 to 94.21	No	ns	0.065
	WT3 vs. WT4	-98.11	-319.5 to 123.3	No	ns	0.655		WT3 vs. WT4	-517.6	-2576 to 1541	No	ns	0.934
	PG34:2							PG34:3
	Tukey's multiple comparisons test	Mean Diff.	95.00% CI of diff.	Significant?	Summary	Adjusted P Value		Tukey's multiple comparisons test	Mean Diff.	95.00% CI of diff.	Significant?	Summary	Adjusted P Value
	WT0 vs. WT1	-265.3	-1222 to 690.9	No	ns	0.908		WT0 vs. WT1	42.35	-1433 to 1518	No	ns	>.999
	WT0 vs. WT2	-891.6	-1848 to 64.69	No	ns	0.073		WT0 vs. WT2	-464.7	-1940 to 1011	No	ns	0.863
	WT0 vs. WT3	-1749	-2705 to -792.8	Yes	***	<.001		WT0 vs. WT3	-1413	-2889 to 62.64	No	ns	0.064
	WT0 vs. WT4	-2045	-3001 to -1089	Yes	***	<.001		WT0 vs. WT4	-1970	-3445 to -493.9	Yes	**	0.007
	WT1 vs. WT2	-626.2	-1582 to 330.0	No	ns	0.302		WT1 vs. WT2	-507	-1983 to 968.6	No	ns	0.823
	WT1 vs. WT3	-1484	-2440 to -527.4	Yes	**	0.002		WT1 vs. WT3	-1455	-2931 to 20.30	No	ns	0.054
	WT1 vs. WT4	-1780	-2736 to -823.3	Yes	***	<.001		WT1 vs. WT4	-2012	-3488 to -536.3	Yes	**	0.006
	WT2 vs. WT3	-857.5	-1814 to 98.78	No	ns	0.09		WT2 vs. WT3	-948.3	-2424 to 527.3	No	ns	0.319
	WT2 vs. WT4	-1153	-2110 to -197.1	Yes	*	0.015		WT2 vs. WT4	-1505	-2981 to -29.28	Yes	*	0.045
	WT3 vs. WT4	-295.9	-1252 to 660.4	No	ns	0.87		WT3 vs. WT4	-556.6	-2032 to 919.1	No	ns	0.77
	PG36:5							PI36:4
	Tukey's multiple comparisons test	Mean Diff.	95.00% CI of diff.	Significant?	Summary	Adjusted P Value		Tukey's multiple comparisons test	Mean Diff.	95.00% CI of diff.	Significant?	Summary	Adjusted P Value
	WT0 vs. WT1	-60.27	-122.3 to 1.788	No	ns	0.059		WT0 vs. WT1	-5.918	-36.82 to 24.99	No	ns	0.974
	WT0 vs. WT2	-41.93	-104.0 to 20.13	No	ns	0.276		WT0 vs. WT2	-24.47	-55.37 to 6.438	No	ns	0.157
	WT0 vs. WT3	-92.29	-154.3 to -30.23	Yes	**	0.003		WT0 vs. WT3	-47.23	-78.13 to -16.32	Yes	**	0.002
	WT0 vs. WT4	-34.84	-96.89 to 27.22	No	ns	0.444		WT0 vs. WT4	-22.06	-52.96 to 8.848	No	ns	0.231
	WT1 vs. WT2	18.34	-43.72 to 80.40	No	ns	0.888		WT1 vs. WT2	-18.55	-49.45 to 12.36	No	ns	0.382
	WT1 vs. WT3	-32.02	-94.08 to 30.04	No	ns	0.523		WT1 vs. WT3	-41.31	-72.22 to -10.41	Yes	**	0.007
	WT1 vs. WT4	25.44	-36.62 to 87.49	No	ns	0.715		WT1 vs. WT4	-16.14	-47.04 to 14.77	No	ns	0.512
	WT2 vs. WT3	-50.36	-112.4 to 11.70	No	ns	0.141		WT2 vs. WT3	-22.76	-53.67 to 8.144	No	ns	0.207
	WT2 vs. WT4	7.092	-54.97 to 69.15	No	ns	0.996		WT2 vs. WT4	2.41	-28.49 to 33.31	No	ns	>.999
	WT3 vs. WT4	57.45	-4.605 to 119.5	No	ns	0.076		WT3 vs. WT4	25.17	-5.734 to 56.08	No	ns	0.139
	PI36:6
	Tukey's multiple comparisons test	Mean Diff.	95.00% CI of diff.	Significant?	Summary	Adjusted P Value
	WT0 vs. WT1	-15.28	-84.16 to 53.59	No	ns	0.957
	WT0 vs. WT2	-30.34	-99.22 to 38.54	No	ns	0.66
	WT0 vs. WT3	38.35	-30.53 to 107.2	No	ns	0.452
	WT0 vs. WT4	57.34	-11.54 to 126.2	No	ns	0.127
	WT1 vs. WT2	-15.06	-83.94 to 53.82	No	ns	0.959
	WT1 vs. WT3	53.63	-15.25 to 122.5	No	ns	0.167
	WT1 vs. WT4	72.62	3.745 to 141.5	Yes	*	0.036
	WT2 vs. WT3	68.69	-0.1862 to 137.6	No	ns	0.051
	WT2 vs. WT4	87.68	18.80 to 156.6	Yes	**	0.01
	WT3 vs. WT4	18.99	-49.89 to 87.87	No	ns	0.91
	In Young:
	PC32:0							PC32:1
	Tukey's multiple comparisons test	Mean Diff.	95.00% CI of diff.	Significant?	Summary	Adjusted P Value		Tukey's multiple comparisons test	Mean Diff.	95.00% CI of diff.	Significant?	Summary	Adjusted P Value
	YT0 vs. YT1	89.32	18.47 to 160.2	Yes	*	0.011		YT0 vs. YT1	40.31	3.647 to 76.98	Yes	*	0.028
	YT0 vs. YT2	93.37	22.52 to 164.2	Yes	**	0.008		YT0 vs. YT2	40.13	3.463 to 76.80	Yes	*	0.029
	YT0 vs. YT3	106.7	35.90 to 177.6	Yes	**	0.002		YT0 vs. YT3	60.85	24.19 to 97.52	Yes	**	0.001
	YT0 vs. YT4	104.8	33.98 to 175.7	Yes	**	0.003		YT0 vs. YT4	52.37	15.70 to 89.04	Yes	**	0.004
	YT1 vs. YT2	4.054	-66.79 to 74.90	No	ns	>.999		YT1 vs. YT2	-0.1844	-36.85 to 36.48	No	ns	>.999
	YT1 vs. YT3	17.43	-53.42 to 88.28	No	ns	0.938		YT1 vs. YT3	20.54	-16.13 to 57.21	No	ns	0.446
	YT1 vs. YT4	15.51	-55.34 to 86.36	No	ns	0.959		YT1 vs. YT4	12.05	-24.61 to 48.72	No	ns	0.845
	YT2 vs. YT3	13.37	-57.48 to 84.22	No	ns	0.976		YT2 vs. YT3	20.72	-15.94 to 57.39	No	ns	0.438
	YT2 vs. YT4	11.45	-59.40 to 82.30	No	ns	0.986		YT2 vs. YT4	12.24	-24.43 to 48.91	No	ns	0.837
	YT3 vs. YT4	-1.919	-72.77 to 68.93	No	ns	>.999		YT3 vs. YT4	-8.486	-45.15 to 28.18	No	ns	0.95
	PC34:0							PC34:1
	Tukey's multiple comparisons test	Mean Diff.	95.00% CI of diff.	Significant?	Summary	Adjusted P Value		Tukey's multiple comparisons test	Mean Diff.	95.00% CI of diff.	Significant?	Summary	Adjusted P Value
	YT0 vs. YT1	-214.2	-410.6 to -17.73	Yes	*	0.03		YT0 vs. YT1	-3371	-6557 to -184.7	Yes	*	0.036
	YT0 vs. YT2	-329.1	-525.6 to -132.7	Yes	***	<.001		YT0 vs. YT2	-5213	-8399 to -2027	Yes	**	0.001
	YT0 vs. YT3	-9.784	-206.2 to 186.7	No	ns	>.999		YT0 vs. YT3	-177.6	-3364 to 3008	No	ns	>.999
	YT0 vs. YT4	-118.8	-315.3 to 77.62	No	ns	0.374		YT0 vs. YT4	-2010	-5197 to 1176	No	ns	0.336
	YT1 vs. YT2	-114.9	-311.4 to 81.50	No	ns	0.405		YT1 vs. YT2	-1842	-5028 to 1344	No	ns	0.417
	YT1 vs. YT3	204.4	7.945 to 400.8	Yes	*	0.04		YT1 vs. YT3	3193	7.110 to 6379	Yes	*	0.049
	YT1 vs. YT4	95.35	-101.1 to 291.8	No	ns	0.578		YT1 vs. YT4	1360	-1826 to 4546	No	ns	0.685
	YT2 vs. YT3	319.3	122.9 to 515.8	Yes	**	0.001		YT2 vs. YT3	5035	1849 to 8221	Yes	**	0.002
	YT2 vs. YT4	210.3	13.85 to 406.7	Yes	*	0.033		YT2 vs. YT4	3202	16.12 to 6388	Yes	*	0.049
	YT3 vs. YT4	-109	-305.5 to 87.41	No	ns	0.455		YT3 vs. YT4	-1833	-5019 to 1353	No	ns	0.421
	PC34:3							PC35:3
	Tukey's multiple comparisons test	Mean Diff.	95.00% CI of diff.	Significant?	Summary	Adjusted P Value		Tukey's multiple comparisons test	Mean Diff.	95.00% CI of diff.	Significant?	Summary	Adjusted P Value
	YT0 vs. YT1	10483	-5355 to 26321	No	ns	0.293		YT0 vs. YT1	99.68	-25.17 to 224.5	No	ns	0.151
	YT0 vs. YT2	11061	-4777 to 26899	No	ns	0.248		YT0 vs. YT2	104.2	-20.66 to 229.0	No	ns	0.125
	YT0 vs. YT3	24360	8523 to 40198	Yes	**	0.002		YT0 vs. YT3	229.4	104.6 to 354.2	Yes	***	<.001
	YT0 vs. YT4	14886	-951.9 to 30724	No	ns	0.07		YT0 vs. YT4	136.4	11.51 to 261.2	Yes	*	0.029
	YT1 vs. YT2	578	-15260 to 16416	No	ns	>.999		YT1 vs. YT2	4.508	-120.3 to 129.4	No	ns	>.999
	YT1 vs. YT3	13878	-1960 to 29715	No	ns	0.1		YT1 vs. YT3	129.7	4.877 to 254.6	Yes	*	0.04
	YT1 vs. YT4	4403	-11435 to 20241	No	ns	0.908		YT1 vs. YT4	36.69	-88.16 to 161.5	No	ns	0.89
	YT2 vs. YT3	13300	-2538 to 29137	No	ns	0.122		YT2 vs. YT3	125.2	0.3684 to 250.1	Yes	*	0.049
	YT2 vs. YT4	3825	-12013 to 19663	No	ns	0.942		YT2 vs. YT4	32.18	-92.67 to 157.0	No	ns	0.928
	YT3 vs. YT4	-9475	-25312 to 6363	No	ns	0.385		YT3 vs. YT4	-93.04	-217.9 to 31.81	No	ns	0.198
	PG32:0							PG36:5
	Tukey's multiple comparisons test	Mean Diff.	95.00% CI of diff.	Significant?	Summary	Adjusted P Value		Tukey's multiple comparisons test	Mean Diff.	95.00% CI of diff.	Significant?	Summary	Adjusted P Value
	YT0 vs. YT1	52.83	-35.98 to 141.6	No	ns	0.39		YT0 vs. YT1	-82.44	-133.3 to -31.58	Yes	**	0.001
	YT0 vs. YT2	57.85	-30.96 to 146.7	No	ns	0.307		YT0 vs. YT2	-19.41	-70.27 to 31.46	No	ns	0.763
	YT0 vs. YT3	127.1	38.31 to 215.9	Yes	**	0.004		YT0 vs. YT3	-61.97	-112.8 to -11.11	Yes	*	0.014
	YT0 vs. YT4	99.19	10.38 to 188.0	Yes	*	0.025		YT0 vs. YT4	-27.04	-77.90 to 23.83	No	ns	0.496
	YT1 vs. YT2	5.024	-83.78 to 93.83	No	ns	>.999		YT1 vs. YT2	63.03	12.17 to 113.9	Yes	*	0.012
	YT1 vs. YT3	74.29	-14.52 to 163.1	No	ns	0.124		YT1 vs. YT3	20.47	-30.40 to 71.33	No	ns	0.728
	YT1 vs. YT4	46.36	-42.44 to 135.2	No	ns	0.512		YT1 vs. YT4	55.4	4.540 to 106.3	Yes	*	0.03
	YT2 vs. YT3	69.27	-19.54 to 158.1	No	ns	0.166		YT2 vs. YT3	-42.57	-93.43 to 8.297	No	ns	0.124
	YT2 vs. YT4	41.34	-47.47 to 130.1	No	ns	0.615		YT2 vs. YT4	-7.63	-58.49 to 43.23	No	ns	0.99
	YT3 vs. YT4	-27.93	-116.7 to 60.88	No	ns	0.864		YT3 vs. YT4	34.94	-15.93 to 85.80	No	ns	0.262
	PI36:5							PI36:6
	Tukey's multiple comparisons test	Mean Diff.	95.00% CI of diff.	Significant?	Summary	Adjusted P Value		Tukey's multiple comparisons test	Mean Diff.	95.00% CI of diff.	Significant?	Summary	Adjusted P Value
	YT0 vs. YT1	-102.1	-152.8 to -51.52	Yes	***	<.001		YT0 vs. YT1	-44.57	-94.22 to 5.085	No	ns	0.089
	YT0 vs. YT2	-50.96	-101.6 to -0.3445	Yes	*	0.048		YT0 vs. YT2	-17.35	-67.01 to 32.30	No	ns	0.814
	YT0 vs. YT3	-29.67	-80.29 to 20.95	No	ns	0.404		YT0 vs. YT3	42.74	-6.910 to 92.40	No	ns	0.109
	YT0 vs. YT4	-11.54	-62.16 to 39.08	No	ns	0.952		YT0 vs. YT4	29.93	-19.73 to 79.58	No	ns	0.378
	YT1 vs. YT2	51.18	0.5588 to 101.8	Yes	*	0.047		YT1 vs. YT2	27.22	-22.44 to 76.87	No	ns	0.467
	YT1 vs. YT3	72.47	21.85 to 123.1	Yes	**	0.004		YT1 vs. YT3	87.31	37.66 to 137.0	Yes	***	<.001
	YT1 vs. YT4	90.6	39.98 to 141.2	Yes	***	<.001		YT1 vs. YT4	74.5	24.84 to 124.2	Yes	**	0.003
	YT2 vs. YT3	21.29	-29.32 to 71.91	No	ns	0.696		YT2 vs. YT3	60.1	10.44 to 109.8	Yes	*	0.014
	YT2 vs. YT4	39.42	-11.20 to 90.04	No	ns	0.167		YT2 vs. YT4	47.28	-2.377 to 96.93	No	ns	0.066
	YT3 vs. YT4	18.13	-32.49 to 68.74	No	ns	0.801		YT3 vs. YT4	-12.82	-62.47 to 36.84	No	ns	0.927
	Between Wyalkatchem and Young:
	LPC30:6							PC32:0
	Tukey's multiple comparisons test	Mean Diff.	95.00% CI of diff.	Significant?	Summary	Adjusted P Value		Tukey's multiple comparisons test	Mean Diff.	95.00% CI of diff.	Significant?	Summary	Adjusted P Value
	WT0 vs. WT1	126.8	-17.55 to 271.1	No	ns	0.123		WT0 vs. WT1	30.96	-28.53 to 90.44	No	ns	0.745
	WT0 vs. WT2	98.06	-46.26 to 242.4	No	ns	0.407		WT0 vs. WT2	22.88	-36.60 to 82.37	No	ns	0.943
	WT0 vs. WT3	147.1	2.803 to 291.4	Yes	*	0.043		WT0 vs. WT3	66.44	6.955 to 125.9	Yes	*	0.019
	WT0 vs. WT4	107.7	-36.61 to 252.0	No	ns	0.286		WT0 vs. WT4	55.43	-4.059 to 114.9	No	ns	0.084
	WT0 vs. YT0	116.7	-27.64 to 261.0	No	ns	0.197		WT0 vs. YT0	-26.68	-86.17 to 32.80	No	ns	0.869
	WT0 vs. YT1	155.3	10.94 to 299.6	Yes	*	0.027		WT0 vs. YT1	62.64	3.152 to 122.1	Yes	*	0.033
	WT0 vs. YT2	154.8	10.49 to 299.1	Yes	*	0.028		WT0 vs. YT2	66.69	7.207 to 126.2	Yes	*	0.019
	WT0 vs. YT3	201.6	57.26 to 345.9	Yes	**	0.002		WT0 vs. YT3	80.06	20.58 to 139.5	Yes	**	0.003
	WT0 vs. YT4	157.1	12.75 to 301.4	Yes	*	0.024		WT0 vs. YT4	78.14	18.66 to 137.6	Yes	**	0.003
	WT1 vs. WT2	-28.71	-173.0 to 115.6	No	ns	>.999		WT1 vs. WT2	-8.074	-67.56 to 51.41	No	ns	>.999
	WT1 vs. WT3	20.35	-124.0 to 164.7	No	ns	>.999		WT1 vs. WT3	35.48	-24.00 to 94.97	No	ns	0.583
	WT1 vs. WT4	-19.06	-163.4 to 125.3	No	ns	>.999		WT1 vs. WT4	24.47	-35.01 to 83.96	No	ns	0.917
	WT1 vs. YT0	-10.09	-154.4 to 134.2	No	ns	>.999		WT1 vs. YT0	-57.64	-117.1 to 1.848	No	ns	0.064
	WT1 vs. YT1	28.49	-115.8 to 172.8	No	ns	>.999		WT1 vs. YT1	31.68	-27.80 to 91.17	No	ns	0.72
	WT1 vs. YT2	28.03	-116.3 to 172.3	No	ns	>.999		WT1 vs. YT2	35.74	-23.75 to 95.22	No	ns	0.574
	WT1 vs. YT3	74.81	-69.50 to 219.1	No	ns	0.749		WT1 vs. YT3	49.11	-10.38 to 108.6	No	ns	0.176
	WT1 vs. YT4	30.3	-114.0 to 174.6	No	ns	>.999		WT1 vs. YT4	47.19	-12.30 to 106.7	No	ns	0.216
	WT2 vs. WT3	49.06	-95.25 to 193.4	No	ns	0.973		WT2 vs. WT3	43.56	-15.93 to 103.0	No	ns	0.309
	WT2 vs. WT4	9.648	-134.7 to 154.0	No	ns	>.999		WT2 vs. WT4	32.55	-26.94 to 92.03	No	ns	0.69
	WT2 vs. YT0	18.62	-125.7 to 162.9	No	ns	>.999		WT2 vs. YT0	-49.56	-109.0 to 9.922	No	ns	0.168
	WT2 vs. YT1	57.2	-87.11 to 201.5	No	ns	0.932		WT2 vs. YT1	39.76	-19.73 to 99.24	No	ns	0.43
	WT2 vs. YT2	56.74	-87.57 to 201.1	No	ns	0.935		WT2 vs. YT2	43.81	-15.67 to 103.3	No	ns	0.302
	WT2 vs. YT3	103.5	-40.79 to 247.8	No	ns	0.335		WT2 vs. YT3	57.18	-2.301 to 116.7	No	ns	0.067
	WT2 vs. YT4	59.01	-85.31 to 203.3	No	ns	0.919		WT2 vs. YT4	55.26	-4.221 to 114.7	No	ns	0.086
	WT3 vs. WT4	-39.41	-183.7 to 104.9	No	ns	0.994		WT3 vs. WT4	-11.01	-70.50 to 48.47	No	ns	>.999
	WT3 vs. YT0	-30.44	-174.8 to 113.9	No	ns	>.999		WT3 vs. YT0	-93.12	-152.6 to -33.64	Yes	***	<.001
	WT3 vs. YT1	8.139	-136.2 to 152.5	No	ns	>.999		WT3 vs. YT1	-3.803	-63.29 to 55.68	No	ns	>.999
	WT3 vs. YT2	7.682	-136.6 to 152.0	No	ns	>.999		WT3 vs. YT2	0.2518	-59.23 to 59.74	No	ns	>.999
	WT3 vs. YT3	54.46	-89.86 to 198.8	No	ns	0.949		WT3 vs. YT3	13.62	-45.86 to 73.11	No	ns	0.998
	WT3 vs. YT4	9.944	-134.4 to 154.3	No	ns	>.999		WT3 vs. YT4	11.71	-47.78 to 71.19	No	ns	>.999
	WT4 vs. YT0	8.969	-135.3 to 153.3	No	ns	>.999		WT4 vs. YT0	-82.11	-141.6 to -22.62	Yes	**	0.002
	WT4 vs. YT1	47.55	-96.76 to 191.9	No	ns	0.978		WT4 vs. YT1	7.211	-52.27 to 66.70	No	ns	>.999
	WT4 vs. YT2	47.1	-97.22 to 191.4	No	ns	0.979		WT4 vs. YT2	11.27	-48.22 to 70.75	No	ns	>.999
	WT4 vs. YT3	93.87	-50.44 to 238.2	No	ns	0.467		WT4 vs. YT3	24.64	-34.85 to 84.12	No	ns	0.914
	WT4 vs. YT4	49.36	-94.96 to 193.7	No	ns	0.972		WT4 vs. YT4	22.72	-36.77 to 82.20	No	ns	0.945
	YT0 vs. YT1	38.58	-105.7 to 182.9	No	ns	0.995		YT0 vs. YT1	89.32	29.83 to 148.8	Yes	***	<.001
	YT0 vs. YT2	38.13	-106.2 to 182.4	No	ns	0.995		YT0 vs. YT2	93.37	33.89 to 152.9	Yes	***	<.001
	YT0 vs. YT3	84.9	-59.41 to 229.2	No	ns	0.601		YT0 vs. YT3	106.7	47.26 to 166.2	Yes	***	<.001
	YT0 vs. YT4	40.39	-103.9 to 184.7	No	ns	0.993		YT0 vs. YT4	104.8	45.34 to 164.3	Yes	***	<.001
	YT1 vs. YT2	-0.4566	-144.8 to 143.9	No	ns	>.999		YT1 vs. YT2	4.054	-55.43 to 63.54	No	ns	>.999
	YT1 vs. YT3	46.32	-97.99 to 190.6	No	ns	0.982		YT1 vs. YT3	17.43	-42.06 to 76.91	No	ns	0.99
	YT1 vs. YT4	1.805	-142.5 to 146.1	No	ns	>.999		YT1 vs. YT4	15.51	-43.98 to 74.99	No	ns	0.996
	YT2 vs. YT3	46.78	-97.54 to 191.1	No	ns	0.98		YT2 vs. YT3	13.37	-46.11 to 72.86	No	ns	0.999
	YT2 vs. YT4	2.262	-142.1 to 146.6	No	ns	>.999		YT2 vs. YT4	11.45	-48.03 to 70.94	No	ns	>.999
	YT3 vs. YT4	-44.51	-188.8 to 99.80	No	ns	0.986		YT3 vs. YT4	-1.919	-61.40 to 57.57	No	ns	>.999
	PC32:1							PC32:2
	Tukey's multiple comparisons test	Mean Diff.	95.00% CI of diff.	Significant?	Summary	Adjusted P Value		Tukey's multiple comparisons test	Mean Diff.	95.00% CI of diff.	Significant?	Summary	Adjusted P Value
	WT0 vs. WT2	10.11	-27.46 to 47.68	No	ns	0.995		WT0 vs. WT1	24.37	-29.35 to 78.09	No	ns	0.862
	WT0 vs. WT3	9.91	-27.66 to 47.48	No	ns	0.995		WT0 vs. WT2	17.05	-36.67 to 70.77	No	ns	0.983
	WT0 vs. WT4	37.49	-0.08070 to 75.05	No	ns	0.051		WT0 vs. WT3	-15.76	-69.48 to 37.96	No	ns	0.99
	WT0 vs. YT4	24.42	-13.14 to 61.99	No	ns	0.467		WT0 vs. WT4	-28.09	-81.81 to 25.63	No	ns	0.74
	WT0 vs. YT0	21.42	-16.15 to 58.98	No	ns	0.641		WT0 vs. YT0	-50.17	-103.9 to 3.549	No	ns	0.083
	WT0 vs. YT1	61.73	24.16 to 99.30	Yes	***	<.001		WT0 vs. YT1	-10.41	-64.13 to 43.31	No	ns	>.999
	WT0 vs. YT2	61.55	23.98 to 99.11	Yes	***	<.001		WT0 vs. YT2	-16.3	-70.02 to 37.42	No	ns	0.987
	WT0 vs. YT3	82.27	44.70 to 119.8	Yes	***	<.001		WT0 vs. YT3	-5.283	-59.00 to 48.44	No	ns	>.999
	WT0 vs. YT4	73.78	36.22 to 111.4	Yes	***	<.001		WT0 vs. YT4	-26.84	-80.56 to 26.88	No	ns	0.785
	WT2 vs. WT3	-0.1988	-37.77 to 37.37	No	ns	>.999		WT1 vs. WT2	-7.318	-61.04 to 46.40	No	ns	>.999
	WT2 vs. WT4	27.38	-10.19 to 64.95	No	ns	0.315		WT1 vs. WT3	-40.13	-93.85 to 13.59	No	ns	0.285
	WT2 vs. YT4	14.31	-23.25 to 51.88	No	ns	0.946		WT1 vs. WT4	-52.46	-106.2 to 1.258	No	ns	0.06
	WT2 vs. YT0	11.31	-26.26 to 48.87	No	ns	0.988		WT1 vs. YT0	-74.54	-128.3 to -20.82	Yes	**	0.002
	WT2 vs. YT1	51.62	14.05 to 89.19	Yes	**	0.002		WT1 vs. YT1	-34.78	-88.50 to 18.94	No	ns	0.473
	WT2 vs. YT2	51.44	13.87 to 89.00	Yes	**	0.002		WT1 vs. YT2	-40.67	-94.39 to 13.05	No	ns	0.269
	WT2 vs. YT3	72.16	34.59 to 109.7	Yes	***	<.001		WT1 vs. YT3	-29.65	-83.38 to 24.07	No	ns	0.68
	WT2 vs. YT4	63.68	26.11 to 101.2	Yes	***	<.001		WT1 vs. YT4	-51.21	-104.9 to 2.513	No	ns	0.072
	WT3 vs. WT4	27.58	-9.990 to 65.15	No	ns	0.306		WT2 vs. WT3	-32.81	-86.53 to 20.91	No	ns	0.552
	WT3 vs. YT4	14.51	-23.05 to 52.08	No	ns	0.941		WT2 vs. WT4	-45.14	-98.87 to 8.577	No	ns	0.16
	WT3 vs. YT0	11.51	-26.06 to 49.07	No	ns	0.987		WT2 vs. YT0	-67.23	-120.9 to -13.50	Yes	**	0.006
	WT3 vs. YT1	51.82	14.25 to 89.39	Yes	**	0.002		WT2 vs. YT1	-27.46	-81.18 to 26.26	No	ns	0.763
	WT3 vs. YT2	51.64	14.07 to 89.20	Yes	**	0.002		WT2 vs. YT2	-33.36	-87.08 to 20.37	No	ns	0.53
	WT3 vs. YT3	72.36	34.79 to 109.9	Yes	***	<.001		WT2 vs. YT3	-22.34	-76.06 to 31.39	No	ns	0.912
	WT3 vs. YT4	63.87	26.31 to 101.4	Yes	***	<.001		WT2 vs. YT4	-43.89	-97.61 to 9.831	No	ns	0.186
	WT4 vs. YT4	-13.06	-50.63 to 24.50	No	ns	0.969		WT3 vs. WT4	-12.33	-66.06 to 41.39	No	ns	0.998
	WT4 vs. YT0	-16.07	-53.64 to 21.50	No	ns	0.897		WT3 vs. YT0	-34.41	-88.14 to 19.31	No	ns	0.487
	WT4 vs. YT1	24.24	-13.32 to 61.81	No	ns	0.477		WT3 vs. YT1	5.351	-48.37 to 59.07	No	ns	>.999
	WT4 vs. YT2	24.06	-13.51 to 61.63	No	ns	0.488		WT3 vs. YT2	-0.544	-54.27 to 53.18	No	ns	>.999
	WT4 vs. YT3	44.78	7.215 to 82.35	Yes	*	0.01		WT3 vs. YT3	10.47	-43.25 to 64.20	No	ns	>.999
	WT4 vs. YT4	36.3	-1.271 to 73.86	No	ns	0.065		WT3 vs. YT4	-11.08	-64.80 to 42.64	No	ns	>.999
	YT4 vs. YT0	-3.008	-40.58 to 34.56	No	ns	>.999		WT4 vs. YT0	-22.08	-75.80 to 31.64	No	ns	0.917
	YT4 vs. YT1	37.31	-0.2609 to 74.87	No	ns	0.053		WT4 vs. YT1	17.68	-36.04 to 71.41	No	ns	0.978
	YT4 vs. YT2	37.12	-0.4453 to 74.69	No	ns	0.055		WT4 vs. YT2	11.79	-41.93 to 65.51	No	ns	0.999
	YT4 vs. YT3	57.85	20.28 to 95.41	Yes	***	<.001		WT4 vs. YT3	22.81	-30.91 to 76.53	No	ns	0.901
	YT4 vs. YT4	49.36	11.79 to 86.93	Yes	**	0.003		WT4 vs. YT4	1.254	-52.47 to 54.98	No	ns	>.999
	YT0 vs. YT1	40.31	2.747 to 77.88	Yes	*	0.028		YT0 vs. YT1	39.77	-13.96 to 93.49	No	ns	0.296
	YT0 vs. YT2	40.13	2.562 to 77.70	Yes	*	0.029		YT0 vs. YT2	33.87	-19.85 to 87.59	No	ns	0.509
	YT0 vs. YT3	60.85	23.29 to 98.42	Yes	***	<.001		YT0 vs. YT3	44.89	-8.833 to 98.61	No	ns	0.165
	YT0 vs. YT4	52.37	14.80 to 89.94	Yes	**	0.002		YT0 vs. YT4	23.33	-30.39 to 77.06	No	ns	0.889
	YT1 vs. YT2	-0.1844	-37.75 to 37.38	No	ns	>.999		YT1 vs. YT2	-5.895	-59.62 to 47.83	No	ns	>.999
	YT1 vs. YT3	20.54	-17.03 to 58.11	No	ns	0.691		YT1 vs. YT3	5.123	-48.60 to 58.84	No	ns	>.999
	YT1 vs. YT4	12.05	-25.51 to 49.62	No	ns	0.982		YT1 vs. YT4	-16.43	-70.15 to 37.29	No	ns	0.987
	YT2 vs. YT3	20.72	-16.84 to 58.29	No	ns	0.68		YT2 vs. YT3	11.02	-42.70 to 64.74	No	ns	>.999
	YT2 vs. YT4	12.24	-25.33 to 49.81	No	ns	0.98		YT2 vs. YT4	-10.54	-64.26 to 43.19	No	ns	>.999
	YT3 vs. YT4	-8.486	-46.05 to 29.08	No	ns	0.999		YT3 vs. YT4	-21.55	-75.28 to 32.17	No	ns	0.927
	PC33:1							PC33:2
	Tukey's multiple comparisons test	Mean Diff.	95.00% CI of diff.	Significant?	Summary	Adjusted P Value		Tukey's multiple comparisons test	Mean Diff.	95.00% CI of diff.	Significant?	Summary	Adjusted P Value
	WT0 vs. WT1	-27.96	-98.62 to 42.71	No	ns	0.933		WT0 vs. WT1	9.509	-187.1 to 206.1	No	ns	>.999
	WT0 vs. WT2	-57.64	-128.3 to 13.02	No	ns	0.188		WT0 vs. WT2	-13.25	-209.9 to 183.4	No	ns	>.999
	WT0 vs. WT3	-42.42	-113.1 to 28.25	No	ns	0.575		WT0 vs. WT3	-105.9	-302.5 to 90.69	No	ns	0.708
	WT0 vs. WT4	-69.73	-140.4 to 0.9332	No	ns	0.055		WT0 vs. WT4	-154.2	-350.8 to 42.42	No	ns	0.229
	WT0 vs. YT0	-7.023	-77.69 to 63.64	No	ns	>.999		WT0 vs. YT0	-52.3	-248.9 to 144.3	No	ns	0.995
	WT0 vs. YT1	-21.87	-92.53 to 48.80	No	ns	0.986		WT0 vs. YT1	-59.97	-256.6 to 136.6	No	ns	0.987
	WT0 vs. YT2	-33.76	-104.4 to 36.90	No	ns	0.823		WT0 vs. YT2	-75.58	-272.2 to 121.0	No	ns	0.943
	WT0 vs. YT3	43.88	-26.79 to 114.5	No	ns	0.53		WT0 vs. YT3	-2.907	-199.5 to 193.7	No	ns	>.999
	WT0 vs. YT4	-16.2	-86.87 to 54.46	No	ns	0.998		WT0 vs. YT4	-183.5	-380.1 to 13.10	No	ns	0.083
	WT1 vs. WT2	-29.68	-100.3 to 40.98	No	ns	0.907		WT1 vs. WT2	-22.76	-219.4 to 173.8	No	ns	>.999
	WT1 vs. WT3	-14.46	-85.13 to 56.20	No	ns	>.999		WT1 vs. WT3	-115.4	-312.0 to 81.18	No	ns	0.604
	WT1 vs. WT4	-41.78	-112.4 to 28.89	No	ns	0.595		WT1 vs. WT4	-163.7	-360.3 to 32.91	No	ns	0.168
	WT1 vs. YT0	20.93	-49.73 to 91.60	No	ns	0.989		WT1 vs. YT0	-61.81	-258.4 to 134.8	No	ns	0.984
	WT1 vs. YT1	6.089	-64.58 to 76.75	No	ns	>.999		WT1 vs. YT1	-69.48	-266.1 to 127.1	No	ns	0.966
	WT1 vs. YT2	-5.807	-76.47 to 64.86	No	ns	>.999		WT1 vs. YT2	-85.09	-281.7 to 111.5	No	ns	0.891
	WT1 vs. YT3	71.83	1.169 to 142.5	Yes	*	0.044		WT1 vs. YT3	-12.42	-209.0 to 184.2	No	ns	>.999
	WT1 vs. YT4	11.75	-58.91 to 82.42	No	ns	>.999		WT1 vs. YT4	-193	-389.6 to 3.593	No	ns	0.058
	WT2 vs. WT3	15.22	-55.44 to 85.89	No	ns	0.999		WT2 vs. WT3	-92.66	-289.3 to 103.9	No	ns	0.834
	WT2 vs. WT4	-12.09	-82.76 to 58.57	No	ns	>.999		WT2 vs. WT4	-140.9	-337.5 to 55.67	No	ns	0.336
	WT2 vs. YT0	50.62	-20.05 to 121.3	No	ns	0.337		WT2 vs. YT0	-39.05	-235.6 to 157.6	No	ns	>.999
	WT2 vs. YT1	35.77	-34.89 to 106.4	No	ns	0.772		WT2 vs. YT1	-46.72	-243.3 to 149.9	No	ns	0.998
	WT2 vs. YT2	23.88	-46.79 to 94.54	No	ns	0.974		WT2 vs. YT2	-62.33	-258.9 to 134.3	No	ns	0.983
	WT2 vs. YT3	101.5	30.85 to 172.2	Yes	**	0.001		WT2 vs. YT3	10.35	-186.3 to 206.9	No	ns	>.999
	WT2 vs. YT4	41.44	-29.23 to 112.1	No	ns	0.605		WT2 vs. YT4	-170.2	-366.9 to 26.35	No	ns	0.135
	WT3 vs. WT4	-27.31	-97.98 to 43.35	No	ns	0.941		WT3 vs. WT4	-48.27	-244.9 to 148.3	No	ns	0.997
	WT3 vs. YT0	35.39	-35.27 to 106.1	No	ns	0.782		WT3 vs. YT0	53.61	-143.0 to 250.2	No	ns	0.994
	WT3 vs. YT1	20.55	-50.11 to 91.22	No	ns	0.991		WT3 vs. YT1	45.94	-150.7 to 242.5	No	ns	0.998
	WT3 vs. YT2	8.654	-62.01 to 79.32	No	ns	>.999		WT3 vs. YT2	30.33	-166.3 to 226.9	No	ns	>.999
	WT3 vs. YT3	86.3	15.63 to 157.0	Yes	**	0.008		WT3 vs. YT3	103	-93.60 to 299.6	No	ns	0.738
	WT3 vs. YT4	26.21	-44.45 to 96.88	No	ns	0.954		WT3 vs. YT4	-77.59	-274.2 to 119.0	No	ns	0.934
	WT4 vs. YT0	62.71	-7.956 to 133.4	No	ns	0.116		WT4 vs. YT0	101.9	-94.72 to 298.5	No	ns	0.749
	WT4 vs. YT1	47.86	-22.80 to 118.5	No	ns	0.411		WT4 vs. YT1	94.21	-102.4 to 290.8	No	ns	0.821
	WT4 vs. YT2	35.97	-34.70 to 106.6	No	ns	0.767		WT4 vs. YT2	78.6	-118.0 to 275.2	No	ns	0.929
	WT4 vs. YT3	113.6	42.94 to 184.3	Yes	***	<.001		WT4 vs. YT3	151.3	-45.33 to 347.9	No	ns	0.25
	WT4 vs. YT4	53.53	-17.14 to 124.2	No	ns	0.268		WT4 vs. YT4	-29.32	-225.9 to 167.3	No	ns	>.999
	YT0 vs. YT1	-14.84	-85.51 to 55.82	No	ns	>.999		YT0 vs. YT1	-7.671	-204.3 to 188.9	No	ns	>.999
	YT0 vs. YT2	-26.74	-97.41 to 43.92	No	ns	0.948		YT0 vs. YT2	-23.28	-219.9 to 173.3	No	ns	>.999
	YT0 vs. YT3	50.9	-19.76 to 121.6	No	ns	0.33		YT0 vs. YT3	49.39	-147.2 to 246.0	No	ns	0.997
	YT0 vs. YT4	-9.181	-79.85 to 61.48	No	ns	>.999		YT0 vs. YT4	-131.2	-327.8 to 65.40	No	ns	0.432
	YT1 vs. YT2	-11.9	-82.56 to 58.77	No	ns	>.999		YT1 vs. YT2	-15.61	-212.2 to 181.0	No	ns	>.999
	YT1 vs. YT3	65.74	-4.920 to 136.4	No	ns	0.085		YT1 vs. YT3	57.06	-139.5 to 253.7	No	ns	0.991
	YT1 vs. YT4	5.663	-65.00 to 76.33	No	ns	>.999		YT1 vs. YT4	-123.5	-320.1 to 73.07	No	ns	0.514
	YT2 vs. YT3	77.64	6.976 to 148.3	Yes	*	0.022		YT2 vs. YT3	72.67	-123.9 to 269.3	No	ns	0.955
	YT2 vs. YT4	17.56	-53.11 to 88.22	No	ns	0.997		YT2 vs. YT4	-107.9	-304.5 to 88.68	No	ns	0.686
	YT3 vs. YT4	-60.08	-130.7 to 10.58	No	ns	0.15		YT3 vs. YT4	-180.6	-377.2 to 16.01	No	ns	0.093
	PC33:3							PC33:4
	Tukey's multiple comparisons test	Mean Diff.	95.00% CI of diff.	Significant?	Summary	Adjusted P Value		Tukey's multiple comparisons test	Mean Diff.	95.00% CI of diff.	Significant?	Summary	Adjusted P Value
	WT0 vs. WT1	-37.48	-371.6 to 296.7	No	ns	>.999		WT0 vs. WT1	-3.37	-93.25 to 86.51	No	ns	>.999
	WT0 vs. WT2	-69.72	-403.9 to 264.4	No	ns	>.999		WT0 vs. WT2	-50.15	-140.0 to 39.73	No	ns	0.667
	WT0 vs. WT3	69.1	-265.1 to 403.2	No	ns	>.999		WT0 vs. WT3	-38.76	-128.6 to 51.12	No	ns	0.893
	WT0 vs. WT4	-38.51	-372.7 to 295.6	No	ns	>.999		WT0 vs. WT4	-50.17	-140.0 to 39.71	No	ns	0.666
	WT0 vs. YT0	83.43	-250.7 to 417.6	No	ns	0.997		WT0 vs. YT0	74.82	-15.06 to 164.7	No	ns	0.168
	WT0 vs. YT1	169.5	-164.6 to 503.7	No	ns	0.77		WT0 vs. YT1	59.44	-30.44 to 149.3	No	ns	0.444
	WT0 vs. YT2	143.7	-190.4 to 477.9	No	ns	0.895		WT0 vs. YT2	46.78	-43.09 to 136.7	No	ns	0.744
	WT0 vs. YT3	393.9	59.73 to 728.0	Yes	*	0.011		WT0 vs. YT3	105.4	15.49 to 195.2	Yes	*	0.012
	WT0 vs. YT4	117.4	-216.7 to 451.6	No	ns	0.967		WT0 vs. YT4	41.2	-48.67 to 131.1	No	ns	0.855
	WT1 vs. WT2	-32.24	-366.4 to 301.9	No	ns	>.999		WT1 vs. WT2	-46.78	-136.7 to 43.10	No	ns	0.745
	WT1 vs. WT3	106.6	-227.6 to 440.7	No	ns	0.982		WT1 vs. WT3	-35.39	-125.3 to 54.49	No	ns	0.935
	WT1 vs. WT4	-1.035	-335.2 to 333.1	No	ns	>.999		WT1 vs. WT4	-46.8	-136.7 to 43.08	No	ns	0.744
	WT1 vs. YT0	120.9	-213.2 to 455.1	No	ns	0.96		WT1 vs. YT0	78.19	-11.69 to 168.1	No	ns	0.131
	WT1 vs. YT1	207	-127.2 to 541.1	No	ns	0.533		WT1 vs. YT1	62.81	-27.07 to 152.7	No	ns	0.37
	WT1 vs. YT2	181.2	-153.0 to 515.3	No	ns	0.7		WT1 vs. YT2	50.15	-39.72 to 140.0	No	ns	0.667
	WT1 vs. YT3	431.4	97.21 to 765.5	Yes	**	0.004		WT1 vs. YT3	108.7	18.86 to 198.6	Yes	**	0.009
	WT1 vs. YT4	154.9	-179.3 to 489.1	No	ns	0.847		WT1 vs. YT4	44.57	-45.30 to 134.5	No	ns	0.791
	WT2 vs. WT3	138.8	-195.3 to 473.0	No	ns	0.912		WT2 vs. WT3	11.39	-78.49 to 101.3	No	ns	>.999
	WT2 vs. WT4	31.2	-302.9 to 365.4	No	ns	>.999		WT2 vs. WT4	-0.0229	-89.90 to 89.85	No	ns	>.999
	WT2 vs. YT0	153.1	-181.0 to 487.3	No	ns	0.855		WT2 vs. YT0	125	35.08 to 214.8	Yes	**	0.002
	WT2 vs. YT1	239.2	-94.93 to 573.4	No	ns	0.338		WT2 vs. YT1	109.6	19.71 to 199.5	Yes	**	0.008
	WT2 vs. YT2	213.4	-120.7 to 547.6	No	ns	0.491		WT2 vs. YT2	96.93	7.053 to 186.8	Yes	*	0.027
	WT2 vs. YT3	463.6	129.4 to 797.8	Yes	**	0.002		WT2 vs. YT3	155.5	65.63 to 245.4	Yes	***	<.001
	WT2 vs. YT4	187.1	-147.0 to 521.3	No	ns	0.663		WT2 vs. YT4	91.35	1.473 to 181.2	Yes	*	0.044
	WT3 vs. WT4	-107.6	-441.8 to 226.5	No	ns	0.981		WT3 vs. WT4	-11.41	-101.3 to 78.46	No	ns	>.999
	WT3 vs. YT0	14.33	-319.8 to 348.5	No	ns	>.999		WT3 vs. YT0	113.6	23.69 to 203.4	Yes	**	0.005
	WT3 vs. YT1	100.4	-233.7 to 434.6	No	ns	0.988		WT3 vs. YT1	98.2	8.319 to 188.1	Yes	*	0.024
	WT3 vs. YT2	74.61	-259.5 to 408.8	No	ns	0.999		WT3 vs. YT2	85.54	-4.337 to 175.4	No	ns	0.072
	WT3 vs. YT3	324.8	-9.365 to 658.9	No	ns	0.062		WT3 vs. YT3	144.1	54.24 to 234.0	Yes	***	<.001
	WT3 vs. YT4	48.32	-285.8 to 382.5	No	ns	>.999		WT3 vs. YT4	79.96	-9.917 to 169.8	No	ns	0.114
	WT4 vs. YT0	121.9	-212.2 to 456.1	No	ns	0.958		WT4 vs. YT0	125	35.11 to 214.9	Yes	**	0.002
	WT4 vs. YT1	208	-126.1 to 542.2	No	ns	0.526		WT4 vs. YT1	109.6	19.73 to 199.5	Yes	**	0.008
	WT4 vs. YT2	182.2	-151.9 to 516.4	No	ns	0.694		WT4 vs. YT2	96.95	7.075 to 186.8	Yes	*	0.027
	WT4 vs. YT3	432.4	98.25 to 766.6	Yes	**	0.004		WT4 vs. YT3	155.5	65.66 to 245.4	Yes	***	<.001
	WT4 vs. YT4	155.9	-178.2 to 490.1	No	ns	0.842		WT4 vs. YT4	91.37	1.495 to 181.2	Yes	*	0.044
	YT0 vs. YT1	86.08	-248.1 to 420.2	No	ns	0.996		YT0 vs. YT1	-15.38	-105.3 to 74.50	No	ns	>.999
	YT0 vs. YT2	60.28	-273.9 to 394.4	No	ns	>.999		YT0 vs. YT2	-28.03	-117.9 to 61.84	No	ns	0.985
	YT0 vs. YT3	310.5	-23.70 to 644.6	No	ns	0.086		YT0 vs. YT3	30.55	-59.33 to 120.4	No	ns	0.973
	YT0 vs. YT4	33.99	-300.2 to 368.1	No	ns	>.999		YT0 vs. YT4	-33.61	-123.5 to 56.26	No	ns	0.952
	YT1 vs. YT2	-25.8	-360.0 to 308.4	No	ns	>.999		YT1 vs. YT2	-12.66	-102.5 to 77.22	No	ns	>.999
	YT1 vs. YT3	224.4	-109.8 to 558.5	No	ns	0.423		YT1 vs. YT3	45.92	-43.95 to 135.8	No	ns	0.763
	YT1 vs. YT4	-52.09	-386.2 to 282.1	No	ns	>.999		YT1 vs. YT4	-18.24	-108.1 to 71.64	No	ns	>.999
	YT2 vs. YT3	250.2	-83.97 to 584.3	No	ns	0.282		YT2 vs. YT3	58.58	-31.30 to 148.5	No	ns	0.464
	YT2 vs. YT4	-26.29	-360.4 to 307.9	No	ns	>.999		YT2 vs. YT4	-5.58	-95.46 to 84.30	No	ns	>.999
	YT3 vs. YT4	-276.5	-610.6 to 57.69	No	ns	0.174		YT3 vs. YT4	-64.16	-154.0 to 25.72	No	ns	0.342
	PC34:0							PC34:1
	Tukey's multiple comparisons test	Mean Diff.	95.00% CI of diff.	Significant?	Summary	Adjusted P Value		Tukey's multiple comparisons test	Mean Diff.	95.00% CI of diff.	Significant?	Summary	Adjusted P Value
	WT0 vs. WT1	-158.3	-356.7 to 40.11	No	ns	0.21		WT0 vs. WT1	-2435	-5725 to 854.7	No	ns	0.296
	WT0 vs. WT2	-350.5	-548.9 to -152.1	Yes	***	<.001		WT0 vs. WT2	-5397	-8687 to -2107	Yes	***	<.001
	WT0 vs. WT3	-290	-488.4 to -91.59	Yes	***	<.001		WT0 vs. WT3	-4381	-7671 to -1091	Yes	**	0.003
	WT0 vs. WT4	-382	-580.4 to -183.6	Yes	***	<.001		WT0 vs. WT4	-5767	-9057 to -2477	Yes	***	<.001
	WT0 vs. YT0	-143.9	-342.3 to 54.55	No	ns	0.322		WT0 vs. YT0	-2122	-5412 to 1168	No	ns	0.478
	WT0 vs. YT1	-358	-556.4 to -159.6	Yes	***	<.001		WT0 vs. YT1	-5492	-8782 to -2202	Yes	***	<.001
	WT0 vs. YT2	-473	-671.4 to -274.6	Yes	***	<.001		WT0 vs. YT2	-7334	-10624 to -4044	Yes	***	<.001
	WT0 vs. YT3	-153.6	-352.0 to 44.77	No	ns	0.243		WT0 vs. YT3	-2299	-5589 to 990.9	No	ns	0.37
	WT0 vs. YT4	-262.7	-461.1 to -64.27	Yes	**	0.003		WT0 vs. YT4	-4132	-7422 to -842.0	Yes	**	0.006
	WT1 vs. WT2	-192.2	-390.6 to 6.231	No	ns	0.064		WT1 vs. WT2	-2962	-6252 to 328.0	No	ns	0.106
	WT1 vs. WT3	-131.7	-330.1 to 66.71	No	ns	0.439		WT1 vs. WT3	-1945	-5235 to 1345	No	ns	0.595
	WT1 vs. WT4	-223.7	-422.1 to -25.30	Yes	*	0.018		WT1 vs. WT4	-3332	-6622 to -41.66	Yes	*	0.045
	WT1 vs. YT0	14.44	-184.0 to 212.9	No	ns	>.999		WT1 vs. YT0	313.8	-2976 to 3604	No	ns	>.999
	WT1 vs. YT1	-199.7	-398.1 to -1.322	Yes	*	0.047		WT1 vs. YT1	-3057	-6347 to 233.1	No	ns	0.086
	WT1 vs. YT2	-314.7	-513.1 to -116.3	Yes	***	<.001		WT1 vs. YT2	-4899	-8189 to -1609	Yes	***	<.001
	WT1 vs. YT3	4.659	-193.7 to 203.1	No	ns	>.999		WT1 vs. YT3	136.2	-3154 to 3426	No	ns	>.999
	WT1 vs. YT4	-104.4	-302.8 to 94.03	No	ns	0.733		WT1 vs. YT4	-1697	-4987 to 1593	No	ns	0.754
	WT2 vs. WT3	60.48	-137.9 to 258.9	No	ns	0.987		WT2 vs. WT3	1017	-2273 to 4307	No	ns	0.986
	WT2 vs. WT4	-31.53	-229.9 to 166.9	No	ns	>.999		WT2 vs. WT4	-369.6	-3660 to 2920	No	ns	>.999
	WT2 vs. YT0	206.6	8.213 to 405.0	Yes	*	0.036		WT2 vs. YT0	3276	-14.17 to 6566	No	ns	0.052
	WT2 vs. YT1	-7.552	-206.0 to 190.9	No	ns	>.999		WT2 vs. YT1	-94.92	-3385 to 3195	No	ns	>.999
	WT2 vs. YT2	-122.5	-320.9 to 75.92	No	ns	0.537		WT2 vs. YT2	-1937	-5227 to 1353	No	ns	0.6
	WT2 vs. YT3	196.8	-1.572 to 395.2	No	ns	0.053		WT2 vs. YT3	3098	-191.7 to 6388	No	ns	0.078
	WT2 vs. YT4	87.8	-110.6 to 286.2	No	ns	0.878		WT2 vs. YT4	1265	-2025 to 4555	No	ns	0.943
	WT3 vs. WT4	-92.01	-290.4 to 106.4	No	ns	0.846		WT3 vs. WT4	-1386	-4676 to 1904	No	ns	0.905
	WT3 vs. YT0	146.1	-52.27 to 344.6	No	ns	0.302		WT3 vs. YT0	2259	-1031 to 5549	No	ns	0.393
	WT3 vs. YT1	-68.03	-266.4 to 130.4	No	ns	0.972		WT3 vs. YT1	-1112	-4402 to 2178	No	ns	0.974
	WT3 vs. YT2	-183	-381.4 to 15.44	No	ns	0.09		WT3 vs. YT2	-2953	-6243 to 336.5	No	ns	0.108
	WT3 vs. YT3	136.4	-62.05 to 334.8	No	ns	0.392		WT3 vs. YT3	2082	-1208 to 5372	No	ns	0.504
	WT3 vs. YT4	27.32	-171.1 to 225.7	No	ns	>.999		WT3 vs. YT4	248.7	-3041 to 3539	No	ns	>.999
	WT4 vs. YT0	238.2	39.74 to 436.6	Yes	**	0.009		WT4 vs. YT0	3645	355.5 to 6935	Yes	*	0.021
	WT4 vs. YT1	23.98	-174.4 to 222.4	No	ns	>.999		WT4 vs. YT1	274.7	-3015 to 3565	No	ns	>.999
	WT4 vs. YT2	-90.96	-289.4 to 107.4	No	ns	0.855		WT4 vs. YT2	-1567	-4857 to 1723	No	ns	0.826
	WT4 vs. YT3	228.4	29.96 to 426.8	Yes	*	0.014		WT4 vs. YT3	3468	177.9 to 6758	Yes	*	0.032
	WT4 vs. YT4	119.3	-79.08 to 317.7	No	ns	0.572		WT4 vs. YT4	1635	-1655 to 4925	No	ns	0.79
	YT0 vs. YT1	-214.2	-412.6 to -15.77	Yes	*	0.026		YT0 vs. YT1	-3371	-6661 to -80.75	Yes	*	0.041
	YT0 vs. YT2	-329.1	-527.5 to -130.7	Yes	***	<.001		YT0 vs. YT2	-5213	-8503 to -1923	Yes	***	<.001
	YT0 vs. YT3	-9.784	-208.2 to 188.6	No	ns	>.999		YT0 vs. YT3	-177.6	-3468 to 3112	No	ns	>.999
	YT0 vs. YT4	-118.8	-317.2 to 79.59	No	ns	0.578		YT0 vs. YT4	-2010	-5301 to 1280	No	ns	0.551
	YT1 vs. YT2	-114.9	-313.3 to 83.47	No	ns	0.621		YT1 vs. YT2	-1842	-5132 to 1448	No	ns	0.663
	YT1 vs. YT3	204.4	5.981 to 402.8	Yes	*	0.039		YT1 vs. YT3	3193	-96.83 to 6483	No	ns	0.063
	YT1 vs. YT4	95.35	-103.1 to 293.8	No	ns	0.819		YT1 vs. YT4	1360	-1930 to 4650	No	ns	0.914
	YT2 vs. YT3	319.3	120.9 to 517.7	Yes	***	<.001		YT2 vs. YT3	5035	1745 to 8325	Yes	***	<.001
	YT2 vs. YT4	210.3	11.89 to 408.7	Yes	*	0.031		YT2 vs. YT4	3202	-87.82 to 6492	No	ns	0.062
	YT3 vs. YT4	-109	-307.4 to 89.37	No	ns	0.685		YT3 vs. YT4	-1833	-5123 to 1457	No	ns	0.669
	PC34:2							PC34:3
	Tukey's multiple comparisons test	Mean Diff.	95.00% CI of diff.	Significant?	Summary	Adjusted P Value		Tukey's multiple comparisons test	Mean Diff.	95.00% CI of diff.	Significant?	Summary	Adjusted P Value
	WT0 vs. WT1	2586	-8515 to 13687	No	ns	0.998		WT0 vs. WT1	1748	-14025 to 17522	No	ns	>.999
	WT0 vs. WT2	-289.3	-11391 to 10812	No	ns	>.999		WT0 vs. WT2	786.2	-14987 to 16560	No	ns	>.999
	WT0 vs. WT3	-6397	-17498 to 4704	No	ns	0.627		WT0 vs. WT3	17683	1910 to 33457	Yes	*	0.019
	WT0 vs. WT4	-10551	-21652 to 550.0	No	ns	0.073		WT0 vs. WT4	11392	-4382 to 27165	No	ns	0.327
	WT0 vs. YT0	-3982	-15084 to 7119	No	ns	0.962		WT0 vs. YT0	7453	-8321 to 23226	No	ns	0.832
	WT0 vs. YT1	-2340	-13441 to 8761	No	ns	>.999		WT0 vs. YT1	17936	2162 to 33709	Yes	*	0.016
	WT0 vs. YT2	-3632	-14733 to 7469	No	ns	0.979		WT0 vs. YT2	18514	2740 to 34287	Yes	*	0.012
	WT0 vs. YT3	-4054	-15155 to 7047	No	ns	0.958		WT0 vs. YT3	31813	16040 to 47587	Yes	***	<.001
	WT0 vs. YT4	-7228	-18329 to 3873	No	ns	0.465		WT0 vs. YT4	22339	6565 to 38112	Yes	**	0.001
	WT1 vs. WT2	-2875	-13977 to 8226	No	ns	0.996		WT1 vs. WT2	-962	-16736 to 14811	No	ns	>.999
	WT1 vs. WT3	-8983	-20084 to 2118	No	ns	0.196		WT1 vs. WT3	15935	161.6 to 31709	Yes	*	0.046
	WT1 vs. WT4	-13137	-24238 to -2036	Yes	*	0.011		WT1 vs. WT4	9643	-6130 to 25417	No	ns	0.551
	WT1 vs. YT0	-6568	-17670 to 4533	No	ns	0.594		WT1 vs. YT0	5705	-10069 to 21478	No	ns	0.96
	WT1 vs. YT1	-4926	-16027 to 6175	No	ns	0.876		WT1 vs. YT1	16188	414.1 to 31961	Yes	*	0.041
	WT1 vs. YT2	-6218	-17319 to 4883	No	ns	0.662		WT1 vs. YT2	16766	992.0 to 32539	Yes	*	0.03
	WT1 vs. YT3	-6640	-17741 to 4461	No	ns	0.58		WT1 vs. YT3	30065	14292 to 45839	Yes	***	<.001
	WT1 vs. YT4	-9814	-20915 to 1287	No	ns	0.119		WT1 vs. YT4	20591	4817 to 36364	Yes	**	0.004
	WT2 vs. WT3	-6108	-17209 to 4993	No	ns	0.683		WT2 vs. WT3	16897	1124 to 32671	Yes	*	0.028
	WT2 vs. WT4	-10262	-21363 to 839.3	No	ns	0.089		WT2 vs. WT4	10605	-5168 to 26379	No	ns	0.421
	WT2 vs. YT0	-3693	-14794 to 7408	No	ns	0.977		WT2 vs. YT0	6667	-9107 to 22440	No	ns	0.904
	WT2 vs. YT1	-2051	-13152 to 9050	No	ns	>.999		WT2 vs. YT1	17150	1376 to 32923	Yes	*	0.025
	WT2 vs. YT2	-3343	-14444 to 7758	No	ns	0.988		WT2 vs. YT2	17728	1954 to 33501	Yes	*	0.018
	WT2 vs. YT3	-3765	-14866 to 7336	No	ns	0.974		WT2 vs. YT3	31027	15254 to 46801	Yes	***	<.001
	WT2 vs. YT4	-6939	-18040 to 4162	No	ns	0.521		WT2 vs. YT4	21553	5779 to 37326	Yes	**	0.002
	WT3 vs. WT4	-4154	-15255 to 6947	No	ns	0.951		WT3 vs. WT4	-6292	-22065 to 9482	No	ns	0.93
	WT3 vs. YT0	2415	-8686 to 13516	No	ns	0.999		WT3 vs. YT0	-10230	-26004 to 5543	No	ns	0.47
	WT3 vs. YT1	4057	-7044 to 15158	No	ns	0.958		WT3 vs. YT1	252.5	-15521 to 16026	No	ns	>.999
	WT3 vs. YT2	2765	-8336 to 13866	No	ns	0.997		WT3 vs. YT2	830.5	-14943 to 16604	No	ns	>.999
	WT3 vs. YT3	2343	-8758 to 13444	No	ns	>.999		WT3 vs. YT3	14130	-1643 to 29904	No	ns	0.109
	WT3 vs. YT4	-831.2	-11932 to 10270	No	ns	>.999		WT3 vs. YT4	4655	-11118 to 20429	No	ns	0.99
	WT4 vs. YT0	6569	-4532 to 17670	No	ns	0.594		WT4 vs. YT0	-3939	-19712 to 11835	No	ns	0.997
	WT4 vs. YT1	8211	-2890 to 19312	No	ns	0.297		WT4 vs. YT1	6544	-9229 to 22318	No	ns	0.913
	WT4 vs. YT2	6919	-4182 to 18020	No	ns	0.525		WT4 vs. YT2	7122	-8651 to 22896	No	ns	0.865
	WT4 vs. YT3	6497	-4604 to 17598	No	ns	0.608		WT4 vs. YT3	20422	4648 to 36195	Yes	**	0.004
	WT4 vs. YT4	3323	-7778 to 14424	No	ns	0.988		WT4 vs. YT4	10947	-4826 to 26721	No	ns	0.379
	YT0 vs. YT1	1642	-9459 to 12743	No	ns	>.999		YT0 vs. YT1	10483	-5291 to 26256	No	ns	0.437
	YT0 vs. YT2	350.2	-10751 to 11451	No	ns	>.999		YT0 vs. YT2	11061	-4713 to 26834	No	ns	0.365
	YT0 vs. YT3	-71.87	-11173 to 11029	No	ns	>.999		YT0 vs. YT3	24360	8587 to 40134	Yes	***	<.001
	YT0 vs. YT4	-3246	-14347 to 7855	No	ns	0.99		YT0 vs. YT4	14886	-887.7 to 30659	No	ns	0.077
	YT1 vs. YT2	-1292	-12393 to 9809	No	ns	>.999		YT1 vs. YT2	578	-15196 to 16351	No	ns	>.999
	YT1 vs. YT3	-1714	-12815 to 9387	No	ns	>.999		YT1 vs. YT3	13878	-1896 to 29651	No	ns	0.122
	YT1 vs. YT4	-4888	-15989 to 6213	No	ns	0.881		YT1 vs. YT4	4403	-11371 to 20176	No	ns	0.993
	YT2 vs. YT3	-422.1	-11523 to 10679	No	ns	>.999		YT2 vs. YT3	13300	-2474 to 29073	No	ns	0.157
	YT2 vs. YT4	-3596	-14697 to 7505	No	ns	0.98		YT2 vs. YT4	3825	-11949 to 19598	No	ns	0.997
	YT3 vs. YT4	-3174	-14275 to 7927	No	ns	0.992		YT3 vs. YT4	-9475	-25248 to 6299	No	ns	0.574
	PC34:4							PC35:0
	Tukey's multiple comparisons test	Mean Diff.	95.00% CI of diff.	Significant?	Summary	Adjusted P Value		Tukey's multiple comparisons test	Mean Diff.	95.00% CI of diff.	Significant?	Summary	Adjusted P Value
	WT0 vs. WT1	4.274	-155.3 to 163.8	No	ns	>.999		WT0 vs. WT1	1.123	-35.35 to 37.60	No	ns	>.999
	WT0 vs. WT2	-12.19	-171.7 to 147.4	No	ns	>.999		WT0 vs. WT2	0.6155	-35.86 to 37.09	No	ns	>.999
	WT0 vs. WT3	89.1	-70.46 to 248.7	No	ns	0.666		WT0 vs. WT3	28.97	-7.509 to 65.44	No	ns	0.215
	WT0 vs. WT4	60.11	-99.45 to 219.7	No	ns	0.95		WT0 vs. WT4	23.59	-12.88 to 60.07	No	ns	0.474
	WT0 vs. YT0	69.99	-89.57 to 229.5	No	ns	0.883		WT0 vs. YT0	4.55	-31.93 to 41.03	No	ns	>.999
	WT0 vs. YT1	201.9	42.31 to 361.4	Yes	**	0.005		WT0 vs. YT1	27.62	-8.852 to 64.10	No	ns	0.268
	WT0 vs. YT2	197.3	37.74 to 356.9	Yes	**	0.007		WT0 vs. YT2	28.93	-7.546 to 65.41	No	ns	0.217
	WT0 vs. YT3	272.5	113.0 to 432.1	Yes	***	<.001		WT0 vs. YT3	42.93	6.452 to 79.40	Yes	*	0.012
	WT0 vs. YT4	230.6	71.00 to 390.1	Yes	**	0.001		WT0 vs. YT4	38.29	1.815 to 74.77	Yes	*	0.034
	WT1 vs. WT2	-16.46	-176.0 to 143.1	No	ns	>.999		WT1 vs. WT2	-0.5071	-36.98 to 35.97	No	ns	>.999
	WT1 vs. WT3	84.83	-74.73 to 244.4	No	ns	0.722		WT1 vs. WT3	27.84	-8.632 to 64.32	No	ns	0.259
	WT1 vs. WT4	55.83	-103.7 to 215.4	No	ns	0.968		WT1 vs. WT4	22.47	-14.01 to 58.95	No	ns	0.54
	WT1 vs. YT0	65.71	-93.85 to 225.3	No	ns	0.916		WT1 vs. YT0	3.427	-33.05 to 39.90	No	ns	>.999
	WT1 vs. YT1	197.6	38.03 to 357.2	Yes	**	0.007		WT1 vs. YT1	26.5	-9.975 to 62.98	No	ns	0.319
	WT1 vs. YT2	193	33.46 to 352.6	Yes	**	0.009		WT1 vs. YT2	27.81	-8.669 to 64.28	No	ns	0.261
	WT1 vs. YT3	268.2	108.7 to 427.8	Yes	***	<.001		WT1 vs. YT3	41.81	5.330 to 78.28	Yes	*	0.015
	WT1 vs. YT4	226.3	66.72 to 385.8	Yes	**	0.001		WT1 vs. YT4	37.17	0.6922 to 73.64	Yes	*	0.043
	WT2 vs. WT3	101.3	-58.27 to 260.8	No	ns	0.5		WT2 vs. WT3	28.35	-8.124 to 64.83	No	ns	0.239
	WT2 vs. WT4	72.29	-87.26 to 231.9	No	ns	0.863		WT2 vs. WT4	22.98	-13.50 to 59.45	No	ns	0.51
	WT2 vs. YT0	82.17	-77.38 to 241.7	No	ns	0.755		WT2 vs. YT0	3.934	-32.54 to 40.41	No	ns	>.999
	WT2 vs. YT1	214.1	54.50 to 373.6	Yes	**	0.003		WT2 vs. YT1	27.01	-9.468 to 63.48	No	ns	0.296
	WT2 vs. YT2	209.5	49.92 to 369.0	Yes	**	0.003		WT2 vs. YT2	28.31	-8.162 to 64.79	No	ns	0.24
	WT2 vs. YT3	284.7	125.1 to 444.3	Yes	***	<.001		WT2 vs. YT3	42.31	5.837 to 78.79	Yes	*	0.013
	WT2 vs. YT4	242.7	83.19 to 402.3	Yes	***	<.001		WT2 vs. YT4	37.68	1.199 to 74.15	Yes	*	0.039
	WT3 vs. WT4	-28.99	-188.6 to 130.6	No	ns	>.999		WT3 vs. WT4	-5.374	-41.85 to 31.10	No	ns	>.999
	WT3 vs. YT0	-19.11	-178.7 to 140.4	No	ns	>.999		WT3 vs. YT0	-24.42	-60.89 to 12.06	No	ns	0.427
	WT3 vs. YT1	112.8	-46.79 to 272.3	No	ns	0.355		WT3 vs. YT1	-1.343	-37.82 to 35.13	No	ns	>.999
	WT3 vs. YT2	108.2	-51.36 to 267.8	No	ns	0.41		WT3 vs. YT2	-0.03759	-36.51 to 36.44	No	ns	>.999
	WT3 vs. YT3	183.4	23.86 to 343.0	Yes	*	0.015		WT3 vs. YT3	13.96	-22.51 to 50.44	No	ns	0.945
	WT3 vs. YT4	141.5	-18.10 to 301.0	No	ns	0.117		WT3 vs. YT4	9.324	-27.15 to 45.80	No	ns	0.996
	WT4 vs. YT0	9.881	-149.7 to 169.4	No	ns	>.999		WT4 vs. YT0	-19.04	-55.52 to 17.43	No	ns	0.741
	WT4 vs. YT1	141.8	-17.80 to 301.3	No	ns	0.115		WT4 vs. YT1	4.03	-32.45 to 40.51	No	ns	>.999
	WT4 vs. YT2	137.2	-22.37 to 296.7	No	ns	0.14		WT4 vs. YT2	5.336	-31.14 to 41.81	No	ns	>.999
	WT4 vs. YT3	212.4	52.85 to 372.0	Yes	**	0.003		WT4 vs. YT3	19.33	-17.14 to 55.81	No	ns	0.725
	WT4 vs. YT4	170.4	10.89 to 330.0	Yes	*	0.029		WT4 vs. YT4	14.7	-21.78 to 51.17	No	ns	0.926
	YT0 vs. YT1	131.9	-27.68 to 291.4	No	ns	0.175		YT0 vs. YT1	23.07	-13.40 to 59.55	No	ns	0.505
	YT0 vs. YT2	127.3	-32.25 to 286.9	No	ns	0.21		YT0 vs. YT2	24.38	-12.10 to 60.86	No	ns	0.429
	YT0 vs. YT3	202.5	42.97 to 362.1	Yes	**	0.005		YT0 vs. YT3	38.38	1.902 to 74.85	Yes	*	0.033
	YT0 vs. YT4	160.6	1.012 to 320.1	Yes	*	0.048		YT0 vs. YT4	33.74	-2.735 to 70.22	No	ns	0.088
	YT1 vs. YT2	-4.572	-164.1 to 155.0	No	ns	>.999		YT1 vs. YT2	1.306	-35.17 to 37.78	No	ns	>.999
	YT1 vs. YT3	70.65	-88.91 to 230.2	No	ns	0.878		YT1 vs. YT3	15.3	-21.17 to 51.78	No	ns	0.907
	YT1 vs. YT4	28.69	-130.9 to 188.2	No	ns	>.999		YT1 vs. YT4	10.67	-25.81 to 47.14	No	ns	0.99
	YT2 vs. YT3	75.22	-84.33 to 234.8	No	ns	0.834		YT2 vs. YT3	14	-22.48 to 50.47	No	ns	0.944
	YT2 vs. YT4	33.26	-126.3 to 192.8	No	ns	>.999		YT2 vs. YT4	9.361	-27.11 to 45.84	No	ns	0.996
	YT3 vs. YT4	-41.96	-201.5 to 117.6	No	ns	0.995		YT3 vs. YT4	-4.637	-41.11 to 31.84	No	ns	>.999
	PC35:1							PC35:2
	Tukey's multiple comparisons test	Mean Diff.	95.00% CI of diff.	Significant?	Summary	Adjusted P Value		Tukey's multiple comparisons test	Mean Diff.	95.00% CI of diff.	Significant?	Summary	Adjusted P Value
	WT0 vs. WT1	-15.12	-58.68 to 28.45	No	ns	0.969		WT0 vs. WT1	37.93	-120.0 to 195.9	No	ns	0.998
	WT0 vs. WT2	-47.42	-90.99 to -3.861	Yes	*	0.024		WT0 vs. WT2	-28.46	-186.4 to 129.5	No	ns	>.999
	WT0 vs. WT3	-37.44	-81.00 to 6.123	No	ns	0.141		WT0 vs. WT3	-70.59	-228.5 to 87.35	No	ns	0.872
	WT0 vs. WT4	-57.21	-100.8 to -13.65	Yes	**	0.003		WT0 vs. WT4	-129.9	-287.8 to 28.06	No	ns	0.18
	WT0 vs. YT0	-41.71	-85.27 to 1.854	No	ns	0.069		WT0 vs. YT0	-98.26	-256.2 to 59.68	No	ns	0.527
	WT0 vs. YT1	-58.42	-102.0 to -14.86	Yes	**	0.003		WT0 vs. YT1	-39.07	-197.0 to 118.9	No	ns	0.997
	WT0 vs. YT2	-71.77	-115.3 to -28.21	Yes	***	<.001		WT0 vs. YT2	-22.45	-180.4 to 135.5	No	ns	>.999
	WT0 vs. YT3	-9.841	-53.40 to 33.72	No	ns	0.999		WT0 vs. YT3	14.82	-143.1 to 172.8	No	ns	>.999
	WT0 vs. YT4	-45.08	-88.65 to -1.521	Yes	*	0.038		WT0 vs. YT4	-93.57	-251.5 to 64.37	No	ns	0.592
	WT1 vs. WT2	-32.31	-75.87 to 11.26	No	ns	0.294		WT1 vs. WT2	-66.38	-224.3 to 91.56	No	ns	0.907
	WT1 vs. WT3	-22.32	-65.89 to 21.24	No	ns	0.76		WT1 vs. WT3	-108.5	-266.5 to 49.42	No	ns	0.392
	WT1 vs. WT4	-42.09	-85.65 to 1.472	No	ns	0.065		WT1 vs. WT4	-167.8	-325.8 to -9.867	Yes	*	0.03
	WT1 vs. YT0	-26.59	-70.15 to 16.97	No	ns	0.553		WT1 vs. YT0	-136.2	-294.1 to 21.75	No	ns	0.138
	WT1 vs. YT1	-43.3	-86.87 to 0.2601	No	ns	0.052		WT1 vs. YT1	-77	-234.9 to 80.94	No	ns	0.807
	WT1 vs. YT2	-56.65	-100.2 to -13.09	Yes	**	0.004		WT1 vs. YT2	-60.38	-218.3 to 97.57	No	ns	0.945
	WT1 vs. YT3	5.276	-38.29 to 48.84	No	ns	>.999		WT1 vs. YT3	-23.11	-181.1 to 134.8	No	ns	>.999
	WT1 vs. YT4	-29.97	-73.53 to 13.60	No	ns	0.391		WT1 vs. YT4	-131.5	-289.4 to 26.45	No	ns	0.168
	WT2 vs. WT3	9.984	-33.58 to 53.55	No	ns	0.998		WT2 vs. WT3	-42.14	-200.1 to 115.8	No	ns	0.995
	WT2 vs. WT4	-9.784	-53.35 to 33.78	No	ns	0.999		WT2 vs. WT4	-101.4	-259.4 to 56.52	No	ns	0.484
	WT2 vs. YT0	5.715	-37.85 to 49.28	No	ns	>.999		WT2 vs. YT0	-69.81	-227.8 to 88.14	No	ns	0.879
	WT2 vs. YT1	-11	-54.56 to 32.57	No	ns	0.997		WT2 vs. YT1	-10.62	-168.6 to 147.3	No	ns	>.999
	WT2 vs. YT2	-24.34	-67.91 to 19.22	No	ns	0.665		WT2 vs. YT2	6.005	-151.9 to 163.9	No	ns	>.999
	WT2 vs. YT3	37.58	-5.980 to 81.15	No	ns	0.138		WT2 vs. YT3	43.27	-114.7 to 201.2	No	ns	0.994
	WT2 vs. YT4	2.341	-41.22 to 45.90	No	ns	>.999		WT2 vs. YT4	-65.12	-223.1 to 92.83	No	ns	0.916
	WT3 vs. WT4	-19.77	-63.33 to 23.80	No	ns	0.862		WT3 vs. WT4	-59.29	-217.2 to 98.65	No	ns	0.951
	WT3 vs. YT0	-4.269	-47.83 to 39.29	No	ns	>.999		WT3 vs. YT0	-27.67	-185.6 to 130.3	No	ns	>.999
	WT3 vs. YT1	-20.98	-64.54 to 22.58	No	ns	0.817		WT3 vs. YT1	31.52	-126.4 to 189.5	No	ns	>.999
	WT3 vs. YT2	-34.33	-77.89 to 9.234	No	ns	0.223		WT3 vs. YT2	48.14	-109.8 to 206.1	No	ns	0.987
	WT3 vs. YT3	27.6	-15.96 to 71.16	No	ns	0.502		WT3 vs. YT3	85.41	-72.54 to 243.4	No	ns	0.703
	WT3 vs. YT4	-7.644	-51.21 to 35.92	No	ns	>.999		WT3 vs. YT4	-22.98	-180.9 to 135.0	No	ns	>.999
	WT4 vs. YT0	15.5	-28.06 to 59.06	No	ns	0.964		WT4 vs. YT0	31.62	-126.3 to 189.6	No	ns	>.999
	WT4 vs. YT1	-1.212	-44.78 to 42.35	No	ns	>.999		WT4 vs. YT1	90.81	-67.13 to 248.8	No	ns	0.63
	WT4 vs. YT2	-14.56	-58.12 to 29.00	No	ns	0.976		WT4 vs. YT2	107.4	-50.51 to 265.4	No	ns	0.406
	WT4 vs. YT3	47.37	3.804 to 90.93	Yes	*	0.025		WT4 vs. YT3	144.7	-13.24 to 302.6	No	ns	0.094
	WT4 vs. YT4	12.12	-31.44 to 55.69	No	ns	0.993		WT4 vs. YT4	36.31	-121.6 to 194.3	No	ns	0.998
	YT0 vs. YT1	-16.71	-60.27 to 26.85	No	ns	0.944		YT0 vs. YT1	59.19	-98.76 to 217.1	No	ns	0.951
	YT0 vs. YT2	-30.06	-73.62 to 13.50	No	ns	0.386		YT0 vs. YT2	75.81	-82.13 to 233.8	No	ns	0.82
	YT0 vs. YT3	31.87	-11.70 to 75.43	No	ns	0.311		YT0 vs. YT3	113.1	-44.86 to 271.0	No	ns	0.338
	YT0 vs. YT4	-3.375	-46.94 to 40.19	No	ns	>.999		YT0 vs. YT4	4.692	-153.3 to 162.6	No	ns	>.999
	YT1 vs. YT2	-13.35	-56.91 to 30.21	No	ns	0.986		YT1 vs. YT2	16.62	-141.3 to 174.6	No	ns	>.999
	YT1 vs. YT3	48.58	5.016 to 92.14	Yes	*	0.02		YT1 vs. YT3	53.89	-104.1 to 211.8	No	ns	0.973
	YT1 vs. YT4	13.34	-30.23 to 56.90	No	ns	0.987		YT1 vs. YT4	-54.5	-212.4 to 103.4	No	ns	0.97
	YT2 vs. YT3	61.93	18.36 to 105.5	Yes	**	0.001		YT2 vs. YT3	37.27	-120.7 to 195.2	No	ns	0.998
	YT2 vs. YT4	26.68	-16.88 to 70.25	No	ns	0.548		YT2 vs. YT4	-71.12	-229.1 to 86.82	No	ns	0.867
	YT3 vs. YT4	-35.24	-78.81 to 8.320	No	ns	0.196		YT3 vs. YT4	-108.4	-266.3 to 49.56	No	ns	0.394
	PC35:3							PC35:4
	Tukey's multiple comparisons test	Mean Diff.	95.00% CI of diff.	Significant?	Summary	Adjusted P Value		Tukey's multiple comparisons test	Mean Diff.	95.00% CI of diff.	Significant?	Summary	Adjusted P Value
	WT0 vs. WT1	6.604	-142.3 to 155.5	No	ns	>.999		WT0 vs. WT1	13.61	-55.69 to 82.92	No	ns	>.999
	WT0 vs. WT2	-19.72	-168.7 to 129.2	No	ns	>.999		WT0 vs. WT2	-18.43	-87.73 to 50.88	No	ns	0.995
	WT0 vs. WT3	108.2	-40.74 to 257.1	No	ns	0.319		WT0 vs. WT3	13.94	-55.36 to 83.24	No	ns	>.999
	WT0 vs. WT4	49.78	-99.16 to 198.7	No	ns	0.976		WT0 vs. WT4	-36.59	-105.9 to 32.72	No	ns	0.73
	WT0 vs. YT0	29.98	-119.0 to 178.9	No	ns	>.999		WT0 vs. YT0	38.59	-30.71 to 107.9	No	ns	0.669
	WT0 vs. YT1	129.7	-19.29 to 278.6	No	ns	0.13		WT0 vs. YT1	73.7	4.400 to 143.0	Yes	*	0.03
	WT0 vs. YT2	134.2	-14.78 to 283.1	No	ns	0.105		WT0 vs. YT2	62.64	-6.662 to 131.9	No	ns	0.103
	WT0 vs. YT3	259.4	110.4 to 408.3	Yes	***	<.001		WT0 vs. YT3	115.1	45.80 to 184.4	Yes	***	<.001
	WT0 vs. YT4	166.3	17.40 to 315.3	Yes	*	0.019		WT0 vs. YT4	61.74	-7.567 to 131.0	No	ns	0.113
	WT1 vs. WT2	-26.33	-175.3 to 122.6	No	ns	>.999		WT1 vs. WT2	-32.04	-101.3 to 37.27	No	ns	0.849
	WT1 vs. WT3	101.6	-47.34 to 250.5	No	ns	0.402		WT1 vs. WT3	0.3285	-68.98 to 69.63	No	ns	>.999
	WT1 vs. WT4	43.17	-105.8 to 192.1	No	ns	0.991		WT1 vs. WT4	-50.2	-119.5 to 19.11	No	ns	0.323
	WT1 vs. YT0	23.37	-125.6 to 172.3	No	ns	>.999		WT1 vs. YT0	24.98	-44.32 to 94.29	No	ns	0.961
	WT1 vs. YT1	123	-25.89 to 272.0	No	ns	0.176		WT1 vs. YT1	60.09	-9.211 to 129.4	No	ns	0.133
	WT1 vs. YT2	127.6	-21.38 to 276.5	No	ns	0.144		WT1 vs. YT2	49.03	-20.27 to 118.3	No	ns	0.353
	WT1 vs. YT3	252.8	103.8 to 401.7	Yes	***	<.001		WT1 vs. YT3	101.5	32.19 to 170.8	Yes	***	<.001
	WT1 vs. YT4	159.7	10.80 to 308.7	Yes	*	0.028		WT1 vs. YT4	48.13	-21.18 to 117.4	No	ns	0.378
	WT2 vs. WT3	127.9	-21.01 to 276.9	No	ns	0.141		WT2 vs. WT3	32.37	-36.94 to 101.7	No	ns	0.841
	WT2 vs. WT4	69.5	-79.44 to 218.4	No	ns	0.842		WT2 vs. WT4	-18.16	-87.46 to 51.15	No	ns	0.996
	WT2 vs. YT0	49.7	-99.24 to 198.6	No	ns	0.976		WT2 vs. YT0	57.02	-12.28 to 126.3	No	ns	0.179
	WT2 vs. YT1	149.4	0.4368 to 298.3	Yes	*	0.049		WT2 vs. YT1	92.13	22.83 to 161.4	Yes	**	0.003
	WT2 vs. YT2	153.9	4.945 to 302.8	Yes	*	0.038		WT2 vs. YT2	81.07	11.77 to 150.4	Yes	*	0.012
	WT2 vs. YT3	279.1	130.2 to 428.0	Yes	***	<.001		WT2 vs. YT3	133.5	64.23 to 202.8	Yes	***	<.001
	WT2 vs. YT4	186.1	37.12 to 335.0	Yes	**	0.006		WT2 vs. YT4	80.16	10.86 to 149.5	Yes	*	0.014
	WT3 vs. WT4	-58.43	-207.4 to 90.51	No	ns	0.936		WT3 vs. WT4	-50.52	-119.8 to 18.78	No	ns	0.315
	WT3 vs. YT0	-78.23	-227.2 to 70.71	No	ns	0.735		WT3 vs. YT0	24.65	-44.65 to 93.96	No	ns	0.964
	WT3 vs. YT1	21.45	-127.5 to 170.4	No	ns	>.999		WT3 vs. YT1	59.76	-9.540 to 129.1	No	ns	0.138
	WT3 vs. YT2	25.96	-123.0 to 174.9	No	ns	>.999		WT3 vs. YT2	48.7	-20.60 to 118.0	No	ns	0.362
	WT3 vs. YT3	151.2	2.235 to 300.1	Yes	*	0.044		WT3 vs. YT3	101.2	31.86 to 170.5	Yes	***	<.001
	WT3 vs. YT4	58.14	-90.80 to 207.1	No	ns	0.938		WT3 vs. YT4	47.8	-21.51 to 117.1	No	ns	0.387
	WT4 vs. YT0	-19.8	-168.7 to 129.1	No	ns	>.999		WT4 vs. YT0	75.18	5.874 to 144.5	Yes	*	0.025
	WT4 vs. YT1	79.87	-69.06 to 228.8	No	ns	0.713		WT4 vs. YT1	110.3	40.98 to 179.6	Yes	***	<.001
	WT4 vs. YT2	84.38	-64.56 to 233.3	No	ns	0.648		WT4 vs. YT2	99.23	29.92 to 168.5	Yes	**	0.001
	WT4 vs. YT3	209.6	60.66 to 358.5	Yes	**	0.001		WT4 vs. YT3	151.7	82.38 to 221.0	Yes	***	<.001
	WT4 vs. YT4	116.6	-32.38 to 265.5	No	ns	0.231		WT4 vs. YT4	98.32	29.02 to 167.6	Yes	**	0.001
	YT0 vs. YT1	99.68	-49.26 to 248.6	No	ns	0.428		YT0 vs. YT1	35.11	-34.19 to 104.4	No	ns	0.771
	YT0 vs. YT2	104.2	-44.75 to 253.1	No	ns	0.368		YT0 vs. YT2	24.05	-45.26 to 93.35	No	ns	0.969
	YT0 vs. YT3	229.4	80.46 to 378.3	Yes	***	<.001		YT0 vs. YT3	76.51	7.204 to 145.8	Yes	*	0.021
	YT0 vs. YT4	136.4	-12.58 to 285.3	No	ns	0.095		YT0 vs. YT4	23.14	-46.16 to 92.45	No	ns	0.976
	YT1 vs. YT2	4.508	-144.4 to 153.4	No	ns	>.999		YT1 vs. YT2	-11.06	-80.37 to 58.24	No	ns	>.999
	YT1 vs. YT3	129.7	-19.21 to 278.7	No	ns	0.13		YT1 vs. YT3	41.4	-27.91 to 110.7	No	ns	0.581
	YT1 vs. YT4	36.69	-112.3 to 185.6	No	ns	0.997		YT1 vs. YT4	-11.97	-81.27 to 57.34	No	ns	>.999
	YT2 vs. YT3	125.2	-23.72 to 274.2	No	ns	0.16		YT2 vs. YT3	52.46	-16.84 to 121.8	No	ns	0.269
	YT2 vs. YT4	32.18	-116.8 to 181.1	No	ns	0.999		YT2 vs. YT4	-0.9053	-70.21 to 68.40	No	ns	>.999
	YT3 vs. YT4	-93.04	-242.0 to 55.90	No	ns	0.522		YT3 vs. YT4	-53.36	-122.7 to 15.94	No	ns	0.249
	PC35:5							PC36:1
	Tukey's multiple comparisons test	Mean Diff.	95.00% CI of diff.	Significant?	Summary	Adjusted P Value		Tukey's multiple comparisons test	Mean Diff.	95.00% CI of diff.	Significant?	Summary	Adjusted P Value
	WT0 vs. WT1	5.794	-41.64 to 53.23	No	ns	>.999		WT0 vs. WT1	-7.552	-185.0 to 169.9	No	ns	>.999
	WT0 vs. WT2	0.4685	-46.96 to 47.90	No	ns	>.999		WT0 vs. WT2	-105	-282.5 to 72.45	No	ns	0.594
	WT0 vs. WT3	-3.975	-51.41 to 43.46	No	ns	>.999		WT0 vs. WT3	-138.9	-316.4 to 38.59	No	ns	0.231
	WT0 vs. WT4	-21.51	-68.94 to 25.92	No	ns	0.862		WT0 vs. WT4	-174.3	-351.8 to 3.133	No	ns	0.057
	WT0 vs. YT0	4.919	-42.51 to 52.35	No	ns	>.999		WT0 vs. YT0	-76.79	-254.3 to 100.7	No	ns	0.891
	WT0 vs. YT1	34.76	-12.67 to 82.19	No	ns	0.308		WT0 vs. YT1	-125.2	-302.7 to 52.26	No	ns	0.357
	WT0 vs. YT2	35.77	-11.66 to 83.20	No	ns	0.273		WT0 vs. YT2	-175.8	-353.3 to 1.686	No	ns	0.054
	WT0 vs. YT3	39.31	-8.120 to 86.74	No	ns	0.173		WT0 vs. YT3	-133	-310.5 to 44.50	No	ns	0.281
	WT0 vs. YT4	23.38	-24.05 to 70.81	No	ns	0.797		WT0 vs. YT4	-103.1	-280.5 to 74.41	No	ns	0.618
	WT1 vs. WT2	-5.325	-52.76 to 42.11	No	ns	>.999		WT1 vs. WT2	-97.47	-275.0 to 80.01	No	ns	0.686
	WT1 vs. WT3	-9.768	-57.20 to 37.66	No	ns	>.999		WT1 vs. WT3	-131.3	-308.8 to 46.15	No	ns	0.296
	WT1 vs. WT4	-27.31	-74.74 to 20.12	No	ns	0.629		WT1 vs. WT4	-166.8	-344.3 to 10.68	No	ns	0.079
	WT1 vs. YT0	-0.8753	-48.31 to 46.56	No	ns	>.999		WT1 vs. YT0	-69.24	-246.7 to 108.2	No	ns	0.938
	WT1 vs. YT1	28.96	-18.47 to 76.40	No	ns	0.552		WT1 vs. YT1	-117.7	-295.1 to 59.82	No	ns	0.441
	WT1 vs. YT2	29.98	-17.45 to 77.41	No	ns	0.506		WT1 vs. YT2	-168.2	-345.7 to 9.238	No	ns	0.075
	WT1 vs. YT3	33.52	-13.91 to 80.95	No	ns	0.355		WT1 vs. YT3	-125.4	-302.9 to 52.05	No	ns	0.355
	WT1 vs. YT4	17.59	-29.84 to 65.02	No	ns	0.954		WT1 vs. YT4	-95.52	-273.0 to 81.96	No	ns	0.709
	WT2 vs. WT3	-4.443	-51.87 to 42.99	No	ns	>.999		WT2 vs. WT3	-33.86	-211.3 to 143.6	No	ns	>.999
	WT2 vs. WT4	-21.98	-69.41 to 25.45	No	ns	0.847		WT2 vs. WT4	-69.32	-246.8 to 108.2	No	ns	0.938
	WT2 vs. YT0	4.45	-42.98 to 51.88	No	ns	>.999		WT2 vs. YT0	28.23	-149.2 to 205.7	No	ns	>.999
	WT2 vs. YT1	34.29	-13.14 to 81.72	No	ns	0.325		WT2 vs. YT1	-20.19	-197.7 to 157.3	No	ns	>.999
	WT2 vs. YT2	35.3	-12.13 to 82.74	No	ns	0.289		WT2 vs. YT2	-70.77	-248.2 to 106.7	No	ns	0.93
	WT2 vs. YT3	38.84	-8.588 to 86.27	No	ns	0.184		WT2 vs. YT3	-27.95	-205.4 to 149.5	No	ns	>.999
	WT2 vs. YT4	22.91	-24.52 to 70.35	No	ns	0.814		WT2 vs. YT4	1.958	-175.5 to 179.4	No	ns	>.999
	WT3 vs. WT4	-17.54	-64.97 to 29.89	No	ns	0.955		WT3 vs. WT4	-35.46	-212.9 to 142.0	No	ns	>.999
	WT3 vs. YT0	8.893	-38.54 to 56.32	No	ns	>.999		WT3 vs. YT0	62.09	-115.4 to 239.6	No	ns	0.968
	WT3 vs. YT1	38.73	-8.698 to 86.16	No	ns	0.187		WT3 vs. YT1	13.67	-163.8 to 191.1	No	ns	>.999
	WT3 vs. YT2	39.75	-7.684 to 87.18	No	ns	0.162		WT3 vs. YT2	-36.91	-214.4 to 140.6	No	ns	>.999
	WT3 vs. YT3	43.29	-4.145 to 90.72	No	ns	0.097		WT3 vs. YT3	5.908	-171.6 to 183.4	No	ns	>.999
	WT3 vs. YT4	27.36	-20.07 to 74.79	No	ns	0.626		WT3 vs. YT4	35.82	-141.7 to 213.3	No	ns	>.999
	WT4 vs. YT0	26.43	-21.00 to 73.86	No	ns	0.668		WT4 vs. YT0	97.56	-79.92 to 275.0	No	ns	0.685
	WT4 vs. YT1	56.27	8.840 to 103.7	Yes	*	0.011		WT4 vs. YT1	49.13	-128.3 to 226.6	No	ns	0.993
	WT4 vs. YT2	57.29	9.855 to 104.7	Yes	**	0.009		WT4 vs. YT2	-1.447	-178.9 to 176.0	No	ns	>.999
	WT4 vs. YT3	60.82	13.39 to 108.3	Yes	**	0.005		WT4 vs. YT3	41.37	-136.1 to 218.8	No	ns	0.998
	WT4 vs. YT4	44.9	-2.535 to 92.33	No	ns	0.075		WT4 vs. YT4	71.28	-106.2 to 248.8	No	ns	0.927
	YT0 vs. YT1	29.84	-17.59 to 77.27	No	ns	0.512		YT0 vs. YT1	-48.43	-225.9 to 129.1	No	ns	0.994
	YT0 vs. YT2	30.85	-16.58 to 78.29	No	ns	0.466		YT0 vs. YT2	-99	-276.5 to 78.48	No	ns	0.667
	YT0 vs. YT3	34.39	-13.04 to 81.82	No	ns	0.322		YT0 vs. YT3	-56.19	-233.7 to 121.3	No	ns	0.983
	YT0 vs. YT4	18.46	-28.97 to 65.90	No	ns	0.939		YT0 vs. YT4	-26.28	-203.8 to 151.2	No	ns	>.999
	YT1 vs. YT2	1.014	-46.42 to 48.45	No	ns	>.999		YT1 vs. YT2	-50.58	-228.1 to 126.9	No	ns	0.992
	YT1 vs. YT3	4.553	-42.88 to 51.98	No	ns	>.999		YT1 vs. YT3	-7.761	-185.2 to 169.7	No	ns	>.999
	YT1 vs. YT4	-11.38	-58.81 to 36.06	No	ns	0.998		YT1 vs. YT4	22.15	-155.3 to 199.6	No	ns	>.999
	YT2 vs. YT3	3.538	-43.89 to 50.97	No	ns	>.999		YT2 vs. YT3	42.82	-134.7 to 220.3	No	ns	0.998
	YT2 vs. YT4	-12.39	-59.82 to 35.04	No	ns	0.996		YT2 vs. YT4	72.73	-104.8 to 250.2	No	ns	0.918
	YT3 vs. YT4	-15.93	-63.36 to 31.50	No	ns	0.975		YT3 vs. YT4	29.91	-147.6 to 207.4	No	ns	>.999
	PC36:3							PC36:4
	Tukey's multiple comparisons test	Mean Diff.	95.00% CI of diff.	Significant?	Summary	Adjusted P Value		Tukey's multiple comparisons test	Mean Diff.	95.00% CI of diff.	Significant?	Summary	Adjusted P Value
	WT0 vs. WT1	-658.7	-3290 to 1972	No	ns	0.997		WT0 vs. WT1	267.6	-5871 to 6406	No	ns	>.999
	WT0 vs. WT2	-2884	-5515 to -252.9	Yes	*	0.023		WT0 vs. WT2	-3800	-9938 to 2339	No	ns	0.534
	WT0 vs. WT3	-1923	-4554 to 708.2	No	ns	0.312		WT0 vs. WT3	-5968	-12106 to 170.7	No	ns	0.062
	WT0 vs. WT4	-3257	-5888 to -626.3	Yes	**	0.007		WT0 vs. WT4	-7858	-13996 to -1720	Yes	**	0.005
	WT0 vs. YT0	-1465	-4096 to 1166	No	ns	0.669		WT0 vs. YT0	-4309	-10447 to 1830	No	ns	0.364
	WT0 vs. YT1	-2535	-5166 to 96.14	No	ns	0.066		WT0 vs. YT1	-5809	-11948 to 329.4	No	ns	0.075
	WT0 vs. YT2	-4233	-6864 to -1602	Yes	***	<.001		WT0 vs. YT2	-8303	-14441 to -2164	Yes	**	0.002
	WT0 vs. YT3	-1438	-4069 to 1193	No	ns	0.691		WT0 vs. YT3	-8470	-14608 to -2331	Yes	**	0.002
	WT0 vs. YT4	-2304	-4936 to 326.6	No	ns	0.126		WT0 vs. YT4	-7882	-14020 to -1743	Yes	**	0.004
	WT1 vs. WT2	-2225	-4856 to 405.8	No	ns	0.154		WT1 vs. WT2	-4067	-10206 to 2071	No	ns	0.441
	WT1 vs. WT3	-1264	-3895 to 1367	No	ns	0.819		WT1 vs. WT3	-6235	-12374 to -96.90	Yes	*	0.044
	WT1 vs. WT4	-2599	-5230 to 32.43	No	ns	0.055		WT1 vs. WT4	-8126	-14264 to -1987	Yes	**	0.003
	WT1 vs. YT0	-806.6	-3438 to 1824	No	ns	0.986		WT1 vs. YT0	-4576	-10715 to 1562	No	ns	0.287
	WT1 vs. YT1	-1876	-4507 to 754.8	No	ns	0.343		WT1 vs. YT1	-6077	-12215 to 61.79	No	ns	0.054
	WT1 vs. YT2	-3575	-6206 to -943.6	Yes	**	0.002		WT1 vs. YT2	-8570	-14709 to -2432	Yes	**	0.002
	WT1 vs. YT3	-779.3	-3410 to 1852	No	ns	0.989		WT1 vs. YT3	-8737	-14876 to -2599	Yes	**	0.001
	WT1 vs. YT4	-1646	-4277 to 985.3	No	ns	0.52		WT1 vs. YT4	-8150	-14288 to -2011	Yes	**	0.003
	WT2 vs. WT3	961.1	-1670 to 3592	No	ns	0.958		WT2 vs. WT3	-2168	-8307 to 3970	No	ns	0.966
	WT2 vs. WT4	-373.4	-3004 to 2258	No	ns	>.999		WT2 vs. WT4	-4058	-10197 to 2080	No	ns	0.444
	WT2 vs. YT0	1419	-1212 to 4050	No	ns	0.707		WT2 vs. YT0	-509.1	-6648 to 5629	No	ns	>.999
	WT2 vs. YT1	349	-2282 to 2980	No	ns	>.999		WT2 vs. YT1	-2009	-8148 to 4129	No	ns	0.979
	WT2 vs. YT2	-1349	-3980 to 1282	No	ns	0.759		WT2 vs. YT2	-4503	-10642 to 1635	No	ns	0.307
	WT2 vs. YT3	1446	-1185 to 4077	No	ns	0.685		WT2 vs. YT3	-4670	-10808 to 1468	No	ns	0.263
	WT2 vs. YT4	579.5	-2052 to 3211	No	ns	0.999		WT2 vs. YT4	-4082	-10221 to 2056	No	ns	0.436
	WT3 vs. WT4	-1334	-3966 to 1297	No	ns	0.77		WT3 vs. WT4	-1890	-8029 to 4248	No	ns	0.986
	WT3 vs. YT0	457.6	-2173 to 3089	No	ns	>.999		WT3 vs. YT0	1659	-4479 to 7798	No	ns	0.994
	WT3 vs. YT1	-612	-3243 to 2019	No	ns	0.998		WT3 vs. YT1	158.7	-5980 to 6297	No	ns	>.999
	WT3 vs. YT2	-2310	-4942 to 320.6	No	ns	0.124		WT3 vs. YT2	-2335	-8473 to 3804	No	ns	0.947
	WT3 vs. YT3	484.9	-2146 to 3116	No	ns	>.999		WT3 vs. YT3	-2502	-8640 to 3637	No	ns	0.921
	WT3 vs. YT4	-381.6	-3013 to 2250	No	ns	>.999		WT3 vs. YT4	-1914	-8053 to 4224	No	ns	0.985
	WT4 vs. YT0	1792	-839.0 to 4423	No	ns	0.404		WT4 vs. YT0	3549	-2589 to 9688	No	ns	0.623
	WT4 vs. YT1	722.4	-1909 to 3354	No	ns	0.994		WT4 vs. YT1	2049	-4090 to 8187	No	ns	0.976
	WT4 vs. YT2	-976	-3607 to 1655	No	ns	0.954		WT4 vs. YT2	-444.7	-6583 to 5694	No	ns	>.999
	WT4 vs. YT3	1819	-811.7 to 4450	No	ns	0.384		WT4 vs. YT3	-611.6	-6750 to 5527	No	ns	>.999
	WT4 vs. YT4	952.9	-1678 to 3584	No	ns	0.96		WT4 vs. YT4	-23.93	-6162 to 6115	No	ns	>.999
	YT0 vs. YT1	-1070	-3701 to 1561	No	ns	0.922		YT0 vs. YT1	-1500	-7639 to 4638	No	ns	0.997
	YT0 vs. YT2	-2768	-5399 to -137.0	Yes	*	0.033		YT0 vs. YT2	-3994	-10132 to 2144	No	ns	0.466
	YT0 vs. YT3	27.32	-2604 to 2658	No	ns	>.999		YT0 vs. YT3	-4161	-10299 to 1978	No	ns	0.41
	YT0 vs. YT4	-839.2	-3470 to 1792	No	ns	0.982		YT0 vs. YT4	-3573	-9712 to 2565	No	ns	0.615
	YT1 vs. YT2	-1698	-4330 to 932.6	No	ns	0.477		YT1 vs. YT2	-2494	-8632 to 3645	No	ns	0.922
	YT1 vs. YT3	1097	-1534 to 3728	No	ns	0.91		YT1 vs. YT3	-2660	-8799 to 3478	No	ns	0.89
	YT1 vs. YT4	230.5	-2401 to 2862	No	ns	>.999		YT1 vs. YT4	-2073	-8211 to 4066	No	ns	0.974
	YT2 vs. YT3	2795	164.3 to 5426	Yes	*	0.03		YT2 vs. YT3	-166.9	-6305 to 5972	No	ns	>.999
	YT2 vs. YT4	1929	-702.2 to 4560	No	ns	0.308		YT2 vs. YT4	420.8	-5718 to 6559	No	ns	>.999
	YT3 vs. YT4	-866.5	-3498 to 1765	No	ns	0.978		YT3 vs. YT4	587.7	-5551 to 6726	No	ns	>.999
	PC36:6							PC37:4
	Tukey's multiple comparisons test	Mean Diff.	95.00% CI of diff.	Significant?	Summary	Adjusted P Value		Tukey's multiple comparisons test	Mean Diff.	95.00% CI of diff.	Significant?	Summary	Adjusted P Value
	WT0 vs. WT1	4155	-7444 to 15753	No	ns	0.963		WT0 vs. WT1	-20.17	-82.41 to 42.07	No	ns	0.98
	WT0 vs. WT2	438.4	-11160 to 12037	No	ns	>.999		WT0 vs. WT2	-36.87	-99.12 to 25.37	No	ns	0.592
	WT0 vs. WT3	14210	2612 to 25809	Yes	**	0.008		WT0 vs. WT3	-42.49	-104.7 to 19.76	No	ns	0.401
	WT0 vs. WT4	9990	-1609 to 21588	No	ns	0.139		WT0 vs. WT4	-63.5	-125.7 to -1.261	Yes	*	0.043
	WT0 vs. YT0	6344	-5255 to 17942	No	ns	0.69		WT0 vs. YT0	-21.34	-83.58 to 40.90	No	ns	0.972
	WT0 vs. YT1	12862	1264 to 24461	Yes	*	0.021		WT0 vs. YT1	-7.046	-69.29 to 55.19	No	ns	>.999
	WT0 vs. YT2	13392	1794 to 24990	Yes	*	0.014		WT0 vs. YT2	-24.97	-87.21 to 37.27	No	ns	0.928
	WT0 vs. YT3	20095	8497 to 31693	Yes	***	<.001		WT0 vs. YT3	8.792	-53.45 to 71.03	No	ns	>.999
	WT0 vs. YT4	16003	4405 to 27602	Yes	**	0.002		WT0 vs. YT4	-20.23	-82.47 to 42.01	No	ns	0.98
	WT1 vs. WT2	-3716	-15314 to 7882	No	ns	0.982		WT1 vs. WT2	-16.71	-78.95 to 45.53	No	ns	0.995
	WT1 vs. WT3	10056	-1542 to 21654	No	ns	0.134		WT1 vs. WT3	-22.32	-84.56 to 39.92	No	ns	0.963
	WT1 vs. WT4	5835	-5763 to 17433	No	ns	0.778		WT1 vs. WT4	-43.33	-105.6 to 18.91	No	ns	0.375
	WT1 vs. YT0	2189	-9409 to 13787	No	ns	>.999		WT1 vs. YT0	-1.171	-63.41 to 61.07	No	ns	>.999
	WT1 vs. YT1	8708	-2890 to 20306	No	ns	0.279		WT1 vs. YT1	13.12	-49.12 to 75.36	No	ns	>.999
	WT1 vs. YT2	9238	-2361 to 20836	No	ns	0.212		WT1 vs. YT2	-4.799	-67.04 to 57.44	No	ns	>.999
	WT1 vs. YT3	15940	4342 to 27539	Yes	**	0.002		WT1 vs. YT3	28.96	-33.28 to 91.20	No	ns	0.844
	WT1 vs. YT4	11849	250.7 to 23447	Yes	*	0.042		WT1 vs. YT4	-0.0626	-62.30 to 62.18	No	ns	>.999
	WT2 vs. WT3	13772	2174 to 25370	Yes	*	0.011		WT2 vs. WT3	-5.611	-67.85 to 56.63	No	ns	>.999
	WT2 vs. WT4	9551	-2047 to 21149	No	ns	0.179		WT2 vs. WT4	-26.63	-88.87 to 35.61	No	ns	0.897
	WT2 vs. YT0	5905	-5693 to 17503	No	ns	0.767		WT2 vs. YT0	15.53	-46.71 to 77.77	No	ns	0.997
	WT2 vs. YT1	12424	825.9 to 24022	Yes	*	0.028		WT2 vs. YT1	29.83	-32.41 to 92.07	No	ns	0.821
	WT2 vs. YT2	12954	1356 to 24552	Yes	*	0.019		WT2 vs. YT2	11.91	-50.33 to 74.15	No	ns	>.999
	WT2 vs. YT3	19657	8058 to 31255	Yes	***	<.001		WT2 vs. YT3	45.67	-16.57 to 107.9	No	ns	0.307
	WT2 vs. YT4	15565	3967 to 27163	Yes	**	0.003		WT2 vs. YT4	16.64	-45.60 to 78.88	No	ns	0.995
	WT3 vs. WT4	-4221	-15819 to 7377	No	ns	0.959		WT3 vs. WT4	-21.02	-83.26 to 41.22	No	ns	0.974
	WT3 vs. YT0	-7867	-19465 to 3732	No	ns	0.41		WT3 vs. YT0	21.15	-41.10 to 83.39	No	ns	0.973
	WT3 vs. YT1	-1348	-12946 to 10250	No	ns	>.999		WT3 vs. YT1	35.44	-26.80 to 97.68	No	ns	0.642
	WT3 vs. YT2	-818.2	-12416 to 10780	No	ns	>.999		WT3 vs. YT2	17.52	-44.72 to 79.76	No	ns	0.993
	WT3 vs. YT3	5885	-5714 to 17483	No	ns	0.77		WT3 vs. YT3	51.28	-10.96 to 113.5	No	ns	0.178
	WT3 vs. YT4	1793	-9805 to 13391	No	ns	>.999		WT3 vs. YT4	22.25	-39.99 to 84.49	No	ns	0.963
	WT4 vs. YT0	-3646	-15244 to 7952	No	ns	0.984		WT4 vs. YT0	42.16	-20.08 to 104.4	No	ns	0.411
	WT4 vs. YT1	2873	-8725 to 14471	No	ns	0.997		WT4 vs. YT1	56.46	-5.785 to 118.7	No	ns	0.101
	WT4 vs. YT2	3403	-8196 to 15001	No	ns	0.99		WT4 vs. YT2	38.53	-23.71 to 100.8	No	ns	0.534
	WT4 vs. YT3	10105	-1493 to 21704	No	ns	0.13		WT4 vs. YT3	72.29	10.05 to 134.5	Yes	*	0.013
	WT4 vs. YT4	6014	-5584 to 17612	No	ns	0.748		WT4 vs. YT4	43.27	-18.97 to 105.5	No	ns	0.376
	YT0 vs. YT1	6519	-5079 to 18117	No	ns	0.658		YT0 vs. YT1	14.29	-47.95 to 76.53	No	ns	0.998
	YT0 vs. YT2	7048	-4550 to 18647	No	ns	0.559		YT0 vs. YT2	-3.629	-65.87 to 58.61	No	ns	>.999
	YT0 vs. YT3	13751	2153 to 25349	Yes	*	0.011		YT0 vs. YT3	30.13	-32.11 to 92.37	No	ns	0.812
	YT0 vs. YT4	9660	-1938 to 21258	No	ns	0.168		YT0 vs. YT4	1.108	-61.13 to 63.35	No	ns	>.999
	YT1 vs. YT2	529.7	-11069 to 12128	No	ns	>.999		YT1 vs. YT2	-17.92	-80.16 to 44.32	No	ns	0.991
	YT1 vs. YT3	7232	-4366 to 18831	No	ns	0.524		YT1 vs. YT3	15.84	-46.40 to 78.08	No	ns	0.996
	YT1 vs. YT4	3141	-8457 to 14739	No	ns	0.994		YT1 vs. YT4	-13.19	-75.43 to 49.05	No	ns	>.999
	YT2 vs. YT3	6703	-4895 to 18301	No	ns	0.624		YT2 vs. YT3	33.76	-28.48 to 96.00	No	ns	0.7
	YT2 vs. YT4	2611	-8987 to 14209	No	ns	0.999		YT2 vs. YT4	4.737	-57.50 to 66.98	No	ns	>.999
	YT3 vs. YT4	-4092	-15690 to 7507	No	ns	0.966		YT3 vs. YT4	-29.02	-91.26 to 33.22	No	ns	0.842
	PC38:3							PC38:4
	Tukey's multiple comparisons test	Mean Diff.	95.00% CI of diff.	Significant?	Summary	Adjusted P Value		Tukey's multiple comparisons test	Mean Diff.	95.00% CI of diff.	Significant?	Summary	Adjusted P Value
	WT0 vs. WT1	-8.347	-201.7 to 185.0	No	ns	>.999		WT0 vs. WT1	-24.45	-270.6 to 221.7	No	ns	>.999
	WT0 vs. WT2	-82.23	-275.5 to 111.1	No	ns	0.9		WT0 vs. WT2	-144.2	-390.4 to 101.9	No	ns	0.606
	WT0 vs. WT3	-201.9	-395.2 to -8.577	Yes	*	0.035		WT0 vs. WT3	-228.3	-474.4 to 17.91	No	ns	0.087
	WT0 vs. WT4	-260.6	-454.0 to -67.33	Yes	**	0.002		WT0 vs. WT4	-326.4	-572.5 to -80.20	Yes	**	0.003
	WT0 vs. YT0	-123.7	-317.0 to 69.66	No	ns	0.489		WT0 vs. YT0	-157.7	-403.9 to 88.46	No	ns	0.487
	WT0 vs. YT1	-160	-353.3 to 33.28	No	ns	0.174		WT0 vs. YT1	-161.7	-407.9 to 84.41	No	ns	0.453
	WT0 vs. YT2	-244	-437.3 to -50.67	Yes	**	0.005		WT0 vs. YT2	-263.6	-509.7 to -17.41	Yes	*	0.028
	WT0 vs. YT3	-298.7	-492.0 to -105.3	Yes	***	<.001		WT0 vs. YT3	-267.8	-514.0 to -21.65	Yes	*	0.025
	WT0 vs. YT4	-259.8	-453.1 to -66.52	Yes	**	0.003		WT0 vs. YT4	-255.3	-501.5 to -9.160	Yes	*	0.037
	WT1 vs. WT2	-73.88	-267.2 to 119.4	No	ns	0.945		WT1 vs. WT2	-119.8	-365.9 to 126.4	No	ns	0.808
	WT1 vs. WT3	-193.5	-386.9 to -0.2303	Yes	*	0.05		WT1 vs. WT3	-203.8	-450.0 to 42.36	No	ns	0.174
	WT1 vs. WT4	-252.3	-445.6 to -58.99	Yes	**	0.004		WT1 vs. WT4	-301.9	-548.1 to -55.75	Yes	**	0.007
	WT1 vs. YT0	-115.3	-308.6 to 78.00	No	ns	0.583		WT1 vs. YT0	-133.3	-379.4 to 112.9	No	ns	0.702
	WT1 vs. YT1	-151.7	-345.0 to 41.63	No	ns	0.228		WT1 vs. YT1	-137.3	-383.5 to 108.9	No	ns	0.667
	WT1 vs. YT2	-235.6	-429.0 to -42.32	Yes	**	0.008		WT1 vs. YT2	-239.1	-485.3 to 7.044	No	ns	0.062
	WT1 vs. YT3	-290.3	-483.6 to -96.99	Yes	***	<.001		WT1 vs. YT3	-243.4	-489.5 to 2.799	No	ns	0.055
	WT1 vs. YT4	-251.5	-444.8 to -58.17	Yes	**	0.004		WT1 vs. YT4	-230.9	-477.0 to 15.29	No	ns	0.08
	WT2 vs. WT3	-119.7	-313.0 to 73.65	No	ns	0.534		WT2 vs. WT3	-84.02	-330.2 to 162.1	No	ns	0.972
	WT2 vs. WT4	-178.4	-371.7 to 14.90	No	ns	0.09		WT2 vs. WT4	-182.1	-428.3 to 64.04	No	ns	0.297
	WT2 vs. YT0	-41.43	-234.7 to 151.9	No	ns	>.999		WT2 vs. YT0	-13.47	-259.6 to 232.7	No	ns	>.999
	WT2 vs. YT1	-77.8	-271.1 to 115.5	No	ns	0.926		WT2 vs. YT1	-17.51	-263.7 to 228.7	No	ns	>.999
	WT2 vs. YT2	-161.8	-355.1 to 31.56	No	ns	0.164		WT2 vs. YT2	-119.3	-365.5 to 126.8	No	ns	0.811
	WT2 vs. YT3	-216.4	-409.7 to -23.11	Yes	*	0.019		WT2 vs. YT3	-123.6	-369.7 to 122.6	No	ns	0.78
	WT2 vs. YT4	-177.6	-370.9 to 15.72	No	ns	0.093		WT2 vs. YT4	-111.1	-357.2 to 135.1	No	ns	0.865
	WT3 vs. WT4	-58.75	-252.1 to 134.6	No	ns	0.987		WT3 vs. WT4	-98.11	-344.3 to 148.1	No	ns	0.93
	WT3 vs. YT0	78.23	-115.1 to 271.5	No	ns	0.924		WT3 vs. YT0	70.55	-175.6 to 316.7	No	ns	0.991
	WT3 vs. YT1	41.86	-151.5 to 235.2	No	ns	0.999		WT3 vs. YT1	66.51	-179.7 to 312.7	No	ns	0.994
	WT3 vs. YT2	-42.09	-235.4 to 151.2	No	ns	0.999		WT3 vs. YT2	-35.31	-281.5 to 210.8	No	ns	>.999
	WT3 vs. YT3	-96.76	-290.1 to 96.55	No	ns	0.783		WT3 vs. YT3	-39.56	-285.7 to 206.6	No	ns	>.999
	WT3 vs. YT4	-57.94	-251.3 to 135.4	No	ns	0.988		WT3 vs. YT4	-27.07	-273.2 to 219.1	No	ns	>.999
	WT4 vs. YT0	137	-56.33 to 330.3	No	ns	0.351		WT4 vs. YT0	168.7	-77.51 to 414.8	No	ns	0.396
	WT4 vs. YT1	100.6	-92.70 to 293.9	No	ns	0.745		WT4 vs. YT1	164.6	-81.55 to 410.8	No	ns	0.429
	WT4 vs. YT2	16.66	-176.7 to 210.0	No	ns	>.999		WT4 vs. YT2	62.79	-183.4 to 309.0	No	ns	0.996
	WT4 vs. YT3	-38.01	-231.3 to 155.3	No	ns	>.999		WT4 vs. YT3	58.55	-187.6 to 304.7	No	ns	0.998
	WT4 vs. YT4	0.8161	-192.5 to 194.1	No	ns	>.999		WT4 vs. YT4	71.04	-175.1 to 317.2	No	ns	0.991
	YT0 vs. YT1	-36.37	-229.7 to 156.9	No	ns	>.999		YT0 vs. YT1	-4.042	-250.2 to 242.1	No	ns	>.999
	YT0 vs. YT2	-120.3	-313.6 to 72.99	No	ns	0.526		YT0 vs. YT2	-105.9	-352.0 to 140.3	No	ns	0.895
	YT0 vs. YT3	-175	-368.3 to 18.32	No	ns	0.102		YT0 vs. YT3	-110.1	-356.3 to 136.1	No	ns	0.871
	YT0 vs. YT4	-136.2	-329.5 to 57.14	No	ns	0.359		YT0 vs. YT4	-97.62	-343.8 to 148.5	No	ns	0.932
	YT1 vs. YT2	-83.95	-277.3 to 109.4	No	ns	0.889		YT1 vs. YT2	-101.8	-348.0 to 144.3	No	ns	0.914
	YT1 vs. YT3	-138.6	-331.9 to 54.69	No	ns	0.336		YT1 vs. YT3	-106.1	-352.2 to 140.1	No	ns	0.893
	YT1 vs. YT4	-99.8	-293.1 to 93.52	No	ns	0.753		YT1 vs. YT4	-93.57	-339.7 to 152.6	No	ns	0.947
	YT2 vs. YT3	-54.67	-248.0 to 138.6	No	ns	0.992		YT2 vs. YT3	-4.245	-250.4 to 241.9	No	ns	>.999
	YT2 vs. YT4	-15.85	-209.2 to 177.5	No	ns	>.999		YT2 vs. YT4	8.245	-237.9 to 254.4	No	ns	>.999
	YT3 vs. YT4	38.82	-154.5 to 232.1	No	ns	>.999		YT3 vs. YT4	12.49	-233.7 to 258.7	No	ns	>.999
	PC38:6							PC39:3
	Tukey's multiple comparisons test	Mean Diff.	95.00% CI of diff.	Significant?	Summary	Adjusted P Value		Tukey's multiple comparisons test	Mean Diff.	95.00% CI of diff.	Significant?	Summary	Adjusted P Value
	WT0 vs. WT1	0.6414	-106.8 to 108.1	No	ns	>.999		WT0 vs. WT1	466.5	-153.7 to 1087	No	ns	0.277
	WT0 vs. WT2	-25.27	-132.7 to 82.17	No	ns	0.998		WT0 vs. WT2	212.9	-407.3 to 833.1	No	ns	0.971
	WT0 vs. WT3	78.37	-29.06 to 185.8	No	ns	0.314		WT0 vs. WT3	598.9	-21.29 to 1219	No	ns	0.065
	WT0 vs. WT4	27.52	-79.92 to 134.9	No	ns	0.996		WT0 vs. WT4	525.5	-94.74 to 1146	No	ns	0.153
	WT0 vs. YT0	30.8	-76.63 to 138.2	No	ns	0.991		WT0 vs. YT0	614.9	-5.350 to 1235	No	ns	0.053
	WT0 vs. YT1	110.4	2.973 to 217.8	Yes	*	0.04		WT0 vs. YT1	766	145.8 to 1386	Yes	**	0.007
	WT0 vs. YT2	101.9	-5.494 to 209.4	No	ns	0.074		WT0 vs. YT2	783.4	163.2 to 1404	Yes	**	0.005
	WT0 vs. YT3	174.3	66.89 to 281.8	Yes	***	<.001		WT0 vs. YT3	1011	390.8 to 1631	Yes	***	<.001
	WT0 vs. YT4	122	14.54 to 229.4	Yes	*	0.016		WT0 vs. YT4	800.1	179.9 to 1420	Yes	**	0.004
	WT1 vs. WT2	-25.91	-133.3 to 81.53	No	ns	0.998		WT1 vs. WT2	-253.6	-873.8 to 366.6	No	ns	0.919
	WT1 vs. WT3	77.73	-29.70 to 185.2	No	ns	0.324		WT1 vs. WT3	132.5	-487.8 to 752.7	No	ns	>.999
	WT1 vs. WT4	26.87	-80.56 to 134.3	No	ns	0.997		WT1 vs. WT4	59	-561.2 to 679.2	No	ns	>.999
	WT1 vs. YT0	30.16	-77.27 to 137.6	No	ns	0.993		WT1 vs. YT0	148.4	-471.8 to 768.6	No	ns	0.998
	WT1 vs. YT1	109.8	2.331 to 217.2	Yes	*	0.042		WT1 vs. YT1	299.5	-320.7 to 919.8	No	ns	0.814
	WT1 vs. YT2	101.3	-6.135 to 208.7	No	ns	0.077		WT1 vs. YT2	317	-303.3 to 937.2	No	ns	0.763
	WT1 vs. YT3	173.7	66.25 to 281.1	Yes	***	<.001		WT1 vs. YT3	544.5	-75.68 to 1165	No	ns	0.124
	WT1 vs. YT4	121.3	13.90 to 228.8	Yes	*	0.017		WT1 vs. YT4	333.6	-286.6 to 953.9	No	ns	0.709
	WT2 vs. WT3	103.6	-3.793 to 211.1	No	ns	0.066		WT2 vs. WT3	386	-234.2 to 1006	No	ns	0.526
	WT2 vs. WT4	52.78	-54.65 to 160.2	No	ns	0.8		WT2 vs. WT4	312.6	-307.6 to 932.8	No	ns	0.776
	WT2 vs. YT0	56.07	-51.36 to 163.5	No	ns	0.742		WT2 vs. YT0	402	-218.2 to 1022	No	ns	0.471
	WT2 vs. YT1	135.7	28.24 to 243.1	Yes	**	0.005		WT2 vs. YT1	553.1	-67.08 to 1173	No	ns	0.112
	WT2 vs. YT2	127.2	19.77 to 234.6	Yes	*	0.011		WT2 vs. YT2	570.6	-49.67 to 1191	No	ns	0.092
	WT2 vs. YT3	199.6	92.16 to 307.0	Yes	***	<.001		WT2 vs. YT3	798.1	177.9 to 1418	Yes	**	0.004
	WT2 vs. YT4	147.2	39.81 to 254.7	Yes	**	0.002		WT2 vs. YT4	587.2	-33.00 to 1207	No	ns	0.075
	WT3 vs. WT4	-50.86	-158.3 to 56.57	No	ns	0.831		WT3 vs. WT4	-73.45	-693.7 to 546.8	No	ns	>.999
	WT3 vs. YT0	-47.57	-155.0 to 59.86	No	ns	0.877		WT3 vs. YT0	15.94	-604.3 to 636.2	No	ns	>.999
	WT3 vs. YT1	32.03	-75.40 to 139.5	No	ns	0.989		WT3 vs. YT1	167.1	-453.1 to 787.3	No	ns	0.995
	WT3 vs. YT2	23.56	-83.87 to 131.0	No	ns	0.999		WT3 vs. YT2	184.5	-435.7 to 804.7	No	ns	0.989
	WT3 vs. YT3	95.95	-11.48 to 203.4	No	ns	0.111		WT3 vs. YT3	412.1	-208.1 to 1032	No	ns	0.438
	WT3 vs. YT4	43.6	-63.83 to 151.0	No	ns	0.923		WT3 vs. YT4	201.2	-419.1 to 821.4	No	ns	0.98
	WT4 vs. YT0	3.287	-104.1 to 110.7	No	ns	>.999		WT4 vs. YT0	89.39	-530.8 to 709.6	No	ns	>.999
	WT4 vs. YT1	82.89	-24.54 to 190.3	No	ns	0.247		WT4 vs. YT1	240.6	-379.7 to 860.8	No	ns	0.94
	WT4 vs. YT2	74.42	-33.01 to 181.9	No	ns	0.381		WT4 vs. YT2	258	-362.3 to 878.2	No	ns	0.912
	WT4 vs. YT3	146.8	39.38 to 254.2	Yes	**	0.002		WT4 vs. YT3	485.5	-134.7 to 1106	No	ns	0.231
	WT4 vs. YT4	94.46	-12.98 to 201.9	No	ns	0.123		WT4 vs. YT4	274.6	-345.6 to 894.9	No	ns	0.878
	YT0 vs. YT1	79.6	-27.83 to 187.0	No	ns	0.295		YT0 vs. YT1	151.2	-469.1 to 771.4	No	ns	0.997
	YT0 vs. YT2	71.14	-36.30 to 178.6	No	ns	0.442		YT0 vs. YT2	168.6	-451.7 to 788.8	No	ns	0.994
	YT0 vs. YT3	143.5	36.09 to 251.0	Yes	**	0.003		YT0 vs. YT3	396.2	-224.1 to 1016	No	ns	0.491
	YT0 vs. YT4	91.17	-16.26 to 198.6	No	ns	0.151		YT0 vs. YT4	185.2	-435.0 to 805.5	No	ns	0.989
	YT1 vs. YT2	-8.467	-115.9 to 98.97	No	ns	>.999		YT1 vs. YT2	17.41	-602.8 to 637.6	No	ns	>.999
	YT1 vs. YT3	63.92	-43.51 to 171.4	No	ns	0.587		YT1 vs. YT3	245	-375.2 to 865.2	No	ns	0.934
	YT1 vs. YT4	11.57	-95.87 to 119.0	No	ns	>.999		YT1 vs. YT4	34.08	-586.1 to 654.3	No	ns	>.999
	YT2 vs. YT3	72.38	-35.05 to 179.8	No	ns	0.419		YT2 vs. YT3	227.6	-392.6 to 847.8	No	ns	0.957
	YT2 vs. YT4	20.03	-87.40 to 127.5	No	ns	>.999		YT2 vs. YT4	16.67	-603.6 to 636.9	No	ns	>.999
	YT3 vs. YT4	-52.35	-159.8 to 55.08	No	ns	0.807		YT3 vs. YT4	-210.9	-831.1 to 409.3	No	ns	0.973
	PC41:6							PE34:3
	Tukey's multiple comparisons test	Mean Diff.	95.00% CI of diff.	Significant?	Summary	Adjusted P Value		Tukey's multiple comparisons test	Mean Diff.	95.00% CI of diff.	Significant?	Summary	Adjusted P Value
	WT0 vs. WT1	28.86	-63.21 to 120.9	No	ns	0.984		WT0 vs. WT1	-220.5	-868.3 to 427.3	No	ns	0.973
	WT0 vs. WT2	4.683	-87.39 to 96.76	No	ns	>.999		WT0 vs. WT2	-473.8	-1122 to 174.0	No	ns	0.311
	WT0 vs. WT3	81.2	-10.88 to 173.3	No	ns	0.12		WT0 vs. WT3	-100.1	-747.8 to 547.7	No	ns	>.999
	WT0 vs. WT4	71.56	-20.51 to 163.6	No	ns	0.239		WT0 vs. WT4	57.39	-590.4 to 705.2	No	ns	>.999
	WT0 vs. YT0	133.7	41.66 to 225.8	Yes	***	<.001		WT0 vs. YT0	12.72	-635.1 to 660.5	No	ns	>.999
	WT0 vs. YT1	102.5	10.46 to 194.6	Yes	*	0.02		WT0 vs. YT1	143.2	-504.6 to 791.0	No	ns	0.999
	WT0 vs. YT2	114.8	22.76 to 206.9	Yes	**	0.006		WT0 vs. YT2	248.3	-399.5 to 896.1	No	ns	0.944
	WT0 vs. YT3	180.2	88.13 to 272.3	Yes	***	<.001		WT0 vs. YT3	383	-264.7 to 1031	No	ns	0.594
	WT0 vs. YT4	112.9	20.82 to 205.0	Yes	**	0.007		WT0 vs. YT4	436.1	-211.7 to 1084	No	ns	0.42
	WT1 vs. WT2	-24.18	-116.3 to 67.89	No	ns	0.995		WT1 vs. WT2	-253.2	-901.0 to 394.6	No	ns	0.937
	WT1 vs. WT3	52.33	-39.74 to 144.4	No	ns	0.645		WT1 vs. WT3	120.5	-527.3 to 768.3	No	ns	>.999
	WT1 vs. WT4	42.7	-49.37 to 134.8	No	ns	0.846		WT1 vs. WT4	277.9	-369.9 to 925.7	No	ns	0.896
	WT1 vs. YT0	104.9	12.80 to 196.9	Yes	*	0.016		WT1 vs. YT0	233.2	-414.5 to 881.0	No	ns	0.962
	WT1 vs. YT1	73.67	-18.41 to 165.7	No	ns	0.207		WT1 vs. YT1	363.7	-284.0 to 1012	No	ns	0.659
	WT1 vs. YT2	85.97	-6.101 to 178.0	No	ns	0.083		WT1 vs. YT2	468.8	-178.9 to 1117	No	ns	0.324
	WT1 vs. YT3	151.3	59.26 to 243.4	Yes	***	<.001		WT1 vs. YT3	603.6	-44.20 to 1251	No	ns	0.084
	WT1 vs. YT4	84.02	-8.050 to 176.1	No	ns	0.097		WT1 vs. YT4	656.6	8.840 to 1304	Yes	*	0.045
	WT2 vs. WT3	76.51	-15.56 to 168.6	No	ns	0.17		WT2 vs. WT3	373.7	-274.1 to 1021	No	ns	0.626
	WT2 vs. WT4	66.88	-25.19 to 159.0	No	ns	0.319		WT2 vs. WT4	531.1	-116.6 to 1179	No	ns	0.183
	WT2 vs. YT0	129.1	36.98 to 221.1	Yes	**	0.002		WT2 vs. YT0	486.5	-161.3 to 1134	No	ns	0.278
	WT2 vs. YT1	97.85	5.774 to 189.9	Yes	*	0.03		WT2 vs. YT1	617	-30.82 to 1265	No	ns	0.072
	WT2 vs. YT2	110.2	18.08 to 202.2	Yes	**	0.01		WT2 vs. YT2	722.1	74.28 to 1370	Yes	*	0.02
	WT2 vs. YT3	175.5	83.44 to 267.6	Yes	***	<.001		WT2 vs. YT3	856.8	209.0 to 1505	Yes	**	0.003
	WT2 vs. YT4	108.2	16.13 to 200.3	Yes	*	0.012		WT2 vs. YT4	909.8	262.1 to 1558	Yes	**	0.001
	WT3 vs. WT4	-9.633	-101.7 to 82.44	No	ns	>.999		WT3 vs. WT4	157.4	-490.3 to 805.2	No	ns	0.997
	WT3 vs. YT0	52.54	-39.53 to 144.6	No	ns	0.64		WT3 vs. YT0	112.8	-535.0 to 760.5	No	ns	>.999
	WT3 vs. YT1	21.33	-70.74 to 113.4	No	ns	0.998		WT3 vs. YT1	243.3	-404.5 to 891.0	No	ns	0.95
	WT3 vs. YT2	33.64	-58.43 to 125.7	No	ns	0.958		WT3 vs. YT2	348.4	-299.4 to 996.1	No	ns	0.709
	WT3 vs. YT3	99	6.929 to 191.1	Yes	*	0.027		WT3 vs. YT3	483.1	-164.7 to 1131	No	ns	0.287
	WT3 vs. YT4	31.69	-60.38 to 123.8	No	ns	0.971		WT3 vs. YT4	536.1	-111.6 to 1184	No	ns	0.174
	WT4 vs. YT0	62.17	-29.90 to 154.2	No	ns	0.416		WT4 vs. YT0	-44.68	-692.5 to 603.1	No	ns	>.999
	WT4 vs. YT1	30.97	-61.11 to 123.0	No	ns	0.975		WT4 vs. YT1	85.82	-562.0 to 733.6	No	ns	>.999
	WT4 vs. YT2	43.27	-48.80 to 135.3	No	ns	0.836		WT4 vs. YT2	190.9	-456.9 to 838.7	No	ns	0.99
	WT4 vs. YT3	108.6	16.56 to 200.7	Yes	*	0.011		WT4 vs. YT3	325.7	-322.1 to 973.4	No	ns	0.779
	WT4 vs. YT4	41.32	-50.75 to 133.4	No	ns	0.869		WT4 vs. YT4	378.7	-269.1 to 1026	No	ns	0.609
	YT0 vs. YT1	-31.21	-123.3 to 60.87	No	ns	0.974		YT0 vs. YT1	130.5	-517.3 to 778.3	No	ns	>.999
	YT0 vs. YT2	-18.9	-111.0 to 73.17	No	ns	>.999		YT0 vs. YT2	235.6	-412.2 to 883.4	No	ns	0.959
	YT0 vs. YT3	46.46	-45.61 to 138.5	No	ns	0.775		YT0 vs. YT3	370.3	-277.4 to 1018	No	ns	0.637
	YT0 vs. YT4	-20.85	-112.9 to 71.23	No	ns	0.999		YT0 vs. YT4	423.4	-224.4 to 1071	No	ns	0.46
	YT1 vs. YT2	12.31	-79.77 to 104.4	No	ns	>.999		YT1 vs. YT2	105.1	-542.7 to 752.9	No	ns	>.999
	YT1 vs. YT3	77.67	-14.40 to 169.7	No	ns	0.157		YT1 vs. YT3	239.8	-407.9 to 887.6	No	ns	0.954
	YT1 vs. YT4	10.36	-81.72 to 102.4	No	ns	>.999		YT1 vs. YT4	292.9	-354.9 to 940.7	No	ns	0.864
	YT2 vs. YT3	65.36	-26.71 to 157.4	No	ns	0.349		YT2 vs. YT3	134.7	-513.0 to 782.5	No	ns	>.999
	YT2 vs. YT4	-1.948	-94.02 to 90.13	No	ns	>.999		YT2 vs. YT4	187.8	-460.0 to 835.6	No	ns	0.991
	YT3 vs. YT4	-67.31	-159.4 to 24.76	No	ns	0.311		YT3 vs. YT4	53.04	-594.7 to 700.8	No	ns	>.999
	PE36:4							PE36:6
	Tukey's multiple comparisons test	Mean Diff.	95.00% CI of diff.	Significant?	Summary	Adjusted P Value		Tukey's multiple comparisons test	Mean Diff.	95.00% CI of diff.	Significant?	Summary	Adjusted P Value
	WT0 vs. WT1	71.55	-179.5 to 322.6	No	ns	0.992		WT0 vs. WT1	-138.3	-417.4 to 140.8	No	ns	0.792
	WT0 vs. WT2	-21.94	-272.9 to 229.1	No	ns	>.999		WT0 vs. WT2	-206.8	-485.9 to 72.26	No	ns	0.295
	WT0 vs. WT3	-154.2	-405.2 to 96.79	No	ns	0.544		WT0 vs. WT3	-8.641	-287.7 to 270.4	No	ns	>.999
	WT0 vs. WT4	-137.3	-388.3 to 113.7	No	ns	0.69		WT0 vs. WT4	46.49	-232.6 to 325.6	No	ns	>.999
	WT0 vs. YT0	-69.65	-320.7 to 181.4	No	ns	0.993		WT0 vs. YT0	61.33	-217.7 to 340.4	No	ns	0.999
	WT0 vs. YT1	-187.7	-438.7 to 63.31	No	ns	0.284		WT0 vs. YT1	93.75	-185.3 to 372.8	No	ns	0.975
	WT0 vs. YT2	-148.1	-399.1 to 103.0	No	ns	0.598		WT0 vs. YT2	127.8	-151.3 to 406.8	No	ns	0.856
	WT0 vs. YT3	-230.9	-481.9 to 20.12	No	ns	0.092		WT0 vs. YT3	226.5	-52.56 to 505.6	No	ns	0.193
	WT0 vs. YT4	-230.3	-481.3 to 20.73	No	ns	0.093		WT0 vs. YT4	238.7	-40.37 to 517.8	No	ns	0.145
	WT1 vs. WT2	-93.5	-344.5 to 157.5	No	ns	0.953		WT1 vs. WT2	-68.5	-347.6 to 210.6	No	ns	0.997
	WT1 vs. WT3	-225.8	-476.8 to 25.24	No	ns	0.106		WT1 vs. WT3	129.7	-149.4 to 408.7	No	ns	0.845
	WT1 vs. WT4	-208.9	-459.9 to 42.15	No	ns	0.169		WT1 vs. WT4	184.8	-94.28 to 463.9	No	ns	0.442
	WT1 vs. YT0	-141.2	-392.2 to 109.8	No	ns	0.657		WT1 vs. YT0	199.6	-79.43 to 478.7	No	ns	0.339
	WT1 vs. YT1	-259.3	-510.3 to -8.247	Yes	*	0.039		WT1 vs. YT1	232	-47.02 to 511.1	No	ns	0.17
	WT1 vs. YT2	-219.6	-470.6 to 31.40	No	ns	0.126		WT1 vs. YT2	266.1	-13.00 to 545.1	No	ns	0.072
	WT1 vs. YT3	-302.4	-553.4 to -51.43	Yes	**	0.009		WT1 vs. YT3	364.8	85.74 to 643.9	Yes	**	0.004
	WT1 vs. YT4	-301.8	-552.8 to -50.82	Yes	**	0.009		WT1 vs. YT4	377	97.93 to 656.1	Yes	**	0.002
	WT2 vs. WT3	-132.3	-383.3 to 118.7	No	ns	0.732		WT2 vs. WT3	198.2	-80.90 to 477.2	No	ns	0.349
	WT2 vs. WT4	-115.4	-366.4 to 135.6	No	ns	0.853		WT2 vs. WT4	253.3	-25.77 to 532.4	No	ns	0.1
	WT2 vs. YT0	-47.71	-298.7 to 203.3	No	ns	>.999		WT2 vs. YT0	268.1	-10.93 to 547.2	No	ns	0.068
	WT2 vs. YT1	-165.8	-416.8 to 85.25	No	ns	0.446		WT2 vs. YT1	300.6	21.49 to 579.6	Yes	*	0.027
	WT2 vs. YT2	-126.1	-377.1 to 124.9	No	ns	0.779		WT2 vs. YT2	334.6	55.50 to 613.6	Yes	**	0.01
	WT2 vs. YT3	-208.9	-459.9 to 42.07	No	ns	0.169		WT2 vs. YT3	433.3	154.2 to 712.4	Yes	***	<.001
	WT2 vs. YT4	-208.3	-459.3 to 42.67	No	ns	0.171		WT2 vs. YT4	445.5	166.4 to 724.6	Yes	***	<.001
	WT3 vs. WT4	16.91	-234.1 to 267.9	No	ns	>.999		WT3 vs. WT4	55.13	-223.9 to 334.2	No	ns	>.999
	WT3 vs. YT0	84.56	-166.4 to 335.6	No	ns	0.975		WT3 vs. YT0	69.97	-209.1 to 349.0	No	ns	0.997
	WT3 vs. YT1	-33.48	-284.5 to 217.5	No	ns	>.999		WT3 vs. YT1	102.4	-176.7 to 381.5	No	ns	0.957
	WT3 vs. YT2	6.162	-244.8 to 257.2	No	ns	>.999		WT3 vs. YT2	136.4	-142.7 to 415.5	No	ns	0.804
	WT3 vs. YT3	-76.67	-327.7 to 174.3	No	ns	0.987		WT3 vs. YT3	235.1	-43.92 to 514.2	No	ns	0.158
	WT3 vs. YT4	-76.06	-327.1 to 174.9	No	ns	0.987		WT3 vs. YT4	247.3	-31.73 to 526.4	No	ns	0.117
	WT4 vs. YT0	67.65	-183.4 to 318.6	No	ns	0.995		WT4 vs. YT0	14.84	-264.2 to 293.9	No	ns	>.999
	WT4 vs. YT1	-50.4	-301.4 to 200.6	No	ns	>.999		WT4 vs. YT1	47.26	-231.8 to 326.3	No	ns	>.999
	WT4 vs. YT2	-10.75	-261.8 to 240.3	No	ns	>.999		WT4 vs. YT2	81.27	-197.8 to 360.3	No	ns	0.99
	WT4 vs. YT3	-93.58	-344.6 to 157.4	No	ns	0.953		WT4 vs. YT3	180	-99.05 to 459.1	No	ns	0.478
	WT4 vs. YT4	-92.98	-344.0 to 158.0	No	ns	0.954		WT4 vs. YT4	192.2	-86.86 to 471.3	No	ns	0.389
	YT0 vs. YT1	-118	-369.0 to 133.0	No	ns	0.836		YT0 vs. YT1	32.42	-246.6 to 311.5	No	ns	>.999
	YT0 vs. YT2	-78.4	-329.4 to 172.6	No	ns	0.985		YT0 vs. YT2	66.43	-212.6 to 345.5	No	ns	0.998
	YT0 vs. YT3	-161.2	-412.2 to 89.78	No	ns	0.484		YT0 vs. YT3	165.2	-113.9 to 444.2	No	ns	0.593
	YT0 vs. YT4	-160.6	-411.6 to 90.38	No	ns	0.489		YT0 vs. YT4	177.4	-101.7 to 456.4	No	ns	0.498
	YT1 vs. YT2	39.65	-211.4 to 290.7	No	ns	>.999		YT1 vs. YT2	34.01	-245.1 to 313.1	No	ns	>.999
	YT1 vs. YT3	-43.18	-294.2 to 207.8	No	ns	>.999		YT1 vs. YT3	132.8	-146.3 to 411.8	No	ns	0.827
	YT1 vs. YT4	-42.58	-293.6 to 208.4	No	ns	>.999		YT1 vs. YT4	144.9	-134.1 to 424.0	No	ns	0.747
	YT2 vs. YT3	-82.83	-333.8 to 168.2	No	ns	0.978		YT2 vs. YT3	98.74	-180.3 to 377.8	No	ns	0.965
	YT2 vs. YT4	-82.22	-333.2 to 168.8	No	ns	0.979		YT2 vs. YT4	110.9	-168.1 to 390.0	No	ns	0.931
	YT3 vs. YT4	0.6045	-250.4 to 251.6	No	ns	>.999		YT3 vs. YT4	12.19	-266.9 to 291.3	No	ns	>.999
	PE38:3							PE38:6
	Tukey's multiple comparisons test	Mean Diff.	95.00% CI of diff.	Significant?	Summary	Adjusted P Value		Tukey's multiple comparisons test	Mean Diff.	95.00% CI of diff.	Significant?	Summary	Adjusted P Value
	WT0 vs. WT1	9.046	-11.18 to 29.27	No	ns	0.871		WT0 vs. WT1	-6.573	-20.16 to 7.013	No	ns	0.813
	WT0 vs. WT2	-4.198	-24.42 to 16.02	No	ns	>.999		WT0 vs. WT2	-8.374	-21.96 to 5.211	No	ns	0.54
	WT0 vs. WT3	0.3095	-19.91 to 20.53	No	ns	>.999		WT0 vs. WT3	-1.257	-14.84 to 12.33	No	ns	>.999
	WT0 vs. WT4	-7.517	-27.74 to 12.71	No	ns	0.953		WT0 vs. WT4	-0.4765	-14.06 to 13.11	No	ns	>.999
	WT0 vs. YT0	-16.13	-36.35 to 4.094	No	ns	0.211		WT0 vs. YT0	4.122	-9.463 to 17.71	No	ns	0.987
	WT0 vs. YT1	-5.171	-25.39 to 15.05	No	ns	0.996		WT0 vs. YT1	6.206	-7.379 to 19.79	No	ns	0.857
	WT0 vs. YT2	-9.027	-29.25 to 11.19	No	ns	0.872		WT0 vs. YT2	6.514	-7.071 to 20.10	No	ns	0.82
	WT0 vs. YT3	-9.037	-29.26 to 11.18	No	ns	0.872		WT0 vs. YT3	13.88	0.2903 to 27.46	Yes	*	0.042
	WT0 vs. YT4	-4.709	-24.93 to 15.51	No	ns	0.998		WT0 vs. YT4	12.61	-0.9732 to 26.20	No	ns	0.086
	WT1 vs. WT2	-13.24	-33.47 to 6.978	No	ns	0.457		WT1 vs. WT2	-1.801	-15.39 to 11.78	No	ns	>.999
	WT1 vs. WT3	-8.737	-28.96 to 11.49	No	ns	0.892		WT1 vs. WT3	5.316	-8.269 to 18.90	No	ns	0.937
	WT1 vs. WT4	-16.56	-36.78 to 3.659	No	ns	0.184		WT1 vs. WT4	6.096	-7.489 to 19.68	No	ns	0.869
	WT1 vs. YT0	-25.17	-45.40 to -4.952	Yes	**	0.006		WT1 vs. YT0	10.69	-2.890 to 24.28	No	ns	0.224
	WT1 vs. YT1	-14.22	-34.44 to 6.005	No	ns	0.362		WT1 vs. YT1	12.78	-0.8066 to 26.36	No	ns	0.079
	WT1 vs. YT2	-18.07	-38.30 to 2.149	No	ns	0.111		WT1 vs. YT2	13.09	-0.4981 to 26.67	No	ns	0.066
	WT1 vs. YT3	-18.08	-38.31 to 2.139	No	ns	0.11		WT1 vs. YT3	20.45	6.863 to 34.03	Yes	***	<.001
	WT1 vs. YT4	-13.76	-33.98 to 6.467	No	ns	0.406		WT1 vs. YT4	19.18	5.599 to 32.77	Yes	**	0.001
	WT2 vs. WT3	4.508	-15.71 to 24.73	No	ns	0.999		WT2 vs. WT3	7.117	-6.468 to 20.70	No	ns	0.738
	WT2 vs. WT4	-3.318	-23.54 to 16.90	No	ns	>.999		WT2 vs. WT4	7.897	-5.688 to 21.48	No	ns	0.616
	WT2 vs. YT0	-11.93	-32.15 to 8.292	No	ns	0.598		WT2 vs. YT0	12.5	-1.089 to 26.08	No	ns	0.092
	WT2 vs. YT1	-0.9725	-21.19 to 19.25	No	ns	>.999		WT2 vs. YT1	14.58	0.9945 to 28.16	Yes	*	0.028
	WT2 vs. YT2	-4.829	-25.05 to 15.39	No	ns	0.998		WT2 vs. YT2	14.89	1.303 to 28.47	Yes	*	0.023
	WT2 vs. YT3	-4.839	-25.06 to 15.38	No	ns	0.998		WT2 vs. YT3	22.25	8.664 to 35.83	Yes	***	<.001
	WT2 vs. YT4	-0.5106	-20.73 to 19.71	No	ns	>.999		WT2 vs. YT4	20.99	7.401 to 34.57	Yes	***	<.001
	WT3 vs. WT4	-7.826	-28.05 to 12.40	No	ns	0.941		WT3 vs. WT4	0.7804	-12.80 to 14.37	No	ns	>.999
	WT3 vs. YT0	-16.44	-36.66 to 3.784	No	ns	0.191		WT3 vs. YT0	5.379	-8.206 to 18.96	No	ns	0.933
	WT3 vs. YT1	-5.48	-25.70 to 14.74	No	ns	0.994		WT3 vs. YT1	7.463	-6.122 to 21.05	No	ns	0.685
	WT3 vs. YT2	-9.337	-29.56 to 10.89	No	ns	0.85		WT3 vs. YT2	7.771	-5.814 to 21.36	No	ns	0.637
	WT3 vs. YT3	-9.347	-29.57 to 10.88	No	ns	0.849		WT3 vs. YT3	15.13	1.547 to 28.72	Yes	*	0.02
	WT3 vs. YT4	-5.019	-25.24 to 15.20	No	ns	0.997		WT3 vs. YT4	13.87	0.2837 to 27.45	Yes	*	0.042
	WT4 vs. YT0	-8.611	-28.83 to 11.61	No	ns	0.9		WT4 vs. YT0	4.599	-8.986 to 18.18	No	ns	0.974
	WT4 vs. YT1	2.346	-17.88 to 22.57	No	ns	>.999		WT4 vs. YT1	6.682	-6.903 to 20.27	No	ns	0.799
	WT4 vs. YT2	-1.51	-21.73 to 18.71	No	ns	>.999		WT4 vs. YT2	6.991	-6.594 to 20.58	No	ns	0.756
	WT4 vs. YT3	-1.521	-21.74 to 18.70	No	ns	>.999		WT4 vs. YT3	14.35	0.7668 to 27.94	Yes	*	0.032
	WT4 vs. YT4	2.808	-17.41 to 23.03	No	ns	>.999		WT4 vs. YT4	13.09	-0.4967 to 26.67	No	ns	0.066
	YT0 vs. YT1	10.96	-9.265 to 31.18	No	ns	0.701		YT0 vs. YT1	2.084	-11.50 to 15.67	No	ns	>.999
	YT0 vs. YT2	7.101	-13.12 to 27.32	No	ns	0.967		YT0 vs. YT2	2.392	-11.19 to 15.98	No	ns	>.999
	YT0 vs. YT3	7.091	-13.13 to 27.31	No	ns	0.967		YT0 vs. YT3	9.753	-3.832 to 23.34	No	ns	0.334
	YT0 vs. YT4	11.42	-8.803 to 31.64	No	ns	0.653		YT0 vs. YT4	8.49	-5.095 to 22.07	No	ns	0.521
	YT1 vs. YT2	-3.856	-24.08 to 16.37	No	ns	>.999		YT1 vs. YT2	0.3085	-13.28 to 13.89	No	ns	>.999
	YT1 vs. YT3	-3.867	-24.09 to 16.36	No	ns	>.999		YT1 vs. YT3	7.669	-5.916 to 21.25	No	ns	0.653
	YT1 vs. YT4	0.4618	-19.76 to 20.68	No	ns	>.999		YT1 vs. YT4	6.406	-7.179 to 19.99	No	ns	0.834
	YT2 vs. YT3	-0.01037	-20.23 to 20.21	No	ns	>.999		YT2 vs. YT3	7.361	-6.224 to 20.95	No	ns	0.701
	YT2 vs. YT4	4.318	-15.90 to 24.54	No	ns	>.999		YT2 vs. YT4	6.097	-7.488 to 19.68	No	ns	0.869
	YT3 vs. YT4	4.328	-15.89 to 24.55	No	ns	>.999		YT3 vs. YT4	-1.263	-14.85 to 12.32	No	ns	>.999
	PE40:10							PG32:0
	Tukey's multiple comparisons test	Mean Diff.	95.00% CI of diff.	Significant?	Summary	Adjusted P Value		Tukey's multiple comparisons test	Mean Diff.	95.00% CI of diff.	Significant?	Summary	Adjusted P Value
	WT0 vs. WT1	37.09	-129.7 to 203.9	No	ns	0.999		WT0 vs. WT1	-7.813	-111.4 to 95.75	No	ns	>.999
	WT0 vs. WT2	-38.09	-204.9 to 128.7	No	ns	0.998		WT0 vs. WT2	-42.08	-145.6 to 61.48	No	ns	0.922
	WT0 vs. WT3	69.37	-97.42 to 236.2	No	ns	0.912		WT0 vs. WT3	-17.46	-121.0 to 86.10	No	ns	>.999
	WT0 vs. WT4	70.24	-96.55 to 237.0	No	ns	0.906		WT0 vs. WT4	-63.55	-167.1 to 40.01	No	ns	0.546
	WT0 vs. YT0	105.3	-61.51 to 272.1	No	ns	0.508		WT0 vs. YT0	-33.76	-137.3 to 69.80	No	ns	0.98
	WT0 vs. YT1	125.1	-41.74 to 291.8	No	ns	0.28		WT0 vs. YT1	19.07	-84.49 to 122.6	No	ns	>.999
	WT0 vs. YT2	157.7	-9.049 to 324.5	No	ns	0.076		WT0 vs. YT2	24.09	-79.47 to 127.7	No	ns	0.998
	WT0 vs. YT3	191.5	24.72 to 358.3	Yes	*	0.015		WT0 vs. YT3	93.36	-10.20 to 196.9	No	ns	0.105
	WT0 vs. YT4	186.7	19.93 to 353.5	Yes	*	0.019		WT0 vs. YT4	65.43	-38.13 to 169.0	No	ns	0.506
	WT1 vs. WT2	-75.19	-242.0 to 91.60	No	ns	0.866		WT1 vs. WT2	-34.26	-137.8 to 69.30	No	ns	0.977
	WT1 vs. WT3	32.28	-134.5 to 199.1	No	ns	>.999		WT1 vs. WT3	-9.648	-113.2 to 93.91	No	ns	>.999
	WT1 vs. WT4	33.15	-133.6 to 199.9	No	ns	>.999		WT1 vs. WT4	-55.74	-159.3 to 47.82	No	ns	0.708
	WT1 vs. YT0	68.18	-98.61 to 235.0	No	ns	0.92		WT1 vs. YT0	-25.94	-129.5 to 77.61	No	ns	0.997
	WT1 vs. YT1	87.96	-78.83 to 254.8	No	ns	0.731		WT1 vs. YT1	26.88	-76.68 to 130.4	No	ns	0.996
	WT1 vs. YT2	120.6	-46.14 to 287.4	No	ns	0.325		WT1 vs. YT2	31.91	-71.65 to 135.5	No	ns	0.986
	WT1 vs. YT3	154.4	-12.37 to 321.2	No	ns	0.088		WT1 vs. YT3	101.2	-2.387 to 204.7	No	ns	0.06
	WT1 vs. YT4	149.6	-17.16 to 316.4	No	ns	0.108		WT1 vs. YT4	73.25	-30.31 to 176.8	No	ns	0.354
	WT2 vs. WT3	107.5	-59.33 to 274.3	No	ns	0.48		WT2 vs. WT3	24.62	-78.94 to 128.2	No	ns	0.998
	WT2 vs. WT4	108.3	-58.46 to 275.1	No	ns	0.469		WT2 vs. WT4	-21.48	-125.0 to 82.08	No	ns	>.999
	WT2 vs. YT0	143.4	-23.42 to 310.2	No	ns	0.141		WT2 vs. YT0	8.319	-95.24 to 111.9	No	ns	>.999
	WT2 vs. YT1	163.1	-3.643 to 329.9	No	ns	0.059		WT2 vs. YT1	61.15	-42.41 to 164.7	No	ns	0.596
	WT2 vs. YT2	195.8	29.05 to 362.6	Yes	*	0.012		WT2 vs. YT2	66.17	-37.39 to 169.7	No	ns	0.491
	WT2 vs. YT3	229.6	62.82 to 396.4	Yes	**	0.002		WT2 vs. YT3	135.4	31.88 to 239.0	Yes	**	0.004
	WT2 vs. YT4	224.8	58.03 to 391.6	Yes	**	0.003		WT2 vs. YT4	107.5	3.950 to 211.1	Yes	*	0.037
	WT3 vs. WT4	0.8697	-165.9 to 167.7	No	ns	>.999		WT3 vs. WT4	-46.09	-149.7 to 57.47	No	ns	0.874
	WT3 vs. YT0	35.91	-130.9 to 202.7	No	ns	0.999		WT3 vs. YT0	-16.3	-119.9 to 87.26	No	ns	>.999
	WT3 vs. YT1	55.69	-111.1 to 222.5	No	ns	0.976		WT3 vs. YT1	36.53	-67.03 to 140.1	No	ns	0.966
	WT3 vs. YT2	88.37	-78.42 to 255.2	No	ns	0.726		WT3 vs. YT2	41.55	-62.01 to 145.1	No	ns	0.927
	WT3 vs. YT3	122.1	-44.64 to 288.9	No	ns	0.309		WT3 vs. YT3	110.8	7.261 to 214.4	Yes	*	0.028
	WT3 vs. YT4	117.4	-49.44 to 284.1	No	ns	0.361		WT3 vs. YT4	82.89	-20.67 to 186.5	No	ns	0.207
	WT4 vs. YT0	35.04	-131.8 to 201.8	No	ns	>.999		WT4 vs. YT0	29.8	-73.76 to 133.4	No	ns	0.991
	WT4 vs. YT1	54.82	-112.0 to 221.6	No	ns	0.978		WT4 vs. YT1	82.62	-20.94 to 186.2	No	ns	0.21
	WT4 vs. YT2	87.5	-79.29 to 254.3	No	ns	0.736		WT4 vs. YT2	87.65	-15.91 to 191.2	No	ns	0.154
	WT4 vs. YT3	121.3	-45.51 to 288.1	No	ns	0.318		WT4 vs. YT3	156.9	53.35 to 260.5	Yes	***	<.001
	WT4 vs. YT4	116.5	-50.30 to 283.3	No	ns	0.37		WT4 vs. YT4	129	25.43 to 232.5	Yes	**	0.006
	YT0 vs. YT1	19.78	-147.0 to 186.6	No	ns	>.999		YT0 vs. YT1	52.83	-50.73 to 156.4	No	ns	0.765
	YT0 vs. YT2	52.47	-114.3 to 219.3	No	ns	0.984		YT0 vs. YT2	57.85	-45.71 to 161.4	No	ns	0.666
	YT0 vs. YT3	86.24	-80.55 to 253.0	No	ns	0.751		YT0 vs. YT3	127.1	23.56 to 230.7	Yes	**	0.007
	YT0 vs. YT4	81.45	-85.34 to 248.2	No	ns	0.805		YT0 vs. YT4	99.19	-4.369 to 202.7	No	ns	0.069
	YT1 vs. YT2	32.69	-134.1 to 199.5	No	ns	>.999		YT1 vs. YT2	5.024	-98.53 to 108.6	No	ns	>.999
	YT1 vs. YT3	66.46	-100.3 to 233.3	No	ns	0.93		YT1 vs. YT3	74.29	-29.27 to 177.8	No	ns	0.335
	YT1 vs. YT4	61.67	-105.1 to 228.5	No	ns	0.955		YT1 vs. YT4	46.36	-57.20 to 149.9	No	ns	0.871
	YT2 vs. YT3	33.77	-133.0 to 200.6	No	ns	>.999		YT2 vs. YT3	69.27	-34.29 to 172.8	No	ns	0.428
	YT2 vs. YT4	28.98	-137.8 to 195.8	No	ns	>.999		YT2 vs. YT4	41.34	-62.22 to 144.9	No	ns	0.929
	YT3 vs. YT4	-4.791	-171.6 to 162.0	No	ns	>.999		YT3 vs. YT4	-27.93	-131.5 to 75.63	No	ns	0.994
	PG32:1							PG34:1
	Tukey's multiple comparisons test	Mean Diff.	95.00% CI of diff.	Significant?	Summary	Adjusted P Value		Tukey's multiple comparisons test	Mean Diff.	95.00% CI of diff.	Significant?	Summary	Adjusted P Value
	WT0 vs. WT1	20.72	-277.6 to 319.1	No	ns	>.999		WT0 vs. WT1	-413.7	-2528 to 1701	No	ns	>.999
	WT0 vs. WT2	15.48	-282.9 to 313.8	No	ns	>.999		WT0 vs. WT2	-1685	-3800 to 429.1	No	ns	0.211
	WT0 vs. WT3	110.7	-187.7 to 409.0	No	ns	0.954		WT0 vs. WT3	-3132	-5246 to -1017	Yes	***	<.001
	WT0 vs. WT4	128.1	-170.2 to 426.5	No	ns	0.895		WT0 vs. WT4	-3649	-5764 to -1535	Yes	***	<.001
	WT0 vs. YT0	-199.1	-497.5 to 99.25	No	ns	0.432		WT0 vs. YT0	-1486	-3600 to 628.9	No	ns	0.363
	WT0 vs. YT1	5.995	-292.4 to 304.4	No	ns	>.999		WT0 vs. YT1	-2490	-4604 to -375.3	Yes	*	0.011
	WT0 vs. YT2	20.52	-277.8 to 318.9	No	ns	>.999		WT0 vs. YT2	-2318	-4432 to -203.6	Yes	*	0.023
	WT0 vs. YT3	135.9	-162.5 to 434.2	No	ns	0.859		WT0 vs. YT3	-2160	-4275 to -45.78	Yes	*	0.042
	WT0 vs. YT4	143.2	-155.2 to 441.5	No	ns	0.82		WT0 vs. YT4	-2640	-4755 to -525.9	Yes	**	0.006
	WT1 vs. WT2	-5.236	-303.6 to 293.1	No	ns	>.999		WT1 vs. WT2	-1272	-3386 to 842.8	No	ns	0.572
	WT1 vs. WT3	89.94	-208.4 to 388.3	No	ns	0.988		WT1 vs. WT3	-2718	-4833 to -603.7	Yes	**	0.004
	WT1 vs. WT4	107.4	-190.9 to 405.8	No	ns	0.962		WT1 vs. WT4	-3236	-5350 to -1121	Yes	***	<.001
	WT1 vs. YT0	-219.8	-518.2 to 78.53	No	ns	0.302		WT1 vs. YT0	-1072	-3186 to 1043	No	ns	0.771
	WT1 vs. YT1	-14.73	-313.1 to 283.6	No	ns	>.999		WT1 vs. YT1	-2076	-4190 to 38.44	No	ns	0.058
	WT1 vs. YT2	-0.204	-298.6 to 298.2	No	ns	>.999		WT1 vs. YT2	-1904	-4019 to 210.1	No	ns	0.105
	WT1 vs. YT3	115.2	-183.2 to 413.5	No	ns	0.942		WT1 vs. YT3	-1746	-3861 to 367.9	No	ns	0.176
	WT1 vs. YT4	122.4	-175.9 to 420.8	No	ns	0.918		WT1 vs. YT4	-2227	-4341 to -112.1	Yes	*	0.033
	WT2 vs. WT3	95.18	-203.2 to 393.5	No	ns	0.982		WT2 vs. WT3	-1447	-3561 to 667.9	No	ns	0.398
	WT2 vs. WT4	112.7	-185.7 to 411.0	No	ns	0.949		WT2 vs. WT4	-1964	-4079 to 150.3	No	ns	0.086
	WT2 vs. YT0	-214.6	-513.0 to 83.76	No	ns	0.332		WT2 vs. YT0	199.8	-1915 to 2314	No	ns	>.999
	WT2 vs. YT1	-9.489	-307.9 to 288.9	No	ns	>.999		WT2 vs. YT1	-804.4	-2919 to 1310	No	ns	0.947
	WT2 vs. YT2	5.032	-293.3 to 303.4	No	ns	>.999		WT2 vs. YT2	-632.7	-2747 to 1482	No	ns	0.988
	WT2 vs. YT3	120.4	-178.0 to 418.8	No	ns	0.925		WT2 vs. YT3	-474.9	-2589 to 1640	No	ns	0.999
	WT2 vs. YT4	127.7	-170.7 to 426.0	No	ns	0.897		WT2 vs. YT4	-955	-3069 to 1159	No	ns	0.865
	WT3 vs. WT4	17.49	-280.9 to 315.9	No	ns	>.999		WT3 vs. WT4	-517.6	-2632 to 1597	No	ns	0.997
	WT3 vs. YT0	-309.8	-608.1 to -11.41	Yes	*	0.037		WT3 vs. YT0	1646	-468.1 to 3761	No	ns	0.237
	WT3 vs. YT1	-104.7	-403.0 to 193.7	No	ns	0.967		WT3 vs. YT1	642.1	-1472 to 2757	No	ns	0.987
	WT3 vs. YT2	-90.14	-388.5 to 208.2	No	ns	0.988		WT3 vs. YT2	813.8	-1301 to 2928	No	ns	0.943
	WT3 vs. YT3	25.22	-273.1 to 323.6	No	ns	>.999		WT3 vs. YT3	971.6	-1143 to 3086	No	ns	0.853
	WT3 vs. YT4	32.5	-265.9 to 330.9	No	ns	>.999		WT3 vs. YT4	491.6	-1623 to 2606	No	ns	0.998
	WT4 vs. YT0	-327.3	-625.6 to -28.90	Yes	*	0.023		WT4 vs. YT0	2164	49.49 to 4278	Yes	*	0.042
	WT4 vs. YT1	-122.2	-420.5 to 176.2	No	ns	0.919		WT4 vs. YT1	1160	-954.7 to 3274	No	ns	0.687
	WT4 vs. YT2	-107.6	-406.0 to 190.7	No	ns	0.961		WT4 vs. YT2	1331	-783.0 to 3446	No	ns	0.511
	WT4 vs. YT3	7.73	-290.6 to 306.1	No	ns	>.999		WT4 vs. YT3	1489	-625.2 to 3604	No	ns	0.359
	WT4 vs. YT4	15.01	-283.4 to 313.4	No	ns	>.999		WT4 vs. YT4	1009	-1105 to 3124	No	ns	0.824
	YT0 vs. YT1	205.1	-93.25 to 503.5	No	ns	0.391		YT0 vs. YT1	-1004	-3119 to 1110	No	ns	0.828
	YT0 vs. YT2	219.6	-78.73 to 518.0	No	ns	0.303		YT0 vs. YT2	-832.5	-2947 to 1282	No	ns	0.935
	YT0 vs. YT3	335	36.63 to 633.4	Yes	*	0.018		YT0 vs. YT3	-674.6	-2789 to 1440	No	ns	0.982
	YT0 vs. YT4	342.3	43.92 to 640.6	Yes	*	0.015		YT0 vs. YT4	-1155	-3269 to 959.7	No	ns	0.692
	YT1 vs. YT2	14.52	-283.8 to 312.9	No	ns	>.999		YT1 vs. YT2	171.7	-1943 to 2286	No	ns	>.999
	YT1 vs. YT3	129.9	-168.5 to 428.2	No	ns	0.888		YT1 vs. YT3	329.5	-1785 to 2444	No	ns	>.999
	YT1 vs. YT4	137.2	-161.2 to 435.5	No	ns	0.853		YT1 vs. YT4	-150.6	-2265 to 1964	No	ns	>.999
	YT2 vs. YT3	115.4	-183.0 to 413.7	No	ns	0.941		YT2 vs. YT3	157.8	-1957 to 2272	No	ns	>.999
	YT2 vs. YT4	122.6	-175.7 to 421.0	No	ns	0.917		YT2 vs. YT4	-322.2	-2437 to 1792	No	ns	>.999
	YT3 vs. YT4	7.285	-291.1 to 305.7	No	ns	>.999		YT3 vs. YT4	-480.1	-2594 to 1634	No	ns	0.998
	PG34:2							PG34:3
	Tukey's multiple comparisons test	Mean Diff.	95.00% CI of diff.	Significant?	Summary	Adjusted P Value		Tukey's multiple comparisons test	Mean Diff.	95.00% CI of diff.	Significant?	Summary	Adjusted P Value
	WT0 vs. WT1	-265.3	-1372 to 841.0	No	ns	0.998		WT0 vs. WT1	42.35	-1437 to 1521	No	ns	>.999
	WT0 vs. WT2	-891.6	-1998 to 214.8	No	ns	0.2		WT0 vs. WT2	-464.7	-1944 to 1014	No	ns	0.984
	WT0 vs. WT3	-1749	-2855 to -642.7	Yes	***	<.001		WT0 vs. WT3	-1413	-2892 to 66.11	No	ns	0.071
	WT0 vs. WT4	-2045	-3151 to -938.6	Yes	***	<.001		WT0 vs. WT4	-1970	-3449 to -490.5	Yes	**	0.003
	WT0 vs. YT0	-817.2	-1924 to 289.1	No	ns	0.299		WT0 vs. YT0	-1069	-2548 to 410.1	No	ns	0.326
	WT0 vs. YT1	-1293	-2399 to -186.5	Yes	*	0.012		WT0 vs. YT1	-636.3	-2115 to 842.9	No	ns	0.894
	WT0 vs. YT2	-1249	-2355 to -142.5	Yes	*	0.017		WT0 vs. YT2	-523.7	-2003 to 955.4	No	ns	0.965
	WT0 vs. YT3	-1395	-2502 to -289.1	Yes	**	0.005		WT0 vs. YT3	-305	-1784 to 1174	No	ns	>.999
	WT0 vs. YT4	-1572	-2678 to -465.2	Yes	**	0.001		WT0 vs. YT4	-793	-2272 to 686.1	No	ns	0.713
	WT1 vs. WT2	-626.2	-1733 to 480.1	No	ns	0.65		WT1 vs. WT2	-507	-1986 to 972.1	No	ns	0.972
	WT1 vs. WT3	-1484	-2590 to -377.3	Yes	**	0.003		WT1 vs. WT3	-1455	-2934 to 23.77	No	ns	0.057
	WT1 vs. WT4	-1780	-2886 to -673.2	Yes	***	<.001		WT1 vs. WT4	-2012	-3491 to -532.8	Yes	**	0.002
	WT1 vs. YT0	-551.9	-1658 to 554.5	No	ns	0.786		WT1 vs. YT0	-1111	-2591 to 367.7	No	ns	0.278
	WT1 vs. YT1	-1028	-2134 to 78.84	No	ns	0.086		WT1 vs. YT1	-678.6	-2158 to 800.5	No	ns	0.854
	WT1 vs. YT2	-983.5	-2090 to 122.8	No	ns	0.115		WT1 vs. YT2	-566	-2045 to 913.1	No	ns	0.945
	WT1 vs. YT3	-1130	-2237 to -23.77	Yes	*	0.042		WT1 vs. YT3	-347.3	-1826 to 1132	No	ns	0.998
	WT1 vs. YT4	-1306	-2413 to -199.8	Yes	*	0.011		WT1 vs. YT4	-835.4	-2315 to 643.7	No	ns	0.652
	WT2 vs. WT3	-857.5	-1964 to 248.9	No	ns	0.242		WT2 vs. WT3	-948.3	-2427 to 530.8	No	ns	0.486
	WT2 vs. WT4	-1153	-2260 to -47.00	Yes	*	0.036		WT2 vs. WT4	-1505	-2984 to -25.81	Yes	*	0.044
	WT2 vs. YT0	74.34	-1032 to 1181	No	ns	>.999		WT2 vs. YT0	-604.4	-2084 to 874.7	No	ns	0.92
	WT2 vs. YT1	-401.3	-1508 to 705.1	No	ns	0.96		WT2 vs. YT1	-171.6	-1651 to 1308	No	ns	>.999
	WT2 vs. YT2	-357.3	-1464 to 749.1	No	ns	0.981		WT2 vs. YT2	-59.03	-1538 to 1420	No	ns	>.999
	WT2 vs. YT3	-503.9	-1610 to 602.5	No	ns	0.859		WT2 vs. YT3	159.7	-1319 to 1639	No	ns	>.999
	WT2 vs. YT4	-680	-1786 to 426.4	No	ns	0.544		WT2 vs. YT4	-328.4	-1808 to 1151	No	ns	0.999
	WT3 vs. WT4	-295.9	-1402 to 810.5	No	ns	0.995		WT3 vs. WT4	-556.6	-2036 to 922.5	No	ns	0.95
	WT3 vs. YT0	931.8	-174.6 to 2038	No	ns	0.158		WT3 vs. YT0	344	-1135 to 1823	No	ns	0.998
	WT3 vs. YT1	456.2	-650.2 to 1563	No	ns	0.916		WT3 vs. YT1	776.7	-702.4 to 2256	No	ns	0.735
	WT3 vs. YT2	500.2	-606.2 to 1607	No	ns	0.864		WT3 vs. YT2	889.3	-589.8 to 2368	No	ns	0.573
	WT3 vs. YT3	353.6	-752.8 to 1460	No	ns	0.982		WT3 vs. YT3	1108	-371.1 to 2587	No	ns	0.281
	WT3 vs. YT4	177.5	-928.9 to 1284	No	ns	>.999		WT3 vs. YT4	620	-859.2 to 2099	No	ns	0.908
	WT4 vs. YT0	1228	121.3 to 2334	Yes	*	0.02		WT4 vs. YT0	900.6	-578.6 to 2380	No	ns	0.556
	WT4 vs. YT1	752.1	-354.3 to 1858	No	ns	0.407		WT4 vs. YT1	1333	-145.8 to 2812	No	ns	0.105
	WT4 vs. YT2	796.1	-310.3 to 1902	No	ns	0.332		WT4 vs. YT2	1446	-33.22 to 2925	No	ns	0.06
	WT4 vs. YT3	649.5	-456.9 to 1756	No	ns	0.604		WT4 vs. YT3	1665	185.5 to 3144	Yes	*	0.018
	WT4 vs. YT4	473.4	-633.0 to 1580	No	ns	0.897		WT4 vs. YT4	1177	-302.6 to 2656	No	ns	0.213
	YT0 vs. YT1	-475.6	-1582 to 630.7	No	ns	0.895		YT0 vs. YT1	432.8	-1046 to 1912	No	ns	0.99
	YT0 vs. YT2	-431.6	-1538 to 674.7	No	ns	0.938		YT0 vs. YT2	545.4	-933.8 to 2024	No	ns	0.956
	YT0 vs. YT3	-578.3	-1685 to 528.1	No	ns	0.74		YT0 vs. YT3	764.1	-715.0 to 2243	No	ns	0.752
	YT0 vs. YT4	-754.3	-1861 to 352.1	No	ns	0.403		YT0 vs. YT4	276	-1203 to 1755	No	ns	>.999
	YT1 vs. YT2	44	-1062 to 1150	No	ns	>.999		YT1 vs. YT2	112.6	-1367 to 1592	No	ns	>.999
	YT1 vs. YT3	-102.6	-1209 to 1004	No	ns	>.999		YT1 vs. YT3	331.3	-1148 to 1810	No	ns	0.999
	YT1 vs. YT4	-278.7	-1385 to 827.7	No	ns	0.997		YT1 vs. YT4	-156.8	-1636 to 1322	No	ns	>.999
	YT2 vs. YT3	-146.6	-1253 to 959.8	No	ns	>.999		YT2 vs. YT3	218.7	-1260 to 1698	No	ns	>.999
	YT2 vs. YT4	-322.7	-1429 to 783.7	No	ns	0.99		YT2 vs. YT4	-269.4	-1748 to 1210	No	ns	>.999
	YT3 vs. YT4	-176.1	-1282 to 930.3	No	ns	>.999		YT3 vs. YT4	-488.1	-1967 to 991.0	No	ns	0.978
	PG36:4							PG36:5
	Tukey's multiple comparisons test	Mean Diff.	95.00% CI of diff.	Significant?	Summary	Adjusted P Value		Tukey's multiple comparisons test	Mean Diff.	95.00% CI of diff.	Significant?	Summary	Adjusted P Value
	WT0 vs. WT1	5.256	-8.760 to 19.27	No	ns	0.951		WT0 vs. WT1	-60.27	-122.9 to 2.407	No	ns	0.067
	WT0 vs. WT2	3.366	-10.65 to 17.38	No	ns	0.998		WT0 vs. WT2	-41.93	-104.6 to 20.75	No	ns	0.428
	WT0 vs. WT3	4.734	-9.282 to 18.75	No	ns	0.974		WT0 vs. WT3	-92.29	-155.0 to -29.61	Yes	***	<.001
	WT0 vs. WT4	1.83	-12.19 to 15.85	No	ns	>.999		WT0 vs. WT4	-34.84	-97.51 to 27.84	No	ns	0.672
	WT0 vs. YT0	-9.708	-23.72 to 4.308	No	ns	0.381		WT0 vs. YT0	8.119	-54.56 to 70.80	No	ns	>.999
	WT0 vs. YT1	-7.498	-21.51 to 6.518	No	ns	0.715		WT0 vs. YT1	-74.32	-137.0 to -11.64	Yes	*	0.011
	WT0 vs. YT2	-7.084	-21.10 to 6.932	No	ns	0.774		WT0 vs. YT2	-11.29	-73.97 to 51.39	No	ns	>.999
	WT0 vs. YT3	-1.117	-15.13 to 12.90	No	ns	>.999		WT0 vs. YT3	-53.85	-116.5 to 8.823	No	ns	0.141
	WT0 vs. YT4	-3.981	-18.00 to 10.03	No	ns	0.992		WT0 vs. YT4	-18.92	-81.60 to 43.76	No	ns	0.988
[truncated: 177 more rows]

[truncated: 3 more sheets: Table S11, Table S12, Table S13]
